# Supplementary material for: Evaluation of protein biomarkers of prostate cancer aggressiveness
Source: BMC Cancer. 2014 Apr 5;14:244. doi: 10.1186/1471-2407-14-244 (PMC4101830; doi:10.1186/1471-2407-14-244)
Supplement: Additional file 2: Table S1 — Fully normalized RNA expression data (Singh et al.) for the top 1000 most informative genes [500 genes with the most positive Sx (non-aggressive) and 500 genes with the most negative Sx (aggressive)] for 21 specimens in the Singh et al. dataset. Genes are ranked by decreasing informational content (|Sx|). [file 1471-2407-14-244-S2.xlsx]

## Sheet: Table S1. Top 1000 (Singh)
		Non-Agg	Non-Agg	Non-Agg	Non-Agg	Non-Agg	Non-Agg	Non-Agg	Non-Agg	Non-Agg	Non-Agg	Non-Agg	Non-Agg	Non-Agg	Agg	Agg	Agg	Agg	Agg	Agg	Agg	Agg
Probe Set ID	Gene Identifier	T60__tumor.Singh RMA.rma-Signal	T01__tumor.Singh RMA.rma-Signal	T10__tumor.Singh RMA.rma-Signal	T13__tumor.Singh RMA.rma-Signal	T29__tumor.Singh RMA.rma-Signal	T46__tumor.Singh RMA.rma-Signal	T54__tumor.Singh RMA.rma-Signal	T55__tumor.Singh RMA.rma-Signal	T16__tumor.Singh RMA.rma-Signal	T21__tumor.Singh RMA.rma-Signal	T22__tumor.Singh RMA.rma-Signal	T24__tumor.Singh RMA.rma-Signal	T25__tumor.Singh RMA.rma-Signal	T26__tumor.Singh RMA.rma-Signal	T33__tumor.Singh RMA.rma-Signal	T45__tumor.Singh RMA.rma-Signal	T04__tumor.Singh RMA.rma-Signal	T57__tumor.Singh RMA.rma-Signal	T17__tumor.Singh RMA.rma-Signal	T23__tumor.Singh RMA.rma-Signal	T59__tumor.Singh RMA.rma-Signal	Mean NA	Stdev NA	Mean A	Stdev A	Sx	|Sx|
41352_at	ST6GAL1	1.53356	1.11596	1.48958	1.13327	1.34168	1.18449	1.29718	1.5046	1.39455	0.99846	1.23654	1.34941	1.29662	1.03552	1.0797	1.10949	1.21376	0.970451	1.01273	1.09532	1.04712	1.29814	0.162124	1.07051	0.0735437	0.965912	0.965912
35312_at	MCM2	1.50564	1.45523	1.45546	1.46494	1.48974	1.44508	1.46969	1.36276	1.49787	1.54169	1.49845	1.52557	1.5001	1.51809	1.52561	1.52974	1.53895	1.54761	1.53665	1.53534	1.51429	1.47786	0.0448626	1.53079	0.0111226	-0.945272	0.945272
34720_at	NFIB	1.24742	1.28746	1.21648	1.34617	1.28106	1.25582	1.25743	1.31557	1.31447	1.202	1.20807	1.23664	1.22755	1.22395	1.18398	1.22437	1.2083	1.18638	1.17009	1.22451	1.17458	1.26124	0.0450858	1.19952	0.0233552	0.901835	0.901835
37343_at	ITPR3	1.57164	1.42569	1.2366	1.39869	1.41814	1.32505	1.38254	1.44424	1.42035	1.21797	1.32706	1.29145	1.31472	1.25128	1.28437	1.29983	1.17687	1.23874	1.23943	1.27089	1.21631	1.36724	0.0953092	1.24722	0.039208	0.892278	0.892278
182_at	ITPR3	1.23179	1.15234	0.938968	1.08668	1.16679	1.06235	1.11696	1.15785	1.10568	0.918321	1.02792	0.954154	1.03632	0.989691	0.970037	1.00578	0.946535	0.971783	0.939978	0.953563	0.976452	1.07355	0.0958276	0.969228	0.0221363	0.884335	0.884335
33374_at	complement component 2	1.29554	1.11164	1.22396	1.21265	1.2781	1.2443	1.2557	1.15957	1.2035	1.21297	1.16374	1.24895	1.17301	1.11674	1.17941	1.06029	1.13981	1.15488	1.18071	1.14048	1.06907	1.21412	0.0520368	1.13018	0.0456489	0.859377	0.859377
40077_at	ACO1	1.05654	1.02791	1.03055	0.915288	0.997241	0.995558	1.04055	1.01692	0.98469	0.94003	0.964463	0.931463	0.977312	0.896954	0.956174	0.914422	0.932774	0.95463	0.950887	0.947969	0.90155	0.990654	0.0439823	0.93192	0.0244165	0.858702	0.858702
32935_at	WDR21A	0.528769	0.530457	0.517404	0.473174	0.531977	0.517321	0.533311	0.531421	0.542295	0.502259	0.521204	0.519258	0.522358	0.593032	0.528854	0.593096	0.544941	0.573473	0.578829	0.525231	0.540584	0.520862	0.0174492	0.559755	0.0280427	-0.854943	0.854943
39674_r_at	ECM2	1.01692	1.00893	1.00711	1.05638	1.0415	1.05172	1.02463	1.00507	1.04955	1.05344	1.06082	1.03554	1.05204	1.02549	1.05773	1.13246	1.1006	1.05441	1.10706	1.13348	1.07512	1.03567	0.0205557	1.08579	0.0389984	-0.841729	0.841729
35111_at	OTC	0.59988	0.615419	0.628265	0.685463	0.655802	0.63459	0.630203	0.586383	0.632858	0.644042	0.610603	0.658583	0.627873	0.685216	0.675608	0.723969	0.650068	0.650901	0.697013	0.665914	0.651027	0.631536	0.0260779	0.674965	0.0263139	-0.828928	0.828928
40674_s_at	HOXC6	1.0061	1.12771	1.11768	1.01444	1.02481	1.00072	0.988113	0.92432	1.03877	1.02568	1.02939	1.08282	1.04306	1.11236	1.06514	1.23963	1.14854	1.43486	1.11775	1.08689	1.5083	1.03259	0.0538726	1.21418	0.168287	-0.817422	0.817422
33431_at	FMOD	1.1603	1.11891	1.47114	1.04575	1.36803	1.06746	1.12203	1.26885	1.36005	0.971244	1.06032	1.28254	1.12781	1.0676	1.00548	1.08699	1.02789	1.08565	0.984122	0.967979	0.985128	1.18649	0.149775	1.02635	0.0481388	0.809151	0.809151
39748_at	SLC7A1	0.889621	1.0492	1.01024	0.853441	0.960807	0.917826	0.835988	0.97662	0.959797	0.871995	0.886002	0.921076	0.866988	0.792858	0.90301	0.824749	0.86822	0.840154	0.800793	0.875373	0.802973	0.923046	0.0644576	0.838516	0.0402908	0.806981	0.806981
2046_at	2046_at	1.56362	1.58138	1.554	1.56319	1.55853	1.54456	1.51999	1.49392	1.53423	1.53543	1.52458	1.56484	1.50487	1.52934	1.50104	1.48798	1.4857	1.43494	1.53121	1.51964	1.44984	1.54178	0.0258105	1.49246	0.0355857	0.803275	0.803275
36160_s_at	PTPRN2	1.36833	1.24595	1.06877	1.04508	1.19069	1.19507	0.981202	1.4254	1.25134	1.00947	1.15024	1.2159	1.17841	1.00203	1.06272	1.00319	1.08112	1.04861	1.09413	1.03862	1.05155	1.17891	0.131279	1.04775	0.0330867	0.798007	0.798007
33304_at	ISG20	1.2302	1.21172	1.23594	1.16474	1.2761	1.23777	1.22377	1.28007	1.23951	1.20837	1.18487	1.19573	1.20808	1.1006	1.19565	1.13255	1.20686	1.18879	1.16447	1.20696	1.11505	1.22284	0.0328415	1.16387	0.0426007	0.781668	0.781668
38198_at	ANGEL2	0.561645	0.556463	0.553747	0.555238	0.574811	0.515122	0.521295	0.573972	0.563043	0.56195	0.570932	0.586312	0.60186	0.616498	0.594527	0.628812	0.605655	0.541933	0.639473	0.646498	0.578598	0.561261	0.0233813	0.606499	0.0345923	-0.78033	0.78033
33235_at	NAV3	0.82289	0.802136	0.812846	0.899346	0.820008	0.898333	0.837561	0.80745	0.836955	0.882723	0.862126	0.881197	0.875954	0.931194	0.894411	0.928101	0.934023	0.909614	0.868628	0.932628	0.834538	0.849194	0.0354363	0.904142	0.0363334	-0.765614	0.765614
41687_r_at	DKFZp434O1721_r1 Homo sapiens cDNA, 5 end	0.541681	0.550087	0.531917	0.535982	0.572617	0.597104	0.533778	0.509274	0.543499	0.629994	0.593533	0.634124	0.620084	0.60029	0.593057	0.631586	0.607518	0.594787	0.631963	0.651382	0.672754	0.568744	0.0418353	0.622917	0.0289904	-0.764877	0.764877
39771_at	RHOBTB1	0.715895	0.683756	0.666058	0.713811	0.642096	0.668353	0.698998	0.651465	0.696209	0.662618	0.653623	0.712066	0.694987	0.695274	0.755518	0.737486	0.759626	0.678158	0.722456	0.761515	0.692842	0.681533	0.0256102	0.725359	0.0332458	-0.744632	0.744632
39689_at	CST3	1.44071	1.40059	1.51393	1.40613	1.48879	1.58316	1.403	1.44662	1.43911	1.47763	1.47548	1.39548	1.48357	1.36673	1.38522	1.4034	1.47524	1.39816	1.35406	1.36989	1.3636	1.45802	0.0538448	1.38953	0.0386704	0.740214	0.740214
31407_at	PRSS7	0.490971	0.457227	0.473815	0.51161	0.496287	0.539228	0.485862	0.523784	0.516896	0.489359	0.485811	0.460285	0.503512	0.516901	0.524356	0.542645	0.532408	0.502731	0.534541	0.507009	0.52188	0.494973	0.023998	0.522809	0.0137019	-0.738354	0.738354
40642_at	Transcribed locus	0.939302	0.933448	0.897156	0.697704	0.865922	0.872103	0.837171	0.911884	0.781543	0.824232	0.800173	0.798049	0.817076	0.756933	0.721048	0.807797	0.715676	0.836095	0.716086	0.762328	0.773019	0.84429	0.0684863	0.761123	0.044174	0.738208	0.738208
34976_at	HRC	0.671294	0.652143	0.698301	0.646498	0.671146	0.671424	0.618208	0.65499	0.689017	0.703636	0.695718	0.728538	0.693351	0.724798	0.747374	0.714686	0.725171	0.672122	0.760736	0.723717	0.685793	0.676482	0.029105	0.719299	0.0291771	-0.734659	0.734659
988_at	CEACAM1	1.11147	1.00699	0.995415	1.04449	1.19609	1.06805	1.21714	1.32867	1.0234	0.957095	1.09431	1.06123	1.09057	0.929789	1.08857	0.949762	0.961768	0.862701	0.937666	1.06299	0.832553	1.09192	0.102523	0.953225	0.0878308	0.728601	0.728601
40652_at	PASK	0.851	0.703704	0.676863	0.738189	0.724667	0.724027	0.71827	0.773648	0.750324	0.788405	0.692985	0.673244	0.717794	0.693728	0.6937	0.5883	0.658636	0.625885	0.701789	0.724518	0.624421	0.733317	0.0489485	0.663872	0.0472601	0.721815	0.721815
41229_at	qg58g05.x1 Homo sapiens cDNA, 3 end	1.16238	1.11449	1.07965	0.911925	0.951069	0.927861	0.850969	0.891159	0.919848	0.762753	0.822138	0.877576	0.951107	0.789356	0.849944	0.830358	0.920888	0.836517	0.669741	0.800588	0.731553	0.940225	0.115652	0.803618	0.0765551	0.710726	0.710726
32893_s_at	GGT2	1.78711	1.67883	1.74223	1.39523	1.7719	1.41602	1.40355	1.53374	1.64071	1.27046	1.39521	1.49234	1.46423	1.37009	1.33371	1.25653	1.52404	1.26632	1.29223	1.3671	1.43677	1.53781	0.168746	1.35585	0.0906988	0.701351	0.701351
38420_at	COL5A2	1.07527	1.09871	1.08057	1.16412	1.08919	1.17944	1.16275	1.0771	1.09138	1.21256	1.15071	1.1496	1.12239	1.17415	1.16022	1.16587	1.15493	1.16118	1.20917	1.17135	1.23927	1.12721	0.0453133	1.17952	0.0293876	-0.700144	0.700144
31682_s_at	VCAN	0.586811	0.602499	0.574207	0.659916	0.631746	0.582548	0.610101	0.544374	0.662194	0.595866	0.643047	0.645517	0.632795	0.627033	0.682887	0.649554	0.639059	0.706414	0.680068	0.621176	0.668275	0.613202	0.0360138	0.659308	0.0299694	-0.698764	0.698764
35513_r_at	MCF2L2	0.510622	0.457605	0.47488	0.520068	0.528628	0.533882	0.532299	0.48231	0.481615	0.540323	0.527946	0.55573	0.542725	0.560638	0.579664	0.522329	0.547597	0.514	0.551893	0.609257	0.574476	0.51451	0.0305596	0.557482	0.0309995	-0.698061	0.698061
773_at	MYH11	1.46123	0.976824	1.01339	0.655344	1.3662	1.51628	1.33441	1.76002	1.41197	0.700987	1.27048	0.7397	1.55378	0.580191	0.990997	1.22009	0.687555	0.925869	0.667417	0.636756	0.768667	1.21236	0.358566	0.809692	0.218505	0.69777	0.69777
39559_at	KMO	0.52471	0.556544	0.513524	0.565372	0.514946	0.580215	0.601348	0.578146	0.536766	0.582971	0.519358	0.539668	0.566746	0.549302	0.52672	0.513267	0.516713	0.49614	0.514891	0.535907	0.514546	0.552332	0.0293505	0.520936	0.0161735	0.689663	0.689663
41868_at	GGT1	1.94683	1.69959	1.72794	1.58838	1.80465	1.50386	1.51464	1.63079	1.63657	1.33415	1.39644	1.48199	1.51615	1.37566	1.35416	1.3033	1.58543	1.29787	1.31175	1.42407	1.56919	1.59861	0.168438	1.40268	0.115756	0.689453	0.689453
160030_at	GHR	0.928895	1.13144	0.991926	0.925255	0.7881	0.88008	0.912026	0.872405	0.998014	0.85102	0.869913	0.864465	0.868491	0.851658	0.859198	0.838417	0.683604	0.759436	0.864026	0.85723	0.739374	0.914002	0.0865684	0.806618	0.0692224	0.689286	0.689286
37399_at	AKR1C3	0.784413	0.749192	0.823454	0.80147	0.748626	0.704662	0.847944	0.727105	0.753418	0.716671	0.699841	0.733466	0.78673	0.859207	0.777288	0.898015	1.01825	0.789634	0.761847	0.786203	0.953711	0.759769	0.0460294	0.855519	0.0940983	-0.683308	0.683308
37316_r_at	EAPP	0.691814	0.624939	0.692067	0.652326	0.656466	0.679843	0.620869	0.640478	0.642809	0.684353	0.66206	0.673735	0.696669	0.688581	0.656409	0.743614	0.700137	0.699505	0.696289	0.678655	0.739846	0.662956	0.0257548	0.700379	0.0292502	-0.680365	0.680365
40501_s_at	MYBPC1	1.89271	1.66864	1.64234	1.76367	1.82264	1.6964	1.54357	1.73846	1.73377	1.61378	1.6588	1.74151	1.71811	1.5899	1.61287	1.33173	1.59347	1.5311	1.62579	1.72611	1.57381	1.71034	0.0901096	1.5731	0.112436	0.677576	0.677576
35009_at	LRP2	0.52957	0.536666	0.512619	0.564036	0.579131	0.546882	0.517718	0.557179	0.611455	0.634892	0.575004	0.570541	0.565562	0.609187	0.599883	0.606117	0.584191	0.553386	0.666585	0.620867	0.61681	0.561635	0.0349457	0.607128	0.0322703	-0.676819	0.676819
39822_s_at	GADD45B	1.89695	1.54156	1.45279	1.31891	1.60859	1.27001	1.57913	1.74849	1.54902	1.29226	1.54695	1.51134	1.68551	1.27285	1.44675	1.41866	1.45124	1.36099	1.27258	1.32659	1.39464	1.53858	0.180271	1.36804	0.0720412	0.675906	0.675906
41070_r_at	MTERF	0.548587	0.515479	0.488615	0.53831	0.475355	0.493485	0.48913	0.507998	0.547209	0.536438	0.55064	0.53221	0.520145	0.618107	0.543832	0.524303	0.537221	0.531774	0.586422	0.571583	0.548242	0.518739	0.0258667	0.557686	0.0319717	-0.673378	0.673378
715_s_at	715_s_at	1.76427	1.66119	1.72965	1.44611	1.7453	1.42759	1.45003	1.56964	1.63306	1.36158	1.47522	1.49689	1.514	1.45006	1.39255	1.30632	1.49259	1.33356	1.45573	1.47368	1.47564	1.55958	0.134092	1.42252	0.0702277	0.670826	0.670826
41585_at	KIAA0746	0.75452	0.774853	0.842145	0.701896	0.739621	0.721356	0.772861	0.807928	0.742979	0.680129	0.7343	0.743854	0.690877	0.636083	0.664019	0.714289	0.714158	0.72691	0.652393	0.722717	0.708709	0.746717	0.045479	0.69241	0.0356697	0.66923	0.66923
37894_at	CUL2	0.650973	0.701635	0.719829	0.6771	0.616345	0.695149	0.65957	0.648902	0.656528	0.644345	0.633902	0.688491	0.678891	0.683383	0.67136	0.729929	0.77789	0.743489	0.699841	0.676383	0.709226	0.667051	0.0294561	0.711438	0.0369298	-0.668623	0.668623
1231_at	UBE2B	0.684046	0.691033	0.682575	0.710331	0.633628	0.700402	0.665441	0.637225	0.606452	0.722374	0.700455	0.699544	0.67297	0.719275	0.706144	0.700527	0.672261	0.7251	0.775106	0.739665	0.720558	0.677421	0.0337159	0.719829	0.0300004	-0.66558	0.66558
32638_s_at	SMG1	0.505254	0.552135	0.535564	0.482955	0.543905	0.527623	0.521032	0.53483	0.551973	0.572932	0.554191	0.552587	0.525184	0.555926	0.591737	0.56897	0.54725	0.552118	0.556219	0.668613	0.579818	0.535397	0.0236557	0.577581	0.0397494	-0.665311	0.665311
1099_s_at	GSTT2	0.931731	0.912629	0.966035	0.861218	0.836728	0.939042	0.862436	1.14446	0.867842	0.848702	0.906199	0.82423	0.828677	0.784182	0.835796	0.843493	0.817157	0.832357	0.772071	0.871632	0.834015	0.902303	0.0857294	0.823838	0.032264	0.664992	0.664992
31427_at	Unidentified mRNA, partial sequence	1.04207	0.772885	0.754312	0.860076	0.770184	0.755885	0.668872	0.626928	0.97097	0.66493	0.699025	0.795418	0.784319	0.680391	0.71332	0.655856	0.704627	0.621932	0.727569	0.683799	0.599422	0.78199	0.11858	0.673365	0.044864	0.664606	0.664606
39063_at	actin, alpha, cardiac muscle 1	1.37814	0.986294	1.04823	0.930071	1.13432	1.27504	1.03397	1.1765	1.21663	1.00984	1.0598	0.953726	1.27982	0.921839	1.12846	0.994688	0.979465	0.928295	0.956636	0.975999	0.825418	1.11403	0.140947	0.96385	0.0850916	0.664395	0.664395
41463_at	C1orf216	1.06982	1.05615	1.08973	1.01967	1.01539	1.06193	0.994917	0.973133	1.05018	1.08027	1.04197	1.07668	1.05907	1.0236	1.08677	1.14832	1.10823	1.08722	1.12338	1.08162	1.08058	1.0453	0.0350001	1.09246	0.036616	-0.658573	0.658573
39098_at	ELN	1.29232	1.31617	1.3014	1.41396	1.37315	1.34728	1.37406	1.38206	1.32085	1.3852	1.34394	1.35893	1.37905	1.41015	1.38454	1.43027	1.34124	1.4526	1.39221	1.3647	1.44508	1.35295	0.0365267	1.4026	0.0392131	-0.655494	0.655494
32721_at	ATG12	0.577891	0.638957	0.636212	0.60738	0.649548	0.549282	0.568072	0.589479	0.624244	0.595216	0.610262	0.643063	0.601416	0.704002	0.631027	0.584848	0.691362	0.655524	0.700893	0.607473	0.678056	0.607002	0.0309095	0.656648	0.0448719	-0.655127	0.655127
39385_at	ANPEP	1.58869	1.09276	1.5788	1.21778	1.49219	1.49057	1.14746	1.58397	1.14761	1.17678	1.34179	1.08965	1.56361	1.14325	1.21417	1.10777	1.03544	1.17159	1.15714	1.32125	1.09544	1.34705	0.206771	1.15576	0.0858777	0.653667	0.653667
39463_at	AAK1	0.57417	0.53718	0.52139	0.65502	0.590332	0.560473	0.558974	0.549687	0.594003	0.639299	0.56329	0.600862	0.561549	0.664248	0.589843	0.633169	0.573495	0.591564	0.655727	0.639479	0.649374	0.577402	0.0381436	0.624612	0.0345595	-0.649355	0.649355
40715_at	CD180	0.781609	0.733672	0.771475	0.819322	0.755309	0.744223	0.712517	0.737658	0.827128	0.802805	0.786082	0.771499	0.769306	0.797077	0.837231	0.804951	0.827086	0.791187	0.813583	0.763446	0.825042	0.7702	0.0338139	0.807451	0.023707	-0.647595	0.647595
37933_at	RBBP6	0.652928	0.580947	0.614589	0.60195	0.617846	0.620281	0.59859	0.614452	0.616786	0.60997	0.588459	0.624646	0.617158	0.603745	0.625903	0.675014	0.630266	0.635156	0.811269	0.636766	0.733611	0.6122	0.0178018	0.668966	0.0699505	-0.64689	0.64689
33436_at	SOX9	1.54416	1.53957	1.26013	1.07501	1.71654	1.27019	1.42341	1.72417	1.56493	1.29661	1.51619	1.47611	1.39725	1.34622	1.32761	1.36025	1.26649	1.17621	1.23603	1.26762	0.942257	1.44648	0.186465	1.24034	0.135024	0.641225	0.641225
33531_at	killer cell lectin-like receptor subfamily D, member 1	0.473967	0.443725	0.469917	0.49272	0.507715	0.498907	0.501965	0.535839	0.529425	0.487146	0.475742	0.478442	0.491071	0.528982	0.507618	0.537906	0.513194	0.520698	0.548927	0.504264	0.491066	0.491275	0.0247084	0.519082	0.0189597	-0.63677	0.63677
265_s_at	SELL	1.17936	1.01412	0.85252	0.747591	0.727299	0.853467	1.1124	1.10257	0.943592	0.788088	1.03078	0.723279	0.885826	0.779898	0.849926	0.789533	0.842658	0.692895	0.709683	0.838099	0.759944	0.920069	0.156101	0.782829	0.0599428	0.635238	0.635238
38218_at	GCNT1	0.857559	0.681325	0.86095	0.701181	0.758062	0.749264	0.758536	0.878774	0.785546	0.722043	0.747476	0.740507	0.701174	0.748275	0.743429	0.612233	0.705807	0.681565	0.679611	0.726602	0.664493	0.7648	0.0641468	0.695252	0.0455082	0.634245	0.634245
1081_at	ornithine decarboxylase 1	1.92712	2.05044	1.96548	1.34482	2.05582	1.69076	1.76034	2.14667	2.0125	1.29631	1.61236	1.50466	1.84959	1.40757	1.42253	1.58792	1.6585	1.71319	1.2977	1.36508	1.63687	1.78591	0.278949	1.51117	0.155705	0.632098	0.632098
39632_at	MMP13	0.556231	0.55919	0.542511	0.498716	0.601443	0.495608	0.526237	0.552497	0.573005	0.522756	0.572125	0.565457	0.555497	0.563174	0.565912	0.618776	0.60982	0.56215	0.613749	0.569646	0.561888	0.54779	0.03021	0.58314	0.0258799	-0.630222	0.630222
36711_at	bK447C4.1 (novel MAFF (v-maf musculoaponeurotic fibrosarcoma (avian) oncogene family, protein F) LIKE protein)	1.82802	1.85411	1.25561	1.31813	1.45799	1.20989	1.55657	1.76596	1.46254	0.977103	1.34459	1.07952	1.47553	0.998765	1.25683	1.59014	1.18599	1.00204	0.756366	1.10641	0.865841	1.42966	0.273513	1.0953	0.257697	0.629431	0.629431
1368_at	IL1R1	1.40184	1.39715	1.36539	1.1847	1.20226	1.44122	1.36873	1.6838	1.39684	1.01192	1.26816	1.3317	1.37402	1.0606	1.18458	1.17027	1.33878	1.2626	1.01433	1.26912	1.01316	1.3406	0.157411	1.16418	0.123998	0.626906	0.626906
34193_at	CHL1	0.59646	0.611138	0.691873	0.639006	0.667931	0.71157	0.673011	0.634959	0.678852	0.66456	0.643332	0.650906	0.655148	0.648813	0.721736	0.744779	0.661585	0.830948	0.733951	0.671239	0.684753	0.655288	0.0314533	0.712225	0.0594468	-0.626374	0.626374
34227_i_at	PRG4	0.498832	0.503347	0.492184	0.502366	0.531942	0.499227	0.472096	0.507222	0.509675	0.50421	0.54722	0.532476	0.501932	0.547681	0.528454	0.537514	0.588499	0.488537	0.62757	0.493741	0.5942	0.507902	0.0194049	0.550775	0.0493043	-0.62397	0.62397
34413_at	NDEL1	1.06917	1.09862	1.17982	1.01397	1.06039	1.08734	1.06599	1.13892	1.086	1.11566	1.0663	1.03438	1.09597	1.04238	1.03872	1.00376	1.07405	1.08578	1.03595	1.03168	1.02648	1.08558	0.0431306	1.04235	0.026187	0.62365	0.62365
39048_at	NOTCH4	0.916397	0.858866	0.844965	0.907914	0.915726	0.879793	0.816846	0.81775	0.915381	0.955492	0.922689	0.948186	0.939318	0.995748	0.936761	0.940231	0.952892	0.875033	0.994495	0.971827	0.927218	0.895333	0.0472606	0.949276	0.0395745	-0.621211	0.621211
33127_at	LOXL2	0.804336	0.717534	0.747799	0.826561	0.762145	0.868914	0.81257	0.775512	0.731936	0.859656	0.800947	0.749896	0.80611	0.871129	0.830256	0.777977	0.813538	0.92008	0.820853	0.864123	0.871113	0.789532	0.0469975	0.846134	0.0441417	-0.621048	0.621048
35578_at	Clone 24528 mRNA sequence	0.505234	0.509096	0.539203	0.556478	0.585228	0.581096	0.568941	0.564178	0.538784	0.570302	0.541752	0.553973	0.566786	0.584631	0.6213	0.617676	0.547538	0.532403	0.60533	0.604256	0.589896	0.552388	0.0248878	0.587879	0.0322872	-0.620736	0.620736
41459_at	TPP2	0.584828	0.548843	0.562251	0.535464	0.544858	0.644433	0.594969	0.562896	0.507897	0.565276	0.548263	0.534407	0.560572	0.586179	0.562765	0.638662	0.579126	0.587471	0.655572	0.580128	0.63517	0.561151	0.0334861	0.603134	0.0344474	-0.618009	0.618009
33276_at	Human PAC clone 2G3A from 13q12-13q13	0.664607	0.63333	0.619654	0.686073	0.697186	0.704303	0.651949	0.653077	0.648271	0.708043	0.674759	0.691311	0.699085	0.727137	0.720927	0.723285	0.671375	0.649463	0.757116	0.716932	0.716702	0.671665	0.0287242	0.710367	0.0339284	-0.617721	0.617721
160027_s_at	IGF2R	1.14691	1.24297	1.10455	1.1119	1.15581	1.1118	1.19154	1.17761	1.14129	1.05551	1.09002	1.11222	1.13847	1.07204	1.0692	1.11948	1.07966	1.15299	1.07579	1.06743	1.06627	1.13697	0.0483953	1.08786	0.0314793	0.614845	0.614845
34378_at	ADFP	0.968876	0.888981	1.02529	0.858439	1.01915	0.912287	1.04415	0.963449	0.933206	0.871573	0.868663	0.886444	0.865823	0.85819	0.773844	0.839215	1.00863	0.794363	0.82858	0.85998	0.803949	0.931257	0.0664506	0.845844	0.072489	0.614749	0.614749
38057_at	Human DNA sequence from clone 797M17 on chromosome 1q22-24.3. Contains the DPT gene for Dermatopontin, ESTs, an STS and GSSs	1.4347	1.3388	1.45154	1.48955	1.44564	1.50769	1.40469	1.4133	1.44366	1.43137	1.40964	1.36902	1.45255	1.43344	1.40337	1.34663	1.34858	1.30788	1.40389	1.41989	1.32545	1.43017	0.0450741	1.37364	0.0470851	0.613352	0.613352
40966_at	STK39	1.44694	1.54205	1.31651	1.27548	1.32634	1.25366	1.37644	1.33506	1.32503	1.19259	1.26959	1.34755	1.2779	1.24742	1.19719	1.14434	1.3213	1.23034	1.16188	1.17938	1.35318	1.32963	0.0891611	1.22938	0.0750474	0.610495	0.610495
37394_at	C7	1.15774	1.19268	1.13981	1.07154	1.1171	1.20094	1.18416	1.36707	1.20654	1.02752	1.23533	1.07624	1.11077	1.00332	1.15363	1.14307	1.10668	1.02145	1.05204	1.08049	1.01338	1.16057	0.0871358	1.07176	0.0586713	0.609141	0.609141
38575_at	MALT1	0.969902	1.12222	0.647734	0.674832	0.782224	0.855252	0.696436	0.975646	0.782423	0.669631	0.751357	0.65201	0.81258	0.64918	0.649914	0.689151	0.689862	0.790033	0.670099	0.665786	0.647411	0.799403	0.146689	0.681429	0.0470394	0.608965	0.608965
34451_at	MPP6	0.577157	0.57642	0.586948	0.558778	0.57546	0.539853	0.550356	0.601978	0.638102	0.598328	0.56991	0.612176	0.56599	0.582665	0.626388	0.618684	0.606183	0.578522	0.66765	0.615412	0.616384	0.580881	0.026691	0.613986	0.0276794	-0.608877	0.608877
33778_at	TBC1D22A	1.4624	1.45547	1.5064	1.49362	1.44163	1.44001	1.52261	1.43179	1.49261	1.49641	1.49559	1.49584	1.47449	1.48839	1.51073	1.51227	1.50028	1.47661	1.54208	1.55914	1.50316	1.47761	0.0286984	1.51158	0.0271311	-0.608577	0.608577
33823_at	SCARB2	1.02037	1.02243	0.970274	1.02128	0.984872	1.01237	1.04944	1.00204	0.975772	1.01198	0.967225	0.981219	0.980182	0.91678	0.972478	0.893993	1.03753	0.978667	0.881001	0.92969	1.00081	0.999959	0.0252246	0.951368	0.0547312	0.607714	0.607714
40002_r_at	VPS13A	0.531609	0.574851	0.540023	0.53975	0.539023	0.536012	0.534968	0.50457	0.56249	0.556248	0.532039	0.556664	0.555654	0.536383	0.550313	0.574535	0.603384	0.546212	0.650859	0.55481	0.609141	0.543377	0.017772	0.578204	0.0396069	-0.60697	0.60697
914_g_at	ERG	1.23094	1.26383	1.31542	0.914321	0.848572	0.734335	0.768805	0.816003	0.93585	0.503197	0.66628	1.0237	0.71567	0.898967	0.782178	0.767898	0.643101	0.560871	0.609861	0.53303	0.612454	0.902841	0.24691	0.676045	0.126843	0.606807	0.606807
36400_at	oc85b05.s1 Homo sapiens cDNA	0.47707	0.500988	0.491805	0.497467	0.485013	0.478695	0.494485	0.508187	0.533825	0.479512	0.492962	0.4922	0.465631	0.473389	0.508446	0.569306	0.544039	0.487658	0.540324	0.559106	0.505276	0.492142	0.0169039	0.523443	0.0346932	-0.606651	0.606651
1586_at	insulin-like growth factor binding protein 3	1.16794	1.13087	1.23388	1.19197	1.17052	1.23277	1.28509	1.19433	1.20728	1.17866	1.172	1.17763	1.21342	1.1865	1.20106	1.29139	1.30977	1.32599	1.18605	1.23502	1.40462	1.19664	0.0387953	1.26755	0.0785986	-0.604025	0.604025
32855_at	low density lipoprotein receptor	1.70014	1.55641	1.1213	1.26403	1.66122	1.36673	1.42879	1.84088	1.42679	1.07734	1.32598	1.11973	1.47864	1.10725	1.2293	1.15893	1.05122	1.3108	1.06825	1.24878	1.39884	1.41292	0.23596	1.19667	0.122327	0.603576	0.603576
755_at	ITPR1	1.08802	1.12906	1.06281	0.933891	1.00069	1.09951	1.08062	1.07536	1.15598	0.983221	0.973433	0.969287	0.998343	1.00369	0.996992	1.05695	0.957317	0.84315	0.910648	0.943125	0.980139	1.04233	0.0693878	0.961502	0.064859	0.602047	0.602047
36203_at	ornithine decarboxylase 1	1.99073	1.98999	1.89588	1.3734	2.05582	1.66516	1.72768	2.027	1.95795	1.17567	1.52796	1.50732	1.7605	1.41767	1.54436	1.58328	1.63291	1.58949	1.17745	1.4096	1.53952	1.7427	0.279481	1.48679	0.148194	0.598373	0.598373
36681_at	APOD	1.60757	1.47533	1.51444	1.47708	1.6265	1.57762	1.70133	1.49832	1.70453	1.27588	1.44864	1.49842	1.33368	1.27179	1.37443	1.61775	1.36427	1.31922	1.07528	1.40116	1.40023	1.51841	0.126964	1.35302	0.151231	0.594533	0.594533
31316_at	Human vacuolar ATPase (isoform HO68) mRNA, complete cds	0.531313	0.493378	0.493158	0.57798	0.56336	0.552727	0.498102	0.574868	0.563734	0.538906	0.517313	0.516291	0.536285	0.586371	0.550004	0.584213	0.541205	0.549762	0.561762	0.555933	0.620304	0.535186	0.0301641	0.568694	0.0264336	-0.592047	0.592047
37906_at	LTBP2	0.947089	0.949942	0.965461	0.984622	1.00673	1.03442	1.05552	0.972584	0.968011	1.0273	0.991416	1.01785	0.995136	1.00891	0.974913	1.11598	1.03823	1.05234	1.06555	1.00524	1.05037	0.993545	0.0334686	1.03894	0.0432434	-0.591775	0.591775
39995_s_at	WW domain containing oxidoreductase	1.03169	1.06914	1.03135	1.05486	1.05504	0.970331	0.951028	0.983017	1.04097	1.05542	1.04964	1.04695	1.04624	1.0529	1.06153	1.03648	1.0243	1.09231	1.13263	1.07275	1.14023	1.02967	0.0370678	1.07664	0.0423982	-0.591104	0.591104
33147_at	ZFR	0.602753	0.647807	0.710862	0.751693	0.708004	0.733045	0.794496	0.682127	0.671169	0.664589	0.655181	0.69318	0.705271	0.675655	0.680676	0.652824	0.634754	0.634261	0.630404	0.670181	0.644759	0.69386	0.0492056	0.652939	0.0201317	0.590168	0.590168
39327_at	PXDN	1.51546	1.59429	1.41349	1.44077	1.5096	1.46972	1.43553	1.57712	1.50987	1.42535	1.4165	1.44196	1.41357	1.35815	1.47982	1.41301	1.466	1.43687	1.35311	1.39145	1.37599	1.47409	0.061908	1.4093	0.0480524	0.589246	0.589246
33687_at	CG012	0.64694	0.663439	0.62885	0.638061	0.672387	0.644263	0.621811	0.601006	0.660201	0.693026	0.683792	0.704548	0.648597	0.691804	0.705977	0.653802	0.693161	0.681209	0.727007	0.664464	0.667004	0.654378	0.0293462	0.685554	0.0240487	-0.583862	0.583862
39753_at	ITGA5	1.61252	1.33178	1.35097	1.41922	1.56433	1.50864	1.53649	1.69507	1.47811	1.44283	1.47416	1.37782	1.55005	1.34434	1.44293	1.44483	1.40719	1.42543	1.40798	1.3959	1.39069	1.48785	0.105364	1.40741	0.0324614	0.583575	0.583575
35181_at	40067	0.632779	0.634399	0.580334	0.672173	0.608337	0.637533	0.638117	0.629053	0.63648	0.662895	0.654648	0.668731	0.685287	0.681905	0.679486	0.667949	0.681345	0.617591	0.779317	0.772073	0.647638	0.641597	0.0279955	0.690913	0.0566716	-0.582463	0.582463
2049_s_at	jun B proto-oncogene	1.71398	1.56796	1.6479	1.15824	1.50169	1.31538	1.65916	1.86396	1.388	1.12629	1.42118	1.36847	1.56399	1.16303	1.14507	1.53646	1.13629	1.50839	1.11452	1.17455	1.30405	1.48432	0.215558	1.26029	0.171736	0.578449	0.578449
774_g_at	MYH11	1.47888	1.16452	1.22064	1.004	1.4196	1.61793	1.59321	1.79163	1.53352	1.02779	1.43481	1.01953	1.59439	1.04656	1.22443	1.45406	0.96319	1.20262	0.95088	0.932899	1.19418	1.37696	0.261799	1.1211	0.180638	0.578288	0.578288
36234_at	EIF4A1	1.22046	1.45353	1.09047	1.06993	1.19974	1.09581	1.18362	1.43278	1.26188	1.0201	1.11163	1.04195	1.14408	1.05395	1.00115	1.10148	0.961747	1.09412	1.13674	1.12314	1.04315	1.17892	0.137008	1.06444	0.0609912	0.578216	0.578216
33787_at	NUAK1	1.33318	1.26436	1.24579	1.31668	1.27219	1.33176	1.3148	1.25109	1.30689	1.35964	1.34065	1.32579	1.3043	1.32302	1.36432	1.41448	1.32305	1.35378	1.33575	1.3328	1.31236	1.30516	0.0360277	1.34494	0.0328252	-0.577772	0.577772
35834_at	AZGP1	1.99772	1.55609	2.16439	1.58409	1.8279	1.80216	1.34542	2.17309	1.6746	0.927497	1.71386	1.57392	1.89381	1.32631	1.41651	0.922005	1.52297	1.72857	1.17424	1.66217	1.03137	1.71035	0.337199	1.34802	0.290622	0.577125	0.577125
37256_at	PRUNE	1.31838	1.34675	1.28058	1.32759	1.32374	1.32113	1.25499	1.28602	1.3126	1.33739	1.32405	1.28793	1.3325	1.35023	1.30682	1.37092	1.31914	1.36657	1.38358	1.32665	1.32284	1.31182	0.0264795	1.34334	0.0282474	-0.576021	0.576021
31430_at	Homo sapiens T-cell receptor alpha delta locus from bases 250472 to 501670 (section 2 of 5) of the Complete Nucleotide Sequence	0.692449	0.656572	0.700852	0.72542	0.711425	0.746623	0.698007	0.713102	0.751953	0.793179	0.752877	0.747169	0.73911	0.77707	0.767488	0.794799	0.737759	0.742405	0.836991	0.723708	0.751059	0.725288	0.0349868	0.76641	0.0365643	-0.574727	0.574727
32778_at	ITPR1	0.757132	0.815045	0.812912	0.666191	0.676394	0.841048	0.745095	0.743218	0.808165	0.64018	0.658034	0.659017	0.648158	0.702741	0.685142	0.732876	0.633518	0.627325	0.616904	0.636238	0.663711	0.728507	0.0739296	0.662307	0.0412861	0.574575	0.574575
40465_at	DDX23	1.17282	1.07769	1.02663	0.972431	1.07885	1.06418	1.08374	1.13607	1.01661	1.01412	1.02077	1.02241	1.02382	0.932683	1.00249	1.02548	0.988776	1.03612	0.942878	0.987549	1.0637	1.05463	0.0550892	0.997458	0.0447862	0.572392	0.572392
35487_at	BRDT	0.447307	0.460756	0.506369	0.443032	0.552324	0.443142	0.466383	0.449526	0.518224	0.489539	0.443851	0.505761	0.481428	0.54171	0.473356	0.4941	0.507532	0.472478	0.562129	0.53177	0.578671	0.477511	0.0349386	0.520218	0.0397974	-0.57144	0.57144
36015_at	CORT	0.617853	0.64452	0.687837	0.596109	0.638774	0.557934	0.602379	0.586125	0.686752	0.654591	0.65295	0.683447	0.634296	0.633466	0.698261	0.666508	0.753218	0.697196	0.649084	0.684139	0.650762	0.63412	0.0406377	0.679079	0.0380948	-0.571033	0.571033
40122_at	SYNCRIP	1.13326	1.16247	1.2092	0.87944	1.03686	1.03267	1.1019	1.12354	1.01001	0.875751	0.917416	0.915592	1.05156	0.948764	0.960096	0.986275	1.05176	0.946254	0.846623	0.823006	0.837505	1.03459	0.110723	0.925035	0.0813036	0.570524	0.570524
33849_at	NAMPT	0.710665	0.758588	0.783576	0.589688	0.730312	0.609226	0.940003	1.13534	0.750559	0.518692	0.709132	0.556906	0.737716	0.565314	0.583347	0.607425	0.661168	0.593576	0.563615	0.709805	0.603478	0.733108	0.163845	0.610966	0.0503552	0.570224	0.570224
1733_at	BMP6	0.720385	0.774665	0.755228	0.878968	0.776573	0.775915	0.790308	0.767756	0.821399	0.892429	0.827011	0.852983	0.815708	0.879188	0.82708	0.772355	0.823099	0.89511	0.900736	0.889871	0.877093	0.803794	0.0500672	0.858066	0.0455785	-0.567427	0.567427
34111_s_at	disrupted in schizophrenia 1	0.577058	0.575666	0.573352	0.551314	0.612155	0.614865	0.646143	0.595039	0.644006	0.60979	0.61557	0.630589	0.628895	0.657769	0.658002	0.641887	0.613213	0.592356	0.748247	0.640627	0.633557	0.605726	0.0293549	0.648207	0.0460609	-0.563294	0.563294
36915_at	CTSO	1.46156	1.45795	1.59909	1.45704	1.46527	1.4641	1.46645	1.49564	1.47488	1.44722	1.49112	1.47014	1.45092	1.45688	1.44154	1.45154	1.46119	1.4245	1.45282	1.45261	1.44761	1.47703	0.0392497	1.44859	0.0113481	0.562156	0.562156
41320_s_at	LRRFIP1	1.19742	1.32578	0.871032	0.762141	1.05701	0.960474	0.996573	1.04537	1.07866	0.825898	1.01235	0.9147	1.00513	0.641674	0.834046	1.11144	0.762244	0.848292	0.638239	0.89742	0.926469	1.00404	0.149706	0.832478	0.155926	0.561344	0.561344
31798_at	TFF1	1.35914	1.50491	1.34093	1.12446	1.26189	1.45582	1.17627	1.33474	1.20569	1.23038	1.17882	1.20451	1.18896	1.22109	1.14078	1.1602	1.22311	1.21693	1.17222	1.14015	1.22746	1.27435	0.116025	1.18774	0.038289	0.561233	0.561233
38116_at	KIAA0101	0.765704	0.710678	0.750274	0.775356	0.741977	0.772776	0.803758	0.659641	0.661309	0.802084	0.773859	0.748167	0.748569	0.792615	0.797094	0.727036	0.812159	0.770743	0.817396	0.782874	0.885553	0.747242	0.0457604	0.798184	0.0451655	-0.560251	0.560251
34489_f_at	fascin homolog 2, actin-bundling protein, retinal (Strongylocentrotus purpuratus)	0.88855	0.913247	0.938593	1.05561	0.964468	0.902488	0.757731	0.810818	0.863372	1.07283	1.00101	1.01615	0.976739	1.03234	1.02834	0.928597	0.960313	1.00341	1.09205	1.10502	1.0135	0.935507	0.0925419	1.02045	0.059611	-0.55825	0.55825
37118_at	RFPL1S	0.51322	0.500505	0.535759	0.55958	0.626698	0.502633	0.536115	0.526508	0.556907	0.538679	0.553408	0.582838	0.528682	0.593779	0.536511	0.558904	0.566654	0.586483	0.626855	0.577294	0.570393	0.543195	0.0342617	0.577109	0.0266579	-0.556704	0.556704
35720_at	WDR47	0.760824	0.723564	0.709712	0.552561	0.593837	0.608889	0.65944	0.635014	0.593629	0.643825	0.620251	0.623182	0.667109	0.659176	0.654073	0.717204	0.763198	0.784974	0.660903	0.68931	0.71322	0.645526	0.058284	0.705257	0.0491105	-0.556185	0.556185
38701_at	UBE2L3	1.50453	1.43239	1.42921	1.50956	1.48857	1.51692	1.46971	1.51217	1.49624	1.52083	1.51448	1.5072	1.48687	1.43963	1.46958	1.42289	1.43542	1.47571	1.49552	1.49144	1.44475	1.49144	0.030421	1.45937	0.0272935	0.555644	0.555644
38401_s_at	LSM14A	1.10778	1.16365	1.02444	1.05258	1.03747	1.06711	1.13788	1.14661	1.05509	1.07817	1.1102	1.06183	1.08621	1.00335	1.04731	1.02406	0.98601	1.05286	1.05047	1.04613	1.11708	1.08685	0.043461	1.04091	0.0393027	0.555084	0.555084
33811_at	CCPG1	0.810509	0.865419	0.931395	0.762779	0.751313	0.794367	0.749837	0.914878	0.780837	0.749263	0.813775	0.740836	0.75792	0.771411	0.733327	0.740967	0.792932	0.769231	0.701622	0.764726	0.721419	0.801779	0.0642371	0.749454	0.0302439	0.553813	0.553813
41621_i_at	ZNF266	0.92287	1.05775	0.822349	0.782211	0.814645	0.840781	0.955788	0.925695	0.807462	0.76409	0.796305	0.770749	0.85282	0.77648	0.739353	0.700592	0.76044	0.747302	0.808011	0.763803	0.899022	0.854886	0.086669	0.774375	0.0590184	0.552626	0.552626
40071_at	CYP1B1	1.33382	0.918159	0.951651	0.749505	0.981124	1.18331	1.0929	1.10883	0.995318	0.734474	0.831054	0.827025	0.978271	0.760762	0.980156	0.914213	0.913278	0.805855	0.709428	0.815365	0.654905	0.975803	0.173085	0.819245	0.111121	0.550859	0.550859
39999_at	CASP10	0.806543	0.802465	0.771121	0.803785	0.841145	0.772601	0.805845	0.741584	0.81258	0.826302	0.832232	0.815432	0.788326	0.877998	0.815931	0.824386	0.932258	0.781024	0.959112	0.957687	0.746209	0.801535	0.0274167	0.861825	0.0821849	-0.550083	0.550083
37438_at	CP110	0.556792	0.561929	0.559059	0.56713	0.572676	0.569885	0.538423	0.578332	0.610148	0.586864	0.593687	0.576725	0.55084	0.577152	0.598819	0.651249	0.612034	0.548778	0.625607	0.610157	0.571231	0.570961	0.0189273	0.599378	0.0327369	-0.550046	0.550046
40258_at	CSNK2A1	1.03545	1.05833	1.00621	1.03235	1.02008	0.998375	1.01321	0.951114	1.0324	1.08613	1.04786	1.04449	1.06602	1.08557	1.05052	1.04026	1.07621	1.04272	1.0988	1.10686	1.02391	1.03016	0.034144	1.06561	0.0303456	-0.549704	0.549704
41428_at	ABCC5	1.1506	1.13841	0.999129	1.13608	1.12826	1.19674	1.17634	1.18959	1.1957	1.19349	1.17239	1.14246	1.18335	1.13573	1.16486	1.33852	1.17984	1.23483	1.23857	1.18077	1.46259	1.15404	0.0527944	1.24196	0.108823	-0.544023	0.544023
36613_at	IFRD2	1.3813	1.39102	1.39273	1.45022	1.42871	1.37038	1.38614	1.40102	1.39879	1.43596	1.41309	1.40373	1.40737	1.37427	1.39487	1.3436	1.3207	1.40647	1.4077	1.38496	1.37377	1.40465	0.0226439	1.37579	0.0304367	0.543663	0.543663
38146_at	ST18	0.561406	0.611061	0.585908	0.609922	0.60042	0.630715	0.536257	0.540604	0.642169	0.628203	0.622339	0.672622	0.596207	0.662507	0.713846	0.644441	0.611446	0.613129	0.709736	0.684488	0.573606	0.60291	0.0394698	0.65165	0.0502587	-0.543191	0.543191
33841_at	yj63d12.s1 Homo sapiens cDNA, 3 end	1.2697	1.28058	1.36496	1.40141	1.32219	1.32804	1.31127	1.26061	1.3579	1.34145	1.36689	1.37045	1.35745	1.36027	1.35531	1.35264	1.35016	1.36491	1.45674	1.38611	1.37896	1.3333	0.0429623	1.37564	0.0351317	-0.54217	0.54217
31877_at	CDC23	0.665505	0.644809	0.658972	0.641557	0.645024	0.594024	0.577662	0.654489	0.687693	0.648608	0.621204	0.655162	0.64833	0.668295	0.65205	0.618264	0.748395	0.701028	0.739871	0.666045	0.660572	0.641772	0.0291996	0.681815	0.0446894	-0.541932	0.541932
32786_at	JUNB	2.05261	2.09562	2.05643	1.68546	1.78769	1.83099	2.04854	2.18858	1.87553	1.64339	1.80745	1.82081	1.8992	1.74575	1.75572	2.01987	1.81234	1.68898	1.36437	1.74621	1.58769	1.9071	0.167182	1.71512	0.187399	0.541439	0.541439
38407_r_at	PTGDS	1.88609	1.34423	1.512	1.28683	1.61738	1.77268	1.66095	1.82678	1.42079	1.26907	1.51463	1.4325	1.57249	1.21968	1.54477	1.56543	1.30006	1.33226	1.27344	1.34637	1.3952	1.54742	0.200028	1.37215	0.124286	0.54042	0.54042
32185_at	WNK1	0.811754	0.810592	0.830425	0.828586	0.804707	0.8541	0.890455	0.839492	0.783842	0.825629	0.812384	0.827788	0.834792	0.858532	0.853679	0.890531	0.829129	0.837813	0.859782	0.849797	0.83451	0.827273	0.0259299	0.851722	0.0193655	-0.53977	0.53977
40301_at	GPR161	0.868454	0.726839	0.779491	0.790485	0.795315	0.887894	0.863473	0.858462	0.797233	0.795797	0.807085	0.784061	0.85494	0.777669	0.785242	0.794943	0.713492	0.794047	0.795594	0.797388	0.718313	0.816118	0.0462912	0.772086	0.0353078	0.539608	0.539608
32563_at	ATP1B3	1.18349	1.26924	1.27864	1.0235	1.07903	1.13096	1.32473	1.34705	1.15825	1.04618	1.05199	1.01708	1.13592	0.989728	1.05101	1.25502	1.08015	1.03626	0.900035	1.01658	0.991825	1.15739	0.115561	1.04008	0.102098	0.538974	0.538974
40335_at	CLCN4	0.557492	0.532395	0.522555	0.665421	0.595564	0.572472	0.564478	0.555349	0.482753	0.580869	0.591124	0.57829	0.606597	0.613461	0.616998	0.558386	0.636865	0.605363	0.626018	0.678337	0.572541	0.569643	0.0441724	0.613496	0.0372254	-0.538751	0.538751
37249_at	PDE8B	1.28777	1.39114	1.14993	1.15628	1.17815	1.18103	1.19579	1.29489	1.17751	1.21866	1.23104	1.15213	1.23554	1.19583	1.17941	1.23696	1.11136	1.03527	1.16802	1.11533	1.1449	1.21922	0.0701696	1.14838	0.0617771	0.536851	0.536851
32388_at	MRNA, chromosome 1 specific transcript KIAA0504	0.626883	0.584569	0.54844	0.594998	0.607349	0.552423	0.606364	0.589764	0.656316	0.640651	0.637566	0.634114	0.612032	0.600369	0.618147	0.675488	0.645302	0.605439	0.681364	0.680629	0.634228	0.607036	0.0329233	0.642621	0.0335306	-0.53548	0.53548
37486_f_at	MEIS3P1	1.0045	1.02708	1.02958	1.00521	1.00846	1.00513	1.02952	1.04346	1.01485	1.02801	1.04755	1.04166	1.02768	0.998006	1.01305	1.15768	1.06024	1.0345	1.06499	1.04999	1.09165	1.02405	0.0151669	1.05876	0.049791	-0.534332	0.534332
36542_at	SLC9A6	0.721923	0.672307	0.759276	0.691987	0.687807	0.710973	0.719021	0.696125	0.696254	0.699201	0.668202	0.736592	0.749699	0.708535	0.705927	0.80097	0.839294	0.723105	0.764038	0.726126	0.725296	0.708413	0.0279671	0.749161	0.0482971	-0.534308	0.534308
31840_at	IDE	0.856327	0.871391	0.859007	0.893595	0.906159	0.90097	0.875596	0.854271	0.912811	0.927586	0.927437	0.926681	0.915643	0.931885	0.951656	0.901394	0.924028	0.879098	1.0122	0.94726	0.902059	0.894421	0.0279921	0.931198	0.0409561	-0.533398	0.533398
33490_at	TXK	0.545262	0.525806	0.500212	0.534939	0.537952	0.536896	0.526676	0.497307	0.55442	0.555252	0.543998	0.57802	0.591088	0.604783	0.553102	0.615237	0.543159	0.55561	0.549628	0.577674	0.554106	0.540602	0.0263932	0.569162	0.0272298	-0.532609	0.532609
37812_at	CUX2	1.03301	1.04638	0.696395	0.691572	0.865056	0.738582	0.704106	0.990271	0.938274	0.552985	0.736438	0.653681	0.806625	0.599196	0.620253	0.634769	0.486931	0.806366	0.568131	0.657582	0.863986	0.804106	0.157136	0.654652	0.123703	0.532169	0.532169
31871_r_at	EHHADH	0.523898	0.489344	0.514538	0.52198	0.529758	0.515935	0.490163	0.5327	0.556889	0.494372	0.489312	0.505993	0.53897	0.562117	0.504836	0.541931	0.567294	0.512926	0.523676	0.54299	0.560187	0.515681	0.021262	0.539495	0.0235681	-0.531202	0.531202
33178_at	JAG1	1.36853	1.46778	1.40186	1.4449	1.3864	1.47605	1.42429	1.37053	1.36502	1.44963	1.43199	1.43525	1.4213	1.47087	1.42729	1.42751	1.42745	1.64187	1.44364	1.43851	1.72321	1.41873	0.0374982	1.50004	0.115612	-0.531057	0.531057
38557_at	neural cell adhesion molecule 2	0.521853	0.532226	0.54392	0.546299	0.54359	0.539518	0.530642	0.496854	0.610836	0.544418	0.523289	0.559113	0.554833	0.546303	0.559911	0.562508	0.589451	0.535742	0.608044	0.585749	0.562052	0.542107	0.0262222	0.56872	0.0239549	-0.53038	0.53038
41752_at	Transcribed locus	0.769919	0.788054	0.826395	0.8251	0.800077	0.878389	0.81496	0.859357	0.823134	0.82788	0.838964	0.843879	0.8168	0.843975	0.843519	0.852093	0.843982	0.823124	0.834655	0.877732	0.902212	0.82407	0.0285377	0.852661	0.0253973	-0.530111	0.530111
36342_r_at	CFHR2	0.458733	0.463036	0.449007	0.553148	0.515439	0.547632	0.497953	0.510073	0.490699	0.490576	0.515916	0.513373	0.516371	0.550332	0.511973	0.553472	0.527055	0.505198	0.505753	0.530931	0.547057	0.501689	0.0315508	0.528971	0.0199442	-0.529806	0.529806
38496_at	ELK4	0.691006	0.774955	0.64756	0.748437	0.708617	0.709609	0.652501	0.672862	0.641303	0.798117	0.768989	0.765369	0.76169	0.786491	0.739367	0.76017	0.695713	0.807022	0.751915	0.788338	0.820203	0.71854	0.0543115	0.768652	0.0402942	-0.529699	0.529699
40151_s_at	PEX5	1.19882	1.16938	1.15508	1.22583	1.13301	1.16468	1.19475	1.17223	1.18028	1.19051	1.17743	1.22006	1.18619	1.22885	1.20549	1.16607	1.17779	1.24182	1.25598	1.18183	1.27416	1.18217	0.0251799	1.2165	0.0397145	-0.528935	0.528935
599_at	HLX	0.994866	0.976447	0.999582	1.0179	0.97538	0.926452	1.02046	0.968154	1.00318	1.07615	1.05762	0.980082	1.01727	1.05725	1.04408	1.02364	0.9678	1.08764	1.05296	1.02557	1.06585	1.00104	0.0389014	1.0406	0.0360675	-0.527638	0.527638
1058_at	WASF3	1.01496	1.06644	1.00955	0.996349	1.01405	1.08762	1.03388	1.07451	1.05304	1.00828	0.97623	1.02888	1.03966	1.01995	0.997896	1.03335	0.977553	1.01413	0.920353	0.954333	1.02722	1.03103	0.0324675	0.993098	0.0396541	0.525993	0.525993
33285_i_at	RP5-1000E10.4	0.611056	0.622255	0.636542	0.607091	0.588467	0.643266	0.618219	0.625665	0.604337	0.595247	0.604963	0.564132	0.603751	0.610125	0.602776	0.567234	0.590319	0.618396	0.583633	0.540437	0.567785	0.609615	0.0207436	0.585088	0.0258858	0.52599	0.52599
40445_at	ELF3	1.03024	1.07387	0.883805	0.756204	0.83201	0.808799	0.990601	0.979847	0.854217	0.820727	0.825233	0.844081	0.842761	0.751852	0.87298	0.922572	0.771308	0.713372	0.813892	0.825122	0.691963	0.887876	0.0975187	0.795383	0.0786688	0.524973	0.524973
40161_at	COMP	0.968158	1.00154	1.05122	1.08959	1.02707	1.10037	1.3523	1.06129	1.02962	1.11282	1.06973	1.15878	1.05578	1.08564	1.12937	1.29078	1.59899	1.3404	1.09004	1.1046	1.16916	1.08294	0.0947375	1.22612	0.178043	-0.524887	0.524887
168_at	ADK	0.532741	0.503412	0.5246	0.508491	0.52354	0.53749	0.507016	0.534068	0.479782	0.536576	0.538599	0.497985	0.483039	0.647037	0.512647	0.526023	0.526687	0.583256	0.508434	0.543402	0.560904	0.515949	0.0207197	0.551049	0.0461631	-0.524791	0.524791
38737_at	IGF1	0.960363	0.658322	0.612304	0.670877	0.655049	0.869581	0.651428	0.76737	0.626409	0.611544	0.631381	0.599042	0.845277	0.577536	0.695985	0.657712	0.617511	0.597343	0.539409	0.656093	0.590436	0.704535	0.117161	0.616503	0.0508394	0.523996	0.523996
40713_at	NFAT5	0.73845	0.694135	0.683018	0.844969	0.738389	0.712936	0.730558	0.728992	0.741751	0.760088	0.770522	0.740643	0.745417	0.817675	0.736716	0.807209	0.77766	0.716593	0.905496	0.783355	0.786042	0.740759	0.0394518	0.791343	0.0571048	-0.523883	0.523883
669_s_at	interferon regulatory factor 1	1.44602	1.29307	1.23345	1.36201	1.42475	1.29594	1.37178	1.70056	1.33712	1.32657	1.45134	1.34696	1.40243	1.31618	1.33389	1.29201	1.30102	1.28082	1.33888	1.34364	1.26865	1.384	0.114302	1.30939	0.0281255	0.523859	0.523859
659_g_at	THBS2	0.929633	0.931308	0.985167	0.993248	0.956394	0.971697	1.12959	1.0814	0.932184	0.979919	0.969365	0.95672	0.945349	0.941367	1.04234	1.22162	1.20638	1.07199	1.00779	1.01573	1.01132	0.981691	0.0595132	1.06482	0.0992451	-0.523601	0.523601
2094_s_at	v-fos FBJ murine osteosarcoma viral oncogene homolog	1.83434	2.13876	2.02656	1.6435	1.7743	1.78142	1.93452	2.12553	1.86787	1.58652	1.8454	1.69045	1.86637	1.59029	1.58386	1.81795	1.61863	1.95778	1.55802	1.66889	1.75148	1.85504	0.169828	1.69336	0.139352	0.522927	0.522927
38227_at	MITF	0.586341	0.595205	0.620874	0.623735	0.636029	0.619144	0.560163	0.586981	0.597777	0.679733	0.686606	0.655032	0.634386	0.619455	0.682287	0.649658	0.71193	0.625732	0.673842	0.71277	0.617838	0.621693	0.0371775	0.661689	0.0393695	-0.52251	0.52251
41120_at	aminomethyltransferase	1.32638	1.34157	1.24501	1.28505	1.28383	1.28769	1.24922	1.36753	1.29546	1.24819	1.27101	1.23222	1.28379	1.21358	1.26543	1.33483	1.19383	1.20385	1.23531	1.24934	1.23867	1.28592	0.0398418	1.24186	0.0444952	0.522452	0.522452
35705_at	NR1D2	0.626691	0.717935	0.714408	0.625913	0.691698	0.633169	0.663725	0.64172	0.714826	0.718089	0.687745	0.722554	0.668374	0.699197	0.73096	0.707881	0.703109	0.677483	0.728068	0.69253	0.73646	0.678988	0.0377565	0.709461	0.0206841	-0.52143	0.52143
33729_at	SLC25A14	0.83033	0.836276	0.797321	0.909978	0.849321	0.831266	0.835444	0.802036	0.830124	0.885624	0.85563	0.845623	0.844033	0.913023	0.8653	0.861748	0.840617	0.857867	0.88209	0.892575	0.851337	0.842539	0.0300533	0.87057	0.0237644	-0.520843	0.520843
40682_at	GYS2	0.443535	0.494618	0.482014	0.472877	0.513634	0.46268	0.460044	0.459793	0.527793	0.484611	0.483381	0.530788	0.45262	0.489686	0.484954	0.548798	0.539089	0.482123	0.528571	0.489375	0.522773	0.482184	0.0280177	0.510671	0.0269877	-0.517909	0.517909
32374_at	Homo sapiens chromosome 5, BAC clone 203o13 (LBNL H155), complete sequence	0.99111	0.996078	1.02151	1.0398	1.07555	1.05761	1.00852	1.04257	1.06261	1.06383	1.06828	1.09087	1.00339	1.05633	1.04675	1.11861	1.01595	1.07655	1.13506	1.05571	1.14564	1.04013	0.0329646	1.08132	0.046579	-0.517855	0.517855
34761_r_at	ADAM9	0.69786	0.674046	0.745964	0.541391	0.554244	0.648417	0.659641	0.738233	0.645467	0.509596	0.543863	0.524093	0.533284	0.543328	0.532078	0.626719	0.567025	0.565384	0.492104	0.522935	0.566406	0.616623	0.0851055	0.551997	0.0398205	0.517312	0.517312
36719_r_at	PDK3	0.612223	0.617709	0.620505	0.666232	0.639222	0.661721	0.589068	0.614009	0.660981	0.665529	0.633359	0.644153	0.613253	0.681682	0.661459	0.613298	0.722618	0.644445	0.704372	0.650747	0.642034	0.633689	0.0248825	0.665082	0.0358309	-0.517061	0.517061
39006_r_at	RNF160	0.622187	0.566525	0.599207	0.598007	0.626105	0.616398	0.543708	0.560264	0.605431	0.617244	0.612602	0.607544	0.604714	0.664133	0.597084	0.632157	0.622908	0.580246	0.686517	0.647611	0.608824	0.598457	0.0255757	0.629935	0.0353184	-0.516937	0.516937
31397_at	Human DNA sequence from clone 199L16 on chromosome Xq22.1-22.3. Contains a 40S Ribosomal Protein S29 LIKE (pseudo?) gene, an EST, STSs, GSSs and tcta and tatg repeat polymorphisms	0.506477	0.53609	0.560945	0.618657	0.604601	0.560251	0.53626	0.559437	0.609684	0.615202	0.611229	0.619646	0.552521	0.688343	0.61726	0.64177	0.595922	0.565384	0.678971	0.614553	0.561403	0.576231	0.0384709	0.620451	0.0472894	-0.51562	0.51562
40871_at	von Hippel-Lindau tumor suppressor	0.576656	0.597447	0.568033	0.696793	0.687206	0.613257	0.578749	0.550022	0.58567	0.710139	0.629511	0.655552	0.61426	0.728853	0.658908	0.651356	0.592278	0.669419	0.644458	0.695085	0.72054	0.620253	0.0523099	0.670112	0.0444188	-0.515448	0.515448
35611_at	ZFP37	0.705602	0.706104	0.724767	0.739439	0.693594	0.720818	0.685622	0.643508	0.722935	0.78648	0.758495	0.779182	0.716362	0.770176	0.761804	0.719025	0.75983	0.736863	0.808678	0.816282	0.715178	0.721762	0.0386407	0.76098	0.0375303	-0.51486	0.51486
37036_at	MDN1	0.750176	0.813978	0.66331	0.632772	0.640799	0.644444	0.65751	0.718751	0.650352	0.653612	0.676623	0.627017	0.659325	0.618848	0.67676	0.60316	0.599796	0.61678	0.666577	0.662167	0.616409	0.676051	0.0538602	0.632562	0.0307597	0.513939	0.513939
34977_at	SIGLEC7	0.719449	0.703754	0.721787	0.753292	0.769467	0.676931	0.638775	0.660308	0.756136	0.7522	0.752529	0.769593	0.73293	0.776381	0.775004	0.673467	0.765415	0.761029	0.839536	0.834377	0.751503	0.723627	0.0425193	0.772089	0.0517863	-0.513882	0.513882
658_at	THBS2	0.525477	0.554288	0.559167	0.550569	0.568638	0.606988	0.620475	0.626944	0.505133	0.681791	0.590259	0.53553	0.564597	0.598736	0.644743	0.891352	0.655067	0.657189	0.546038	0.592524	0.646366	0.576143	0.0480681	0.654002	0.103496	-0.513703	0.513703
35692_at	TMEM158	0.968019	0.7571	0.830056	0.789109	0.800032	0.800205	0.815716	0.796894	0.825658	0.75555	0.768411	0.736402	0.888104	0.737358	0.87154	0.757943	0.683453	0.75847	0.746776	0.726024	0.722781	0.810097	0.0615518	0.750543	0.0545355	0.513005	0.513005
33914_r_at	FECH	0.515034	0.546835	0.510772	0.534033	0.537564	0.522353	0.542683	0.533539	0.546983	0.537018	0.588415	0.561279	0.525138	0.588028	0.548653	0.528253	0.549328	0.641129	0.536251	0.608744	0.553266	0.538588	0.0203626	0.569206	0.0395062	-0.511423	0.511423
37353_g_at	SP100	0.768068	0.803483	0.804924	0.744991	0.794664	0.867286	0.893074	0.876645	0.773902	0.72768	0.737527	0.767177	0.77321	0.70352	0.760574	0.760797	0.831585	0.672997	0.746024	0.754295	0.719446	0.794818	0.0535688	0.743655	0.0472381	0.507537	0.507537
760_at	DYRK2	0.899962	0.897932	0.869908	0.973137	0.864606	0.93481	0.935949	0.857252	0.836401	0.969247	0.898811	0.905216	0.930428	0.922173	0.937022	0.948645	0.935601	0.917572	0.920355	0.934348	0.95338	0.905666	0.0420516	0.933637	0.0130754	-0.507387	0.507387
38872_at	ZNF230	0.645747	0.657935	0.707877	0.667099	0.693087	0.673802	0.667853	0.660018	0.682614	0.749251	0.703981	0.705811	0.658535	0.702649	0.692789	0.724042	0.710092	0.714884	0.714821	0.746452	0.66597	0.682585	0.0285452	0.708962	0.0234622	-0.507174	0.507174
38250_at	WDR43	0.825801	0.9151	0.898906	0.57288	0.82208	0.790197	0.704875	0.762761	0.822695	0.794193	0.772672	0.784233	0.763425	0.800368	0.859839	0.846152	0.933136	0.774699	0.905058	0.839036	0.902076	0.786909	0.0851239	0.857546	0.0542017	-0.50699	0.50699
35465_at	Homo sapiens BAC clone RG060N22 from 7q21	0.5495	0.540218	0.512859	0.557946	0.545276	0.525035	0.547854	0.482532	0.550086	0.575342	0.545731	0.551537	0.553051	0.617449	0.553839	0.534161	0.542788	0.55677	0.608583	0.5558	0.577891	0.541305	0.023148	0.56841	0.030343	-0.506725	0.506725
1209_at	TRAF6	0.774807	0.776737	0.77234	0.857563	0.805684	0.886918	0.819861	0.824849	0.755997	0.899267	0.798561	0.843685	0.808681	0.869597	0.903008	0.847916	0.805276	0.823436	0.883705	0.905844	0.831481	0.817304	0.0444755	0.858783	0.0375776	-0.505515	0.505515
1882_g_at	CCNG1	0.785775	0.790361	0.778421	0.835649	0.821592	0.827174	0.805145	0.797824	0.808774	0.837243	0.867507	0.840656	0.811144	0.826832	0.828138	0.847437	0.861867	0.795944	0.863476	0.872634	0.835431	0.815943	0.0254319	0.84147	0.0250947	-0.505208	0.505208
36214_at	KLF4	0.950237	1.04601	0.971631	0.960266	1.0513	0.984256	1.01579	1.07881	1.02273	0.966904	0.992754	1.02964	1.00402	1.021	0.968675	0.979492	0.968714	0.967989	0.987481	0.955612	0.947317	1.00572	0.0392116	0.974536	0.0225567	0.504837	0.504837
1292_at	DUSP2	1.11312	1.14807	1.19548	1.16327	1.15637	1.11645	1.28778	1.1987	1.13974	1.18468	1.16019	1.11737	1.16601	1.08515	1.15121	1.15067	1.09975	1.04981	1.13029	1.18709	1.10445	1.16517	0.0464322	1.1198	0.0436143	0.503816	0.503816
36269_at	ADAMTS3	0.664727	0.63459	0.616368	0.695147	0.657526	0.633116	0.601868	0.646094	0.660099	0.700951	0.679913	0.67646	0.654282	0.735573	0.654171	0.673966	0.655952	0.648537	0.766984	0.738366	0.673939	0.655472	0.0291824	0.693436	0.0461759	-0.503772	0.503772
1655_s_at	FOLH1	0.703524	0.72786	0.688959	0.678195	0.73989	0.699308	0.652492	0.660568	0.736599	0.750429	0.736028	0.716549	0.74555	0.763853	0.757	0.710697	0.665835	0.836366	0.763955	0.719196	0.943749	0.710458	0.0327835	0.770081	0.0860106	-0.501908	0.501908
31941_s_at	RFPL3	1.09887	1.21326	0.92907	0.843019	0.873267	0.795843	0.651971	1.04889	0.933094	0.827309	0.844891	0.789135	0.937498	0.862043	0.81768	0.765665	0.779759	0.809444	0.845034	0.851574	0.626666	0.906624	0.147073	0.794733	0.0759233	0.501763	0.501763
35478_at	(clone NCD18) tumor necrosis factor receptor related protein mRNA, complete exon and repeat region	0.527552	0.533643	0.532484	0.620111	0.545086	0.565919	0.541737	0.543714	0.571714	0.606596	0.580193	0.572702	0.598147	0.593729	0.627924	0.605139	0.577034	0.541673	0.703586	0.627145	0.562326	0.564584	0.030323	0.60482	0.0499647	-0.501137	0.501137
37762_at	EMP1	0.680472	0.754582	0.711767	0.639285	0.778296	0.691346	0.803226	0.901734	0.838607	0.62611	0.751561	0.612784	0.73634	0.637457	0.620877	0.738414	0.714476	0.648886	0.678991	0.673673	0.648368	0.732778	0.0851632	0.670143	0.0398902	0.500863	0.500863
38406_f_at	PTGDS	2.17007	1.97346	2.07831	1.89651	2.05582	2.11468	2.11546	2.18858	2.05761	1.80423	1.97025	2.02055	2.02733	1.95186	1.9769	2.10169	1.98569	1.85119	1.81073	1.94258	1.87394	2.03637	0.10729	1.93682	0.0915132	0.500753	0.500753
38322_at	PAGE4	1.28865	1.17472	1.21774	0.941714	1.09577	1.21217	1.16633	1.11155	1.10887	0.945488	1.08009	1.05543	1.13967	1.06276	1.09875	1.06593	1.17366	0.878299	0.940367	0.945594	0.989032	1.11832	0.100319	1.0193	0.0975874	0.500361	0.500361
36669_at	FOSB	2.17007	2.15219	1.82965	1.78423	2.05582	1.91183	2.08915	2.18858	1.98552	1.63692	1.97025	1.72825	2.02733	1.65624	1.71758	2.17738	1.69834	1.88574	1.6077	1.88702	1.58293	1.96383	0.176203	1.77662	0.198154	0.500093	0.500093
39266_at	Clone 24405 mRNA sequence	0.967556	0.900195	0.880629	0.832945	0.884843	0.919011	1.01064	0.990577	0.887432	0.788339	0.846379	0.815645	0.877888	0.80818	0.808719	0.958443	0.800487	0.893873	0.73227	0.840557	0.708898	0.892467	0.0663575	0.818928	0.0808218	0.499656	0.499656
33242_at	TSR2	1.08135	1.05575	1.0593	1.04081	1.11741	1.04525	1.06025	1.08753	1.03789	1.0604	1.03767	1.08043	1.13414	1.05294	1.06315	1.13792	1.09467	1.142	1.08956	1.09416	1.13457	1.06909	0.0301963	1.10112	0.0340828	-0.49834	0.49834
39238_at	HYAL3	1.03209	1.00263	0.990086	1.0538	1.0457	0.974829	1.00483	1.02555	1.08166	1.09653	1.04222	1.10718	1.03888	1.07309	1.08438	1.0516	1.06712	1.06103	1.13297	1.07086	1.03711	1.03815	0.0400752	1.07227	0.0284119	-0.498143	0.498143
36295_at	ZNF134	0.6737	0.679774	0.679797	0.690675	0.714149	0.641247	0.656699	0.665715	0.72526	0.707862	0.711068	0.727842	0.66732	0.713339	0.757128	0.717625	0.775374	0.638795	0.77816	0.746175	0.677969	0.687778	0.0274195	0.725571	0.0488074	-0.495796	0.495796
38293_s_at	homeobox D3	0.612714	0.652786	0.596058	0.604239	0.640429	0.591812	0.621549	0.534795	0.695027	0.717595	0.678239	0.67633	0.666241	0.693387	0.639643	0.645314	0.654151	0.675573	0.680515	0.704371	0.748276	0.637524	0.0502398	0.680154	0.0357658	-0.49566	0.49566
35880_at	KIF5A	0.939981	0.960268	1.02894	0.957122	1.06755	0.953142	0.984195	0.920331	1.03958	1.08436	1.01583	1.09549	1.05633	1.11535	1.12695	1.05225	1.01847	0.993737	1.09935	1.13817	0.992255	1.00793	0.0588926	1.06707	0.0604403	-0.49553	0.49553
40278_at	GGA2	0.856178	0.773452	0.787748	0.827437	0.802445	0.906992	0.817916	0.870395	0.782051	0.850779	0.830407	0.78386	0.834828	0.815035	0.751371	0.784883	0.758096	0.782979	0.826887	0.838599	0.74187	0.824961	0.039468	0.787465	0.0362528	0.495183	0.495183
38566_at	collagen, type X, alpha 1	0.893062	0.907857	0.912431	1.07591	0.967164	1.0306	0.949136	0.863976	1.00238	1.11358	1.04855	1.05669	1.03214	1.12369	1.07173	1.0119	1.05897	1.01774	1.07681	1.07658	0.972691	0.988728	0.0786967	1.05126	0.0476053	-0.495142	0.495142
33744_at	GEMIN4	1.29205	1.26426	1.1629	1.17759	1.30539	1.18762	1.15651	1.29826	1.30438	1.13991	1.16984	1.19839	1.19934	1.14618	1.16725	1.19563	1.11503	1.22136	1.16948	1.17334	1.19184	1.21973	0.0630126	1.17251	0.0323591	0.495037	0.495037
38913_at	hemochromatosis	0.621361	0.636841	0.661116	0.660424	0.671347	0.710797	0.699301	0.624237	0.724243	0.646534	0.741441	0.688771	0.727942	0.597114	0.675718	0.651998	0.662736	0.569653	0.666389	0.661455	0.628997	0.678027	0.0405417	0.639258	0.0377926	0.494924	0.494924
32306_g_at	COL1A2	1.17364	1.1153	1.14342	0.986989	1.00762	1.26394	1.51801	1.07647	1.20471	1.06823	1.03342	1.0367	1.19019	0.959373	1.29614	1.5254	1.61221	1.58044	1.06639	1.17512	1.43613	1.1399	0.141088	1.3314	0.246048	-0.494665	0.494665
38004_at	CSPG4	1.08583	0.962103	1.03005	1.06821	1.06813	1.04685	1.12915	1.14293	1.01317	1.11674	1.02944	1.02715	1.11568	1.02353	1.04707	0.984825	0.984499	1.06033	1.03229	1.00638	1.05053	1.06426	0.052759	1.02368	0.0293493	0.494259	0.494259
35703_at	PDGFA	1.2718	1.31921	1.25568	1.12331	1.21849	1.29467	1.15127	1.25845	1.24158	1.15469	1.2511	1.24049	1.23017	1.14279	1.13536	1.2245	1.21607	1.2339	1.10159	1.19492	1.18867	1.23161	0.0573002	1.17972	0.0478211	0.493557	0.493557
31693_f_at	histone cluster 1, H2ad	1.75699	1.74887	1.88094	1.72156	1.828	1.81585	1.7384	1.78733	1.73472	1.71702	1.7419	1.79213	1.79715	1.84625	1.74809	1.81403	1.81955	1.89605	1.81034	1.76073	1.93177	1.77391	0.0482225	1.82835	0.0623584	-0.492305	0.492305
34876_at	CPD	1.17534	1.20295	1.25021	1.04989	1.10362	1.06477	1.17295	1.16716	1.10824	1.01645	1.02369	1.08838	1.04347	1.05866	1.02345	1.0046	1.21155	1.05914	0.956475	1.02592	0.945367	1.11286	0.0744372	1.03565	0.0825053	0.491966	0.491966
39565_at	BMPR1A	0.792109	0.849528	0.862364	0.888205	0.861234	0.913869	0.887809	0.890665	0.915459	0.919699	0.889771	0.900633	0.896336	0.868037	0.909895	0.826466	1.00128	1.0332	0.926485	0.893786	1.05677	0.882129	0.034482	0.939489	0.0822602	-0.49134	0.49134
36634_at	BTG2	2.08207	2.09987	2.00772	1.59133	1.85179	1.80191	2.0249	2.11476	1.91235	1.37331	1.76011	1.65086	1.98225	1.51841	1.71674	1.98622	1.79335	1.72947	1.34682	1.7171	1.38125	1.86563	0.224396	1.64867	0.217227	0.491286	0.491286
41867_at	CREB3L1	1.74589	1.79322	1.65718	1.7556	1.77474	1.76884	1.74233	1.85602	1.76645	1.73285	1.74457	1.71771	1.77037	1.7137	1.71418	1.75922	1.63565	1.69305	1.74202	1.7578	1.69255	1.75583	0.0451011	1.71352	0.0410292	0.491189	0.491189
37599_at	aldehyde oxidase 1	0.906637	0.893293	0.912254	1.00761	0.945574	0.985599	0.982952	1.00428	0.964169	0.964135	0.97584	0.926209	0.995517	0.974382	0.900922	0.878329	0.96171	0.835101	0.970537	0.927112	0.86288	0.958775	0.038583	0.913872	0.0528775	0.490953	0.490953
1453_at	SMAD2	1.01849	1.05399	1.07834	0.953294	0.972769	0.937768	1.04152	1.05625	0.979566	0.959816	0.991346	0.96593	0.986288	0.914477	0.98011	0.995575	0.993572	0.980353	0.931473	0.959612	0.947735	0.999643	0.0452137	0.962863	0.0297186	0.490841	0.490841
41106_at	KCNN4	1.29093	1.35421	0.871463	1.01549	1.10541	1.00449	0.97898	0.866236	1.11358	0.747937	0.925348	1.16218	0.861207	0.859929	0.933759	1.03377	0.972473	0.760305	0.989318	0.751962	0.65991	1.02288	0.177271	0.870178	0.134072	0.490468	0.490468
35541_r_at	Homo sapiens mRNA, chromosome 1 specific transcript KIAA0506	0.512187	0.517951	0.463297	0.487792	0.529484	0.481091	0.503477	0.523224	0.575187	0.529602	0.532034	0.595113	0.513352	0.538361	0.586566	0.542998	0.567121	0.526699	0.537887	0.554353	0.528326	0.520292	0.0355584	0.547789	0.0205424	-0.490138	0.490138
32305_at	COL1A2	0.77481	0.787365	0.757423	0.631089	0.760724	0.760281	1.02091	0.801458	0.810303	0.755859	0.766662	0.765274	0.835674	0.69479	0.869882	0.947018	1.08931	1.17183	0.710936	0.820996	0.990802	0.786757	0.0848662	0.911946	0.170735	-0.489787	0.489787
263_g_at	AMD1	1.669	1.81356	1.67438	1.2718	1.4509	1.35767	1.33326	1.63088	1.45735	1.16539	1.36613	1.33523	1.34537	1.37305	1.27561	1.2959	1.41534	1.42727	1.2769	1.3026	1.20788	1.45161	0.189139	1.32182	0.0762206	0.489104	0.489104
31382_f_at	UGT2B11	0.55376	0.551234	0.521322	0.636144	0.637843	0.542634	0.543074	0.568283	0.633463	0.636481	0.595623	0.634284	0.596219	0.68555	0.64177	0.614643	0.564707	0.585984	0.729065	0.619006	0.644151	0.58849	0.043703	0.63561	0.0528395	-0.488074	0.488074
35901_at	PIWIL1	0.526305	0.527432	0.548807	0.638815	0.648896	0.57237	0.508241	0.492234	0.628613	0.619269	0.637286	0.644289	0.623702	0.660081	0.6484	0.610491	0.60817	0.568782	0.718365	0.622146	0.651149	0.585866	0.0581079	0.635948	0.0445333	-0.487933	0.487933
33918_s_at	HIRIP3	1.25129	1.2397	1.26388	1.29259	1.27289	1.27345	1.2326	1.22465	1.25638	1.3093	1.25664	1.3178	1.26686	1.28162	1.31107	1.31995	1.25491	1.2849	1.27883	1.28523	1.29956	1.266	0.0278175	1.28951	0.0203716	-0.487794	0.487794
40974_at	SRR1 domain containing	1.16664	1.17426	1.22133	1.21138	1.17345	1.17886	1.14085	1.17201	1.17679	1.23156	1.21481	1.20462	1.19924	1.27752	1.20508	1.14639	1.19426	1.23016	1.25182	1.25954	1.21739	1.18968	0.0261155	1.22277	0.0418089	-0.487204	0.487204
41480_at	RAD51C	0.617384	0.662008	0.658794	0.632154	0.615046	0.61003	0.616067	0.629588	0.626259	0.61604	0.613882	0.630461	0.60814	0.646806	0.608841	0.628138	0.710767	0.63802	0.657176	0.625635	0.696974	0.625835	0.0172128	0.651545	0.0355587	-0.487192	0.487192
33239_at	CCDC46	0.53302	0.523492	0.564963	0.526195	0.523226	0.608041	0.536273	0.539659	0.54806	0.561522	0.519452	0.510003	0.54338	0.53701	0.54174	0.602718	0.631212	0.543562	0.563969	0.537264	0.659341	0.54133	0.0256556	0.577102	0.0479428	-0.486047	0.486047
33707_at	PLA2G4C	1.38464	1.21387	1.1277	1.19715	1.18179	1.07718	1.19216	1.12111	1.24755	1.11727	1.1472	1.20635	1.13713	1.13771	1.14817	1.07049	1.119	1.09967	1.17423	1.16662	0.965574	1.18085	0.0776434	1.11018	0.0677842	0.485956	0.485956
38472_at	EFR3A	1.35645	1.39932	1.347	1.22782	1.27088	1.22671	1.25627	1.3404	1.27721	1.07719	1.17481	1.20671	1.21514	1.19841	1.20273	1.18273	1.28678	1.25999	1.11303	1.13269	1.10495	1.25968	0.0870092	1.18516	0.0663395	0.485949	0.485949
36896_s_at	ARNTL	0.567421	0.562295	0.546359	0.554349	0.590892	0.568591	0.552711	0.596691	0.603698	0.574607	0.587274	0.604427	0.588226	0.617131	0.574184	0.629935	0.611326	0.569388	0.616731	0.58628	0.577171	0.576734	0.0197963	0.597768	0.0235156	-0.485646	0.485646
39509_at	PDCD4	0.886926	0.868974	0.851864	0.807801	0.861587	0.88937	0.831405	0.865329	0.838843	0.823395	0.867887	0.817714	0.853073	0.844394	0.784505	0.851491	0.798908	0.86523	0.797986	0.827104	0.827653	0.85109	0.0257575	0.824659	0.0286787	0.485543	0.485543
32742_s_at	RABEP1	0.632061	0.6761	0.600149	0.779297	0.631432	0.645192	0.669733	0.61536	0.6518	0.681051	0.688171	0.648586	0.657156	0.642098	0.61509	0.578001	0.626404	0.634541	0.686281	0.592336	0.599179	0.659699	0.0441756	0.621741	0.0340095	0.485486	0.485486
31646_at	UGT2A1	0.563614	0.571347	0.582536	0.586148	0.576112	0.578833	0.551237	0.52242	0.608962	0.578728	0.597607	0.608269	0.568606	0.587379	0.5915	0.650668	0.582166	0.569876	0.583926	0.616943	0.625367	0.576494	0.0232135	0.600978	0.02727	-0.484996	0.484996
35543_at	RPGRIP1	0.491196	0.501324	0.477692	0.511217	0.491378	0.501108	0.487504	0.528095	0.537034	0.520486	0.515686	0.515328	0.498682	0.540069	0.528944	0.522891	0.512003	0.479345	0.548893	0.525765	0.540144	0.505902	0.0171873	0.524757	0.0217147	-0.484662	0.484662
500_at	CYP2J2	0.924637	0.892055	0.937915	1.03518	0.97478	0.995217	0.949427	0.944909	0.907865	1.04742	0.967482	0.966201	0.965857	1.06097	0.976341	0.987853	1.00269	0.976117	0.967192	1.02513	0.995864	0.962227	0.0449351	0.99902	0.030983	-0.48465	0.48465
38150_at	MTAP	0.503971	0.511744	0.501509	0.434634	0.501322	0.487253	0.469627	0.485491	0.503218	0.506601	0.520564	0.528988	0.491552	0.508651	0.521872	0.551487	0.585203	0.464845	0.572618	0.513275	0.497941	0.495883	0.0239687	0.526987	0.0402267	-0.48452	0.48452
39631_at	EMP2	1.40878	1.24894	1.18737	1.07576	1.34513	1.26181	1.11197	1.30665	1.22015	0.896475	1.14293	1.09427	1.21342	0.869671	1.09108	1.27297	1.02696	1.12337	0.995459	1.02922	1.1583	1.19336	0.132966	1.07088	0.120405	0.483399	0.483399
37196_at	CDH5	0.925651	0.803757	0.833671	0.918313	0.89092	0.911143	0.9461	0.917666	0.908802	0.962212	0.896806	0.905426	0.915145	0.910854	0.914968	0.984697	0.889095	0.932874	0.934457	0.974237	0.98496	0.902739	0.0422482	0.940768	0.0365192	-0.482794	0.482794
35320_at	SLC11A2	1.12779	1.15791	1.08875	1.04859	1.09178	1.06443	1.08366	1.21904	1.0682	1.01018	1.09857	1.0852	1.0628	1.04248	1.02896	1.03034	1.09527	1.09706	0.966771	1.08565	1.022	1.09284	0.0521878	1.04607	0.0447327	0.4826	0.4826
35428_g_at	LRRC48	0.778438	0.714955	0.632647	0.675372	0.648861	0.67269	0.683145	0.754518	0.769209	0.674477	0.667612	0.705727	0.708137	0.649533	0.670032	0.667397	0.695241	0.688517	0.679254	0.632472	0.652175	0.698907	0.0453782	0.666828	0.0211689	0.482052	0.482052
547_s_at	NR4A2	1.10549	1.34351	1.04321	0.988372	0.946581	1.02117	1.28586	1.22288	1.11478	0.913099	1.02033	0.893833	1.09817	0.960531	0.904426	1.19872	0.877351	0.861048	0.883229	1.03678	0.920479	1.07671	0.138853	0.955321	0.113311	0.481404	0.481404
38993_r_at	TGOLN2	0.883384	0.921337	0.80117	0.781225	0.827509	0.917332	0.931805	0.928112	0.880623	0.788548	0.811346	0.775534	0.815339	0.759416	0.832461	0.837127	0.794836	0.82039	0.762292	0.77949	0.851721	0.85102	0.0606164	0.804717	0.0355797	0.481346	0.481346
37842_at	MDFIC	0.720577	0.719176	0.685049	0.717666	0.647587	0.745853	0.707936	0.679738	0.751119	0.687596	0.6919	0.693196	0.674632	0.649949	0.705839	0.725104	0.695054	0.65	0.654995	0.660711	0.637973	0.701694	0.0290617	0.672453	0.0317121	0.481148	0.481148
37705_at	PPP1R8	1.01851	0.990564	1.00324	0.928437	1.0119	0.992872	0.957878	0.957309	0.975704	0.965307	1.00536	1.01221	1.0168	1.0272	0.997191	1.0366	1.07139	0.976374	1.00331	0.989085	1.02334	0.987391	0.0281951	1.01556	0.0304262	-0.480561	0.480561
2036_s_at	CD44	0.6738	0.630236	0.741674	0.656604	0.654359	0.664168	0.948669	0.891151	0.693692	0.654395	0.682184	0.653732	0.661277	0.624374	0.667251	0.71213	0.591578	0.635577	0.583347	0.661007	0.650847	0.708149	0.098374	0.640764	0.0419481	0.48022	0.48022
37710_at	MEF2C	0.676455	0.575696	0.567891	0.602048	0.59221	0.603409	0.59742	0.590271	0.643112	0.615974	0.597478	0.598064	0.638399	0.604836	0.636175	0.653957	0.610579	0.58577	0.701209	0.680833	0.651557	0.607571	0.0295777	0.640615	0.0392733	-0.479925	0.479925
36459_at	ENPP4	1.11261	1.18569	1.14277	1.14621	1.09689	1.0729	1.0594	1.10845	1.13002	1.11661	1.16337	1.16489	1.09765	1.11398	1.13556	1.14551	1.18444	1.22122	1.12964	1.14456	1.19109	1.12288	0.0371188	1.15825	0.0365917	-0.479817	0.479817
262_at	AMD1	1.42449	1.6925	1.47285	0.890501	1.11574	0.977694	1.04974	1.47069	1.14971	0.687421	1.03377	0.993796	1.03	0.960171	0.948477	0.966847	1.15461	1.07436	0.752862	0.822878	0.976831	1.15299	0.281537	0.95713	0.127087	0.479324	0.479324
34944_at	HSU51704 Homo sapiens cDNA	0.46639	0.490793	0.468016	0.534175	0.559333	0.526886	0.490276	0.459669	0.538991	0.520237	0.538614	0.519143	0.523471	0.601423	0.5448	0.500962	0.523139	0.494724	0.571394	0.584788	0.533614	0.510461	0.0319965	0.544355	0.0387936	-0.4788	0.4788
34517_at	HMGCS1	0.561468	0.604446	0.606188	0.57693	0.633669	0.573019	0.652989	0.614688	0.594106	0.599203	0.599453	0.61043	0.594296	0.627438	0.574222	0.529245	0.534732	0.542908	0.581535	0.547744	0.629382	0.601606	0.0243302	0.570901	0.039828	0.478595	0.478595
459_s_at	BIN1	1.66837	1.54623	1.56875	1.53675	1.56848	1.62913	1.62478	1.60748	1.52307	1.51952	1.54238	1.53688	1.56271	1.47234	1.53534	1.56692	1.48828	1.58338	1.51423	1.49833	1.57578	1.57189	0.0464306	1.52933	0.0425099	0.478516	0.478516
35475_at	ZNF177	0.746713	0.7927	0.596581	0.683908	0.668307	0.710859	0.696257	0.753504	0.707348	0.673422	0.667525	0.678504	0.697027	0.652518	0.653118	0.659497	0.639853	0.705836	0.65851	0.659039	0.688497	0.697896	0.0482678	0.664609	0.0215665	0.476668	0.476668
34866_at	LOC151162	1.35859	1.30732	1.2931	1.3061	1.32868	1.30732	1.37759	1.37228	1.37638	1.31034	1.21575	1.32051	1.34024	1.23877	1.27629	1.38501	1.28174	1.32269	1.21094	1.26492	1.23482	1.32417	0.0439472	1.2769	0.0554549	0.475562	0.475562
32109_at	FXYD1	1.4958	1.33926	1.35781	1.43976	1.4477	1.44213	1.51608	1.35722	1.43553	1.46736	1.39695	1.4	1.4273	1.41378	1.41701	1.39414	1.36839	1.3559	1.39568	1.40028	1.36082	1.42484	0.0533205	1.38825	0.0236256	0.475502	0.475502
39411_at	TIPARP	1.32265	1.34195	1.29252	1.14417	1.3473	1.20714	1.25457	1.49915	1.32737	1.13084	1.26732	1.15444	1.38369	1.14914	1.19089	1.39377	1.22837	1.18057	1.06446	1.17056	1.10752	1.28255	0.105616	1.18566	0.0982283	0.4753	0.4753
36365_at	TRPC6	0.572562	0.532684	0.568973	0.531183	0.527889	0.534914	0.52598	0.558861	0.613185	0.657614	0.608328	0.599593	0.615923	0.587158	0.602428	0.61635	0.598289	0.647785	0.602193	0.670884	0.555785	0.572899	0.0426796	0.610109	0.0356394	-0.475104	0.475104
38784_g_at	MUC1	1.42971	1.41397	1.44822	1.43899	1.46623	1.50185	1.54365	1.47767	1.46214	1.48536	1.47167	1.47359	1.43276	1.50185	1.46155	1.5988	1.48651	1.46783	1.53349	1.46724	1.50716	1.46506	0.0342714	1.50305	0.0457188	-0.474945	0.474945
39601_at	RASSF1	1.41442	1.39579	1.4311	1.46384	1.46893	1.48603	1.43674	1.43822	1.46034	1.49379	1.45101	1.46961	1.45401	1.5025	1.47358	1.49599	1.42406	1.46945	1.51871	1.46943	1.46835	1.45106	0.0275926	1.47776	0.0286581	-0.474602	0.474602
36820_r_at	ATXN3	0.545819	0.494458	0.497475	0.56213	0.550229	0.54628	0.534148	0.520232	0.582086	0.574502	0.531564	0.530487	0.585614	0.602278	0.585644	0.577997	0.562095	0.543827	0.602376	0.518523	0.568029	0.542694	0.0289894	0.570096	0.0287849	-0.474292	0.474292
40046_r_at	C18orf1	0.689222	0.715571	0.67045	0.562723	0.623106	0.661183	0.700788	0.588127	0.660282	0.629688	0.677733	0.635079	0.673605	0.654715	0.677071	0.747096	1.01704	0.770877	0.676795	0.671378	0.642734	0.652889	0.0438636	0.732213	0.123443	-0.474124	0.474124
1126_s_at	1126_s_at	0.782433	0.736149	0.742403	0.632223	0.874001	0.727393	1.00613	1.0724	0.789697	0.70117	0.74686	0.683086	0.73105	0.635706	0.6965	0.830472	0.706558	0.6307	0.607901	0.686375	0.74525	0.786538	0.126509	0.692433	0.0719838	0.474099	0.474099
35393_at	Homo sapiens mRNA, chromosome 1 specific transcript KIAA0484	0.635003	0.596753	0.627698	0.757616	0.638909	0.690851	0.652012	0.651434	0.682676	0.72034	0.664334	0.666919	0.678217	0.62854	0.629694	0.619856	0.664999	0.594303	0.632765	0.682766	0.613129	0.666366	0.0415911	0.633257	0.028274	0.473907	0.473907
35792_at	MGLL	1.16328	1.05985	1.00125	1.02704	1.11514	1.09638	1.1228	1.17533	1.15314	1.02284	1.00953	0.994418	1.08544	1.02223	1.08242	1.103	1.00259	0.992178	0.996973	1.02353	1.00887	1.07896	0.0643521	1.02898	0.0412121	0.473472	0.473472
36917_at	LAMA2	0.908506	0.880022	0.915541	0.884878	0.895081	1.02726	0.993641	0.92266	0.886705	0.92529	0.863227	0.937244	0.919309	0.913705	0.91359	0.918029	1.04821	1.03336	0.950214	0.931356	1.12706	0.919951	0.0458237	0.97944	0.0801991	-0.472049	0.472049
36906_at	cannabinoid receptor 1 (brain)	0.600908	0.575163	0.555463	0.60885	0.620188	0.558781	0.577048	0.568088	0.57927	0.595284	0.626473	0.594004	0.614358	0.619523	0.63215	0.569969	0.576181	0.579325	0.676473	0.636908	0.695734	0.590298	0.0232783	0.623283	0.0468278	-0.470497	0.470497
34256_at	ST3GAL5	0.930589	0.889164	0.8902	0.839242	0.869597	0.86144	0.901405	0.932437	0.901479	0.832204	0.899677	0.891312	0.847182	0.948837	0.915813	0.947271	0.972585	0.886564	0.913357	0.921761	0.838559	0.883533	0.0319436	0.918093	0.0416219	-0.46979	0.46979
34123_at	MTRF1L	0.507437	0.529565	0.458355	0.517659	0.533373	0.491308	0.481494	0.492809	0.57081	0.513405	0.519298	0.521871	0.53001	0.592801	0.508576	0.559689	0.545235	0.488933	0.592698	0.537867	0.522579	0.512877	0.0279117	0.543547	0.0373837	-0.469721	0.469721
33308_at	GUSB	1.6749	1.69808	1.65583	1.40243	1.61868	1.5257	1.71184	1.72099	1.53857	1.3854	1.47684	1.58589	1.45743	1.42304	1.5041	1.48371	1.54798	1.52576	1.34574	1.4647	1.57361	1.57328	0.11784	1.48358	0.0731689	0.469592	0.469592
41695_at	zinc finger and BTB domain containing 43	0.816066	0.818773	0.757024	0.822036	0.816311	0.75825	0.766551	0.776459	0.799305	0.849187	0.852264	0.814533	0.816059	0.836882	0.820637	0.924736	0.762542	0.751755	0.833688	0.964453	1.0483	0.804832	0.0315463	0.867874	0.102854	-0.469059	0.469059
39054_at	GSTM1	1.66701	1.58882	1.60481	1.64485	1.64361	1.66522	1.69153	1.66713	1.59962	1.63226	1.61834	1.56871	1.66788	1.53416	1.64922	1.69048	1.5219	1.57043	1.58701	1.63098	1.52394	1.63537	0.036957	1.58851	0.0629937	0.468774	0.468774
36543_at	F3	1.17539	1.4467	0.863363	0.930694	0.840039	0.994271	0.854647	1.03906	1.09827	0.547883	0.882525	1.02439	0.851884	0.57632	0.949161	0.729744	1.18324	0.679278	0.649173	0.739682	0.682469	0.965316	0.211505	0.773634	0.197595	0.468547	0.468547
32159_at	v-Ki-ras2 Kirsten rat sarcoma viral oncogene homolog	0.565615	0.619535	0.619809	0.609161	0.626847	0.575485	0.558277	0.641004	0.609906	0.585975	0.609589	0.627362	0.596012	0.586756	0.60364	0.638731	0.652303	0.577652	0.676924	0.667981	0.664658	0.603429	0.0254668	0.63358	0.038954	-0.46804	0.46804
35088_at	CCR8	0.556447	0.547676	0.577711	0.547269	0.553578	0.601952	0.559298	0.526619	0.623437	0.61116	0.557264	0.622048	0.613344	0.573123	0.593515	0.583193	0.633046	0.57768	0.673012	0.633636	0.601732	0.576754	0.0332313	0.608617	0.0348636	-0.467924	0.467924
39957_at	AF150247 Homo sapiens cDNA	0.604416	0.602971	0.574338	0.604916	0.58934	0.604608	0.545921	0.591658	0.605633	0.648743	0.584938	0.562479	0.604283	0.665615	0.583095	0.729425	0.643841	0.565413	0.640913	0.602397	0.610809	0.594173	0.0249318	0.630188	0.0520519	-0.467838	0.467838
973_at	SGK1	0.913341	0.949506	0.934798	0.98814	0.998786	0.980219	1.02521	1.00477	0.975766	0.994035	0.978871	0.962321	0.981466	0.917994	0.916026	0.932903	0.911468	0.963624	0.980709	0.966359	0.989291	0.975941	0.0300145	0.947297	0.0312531	0.467527	0.467527
821_s_at	FOLR1	0.734103	0.776798	0.796066	0.772951	0.827649	0.754149	0.820538	0.828186	0.801319	0.744733	0.763445	0.77615	0.804817	0.762208	0.75652	0.739383	0.739144	0.818705	0.75287	0.751719	0.74379	0.784685	0.0311531	0.758042	0.0258422	0.467453	0.467453
37604_at	histamine N-methyltransferase	0.689664	0.745424	0.874164	0.660041	0.630009	0.648281	0.715121	0.662821	0.659324	0.658444	0.639819	0.673349	0.639975	0.696308	0.635794	0.646628	0.625747	0.633428	0.664207	0.622384	0.581426	0.684341	0.0654556	0.63824	0.0333402	0.46663	0.46663
31831_at	SMTN	1.70318	1.37167	1.48357	1.31336	1.56425	1.57133	1.59874	1.71584	1.53522	1.33795	1.43682	1.38553	1.61336	1.3187	1.44502	1.56813	1.40042	1.45151	1.38514	1.35841	1.36659	1.51006	0.133709	1.41174	0.0770175	0.466595	0.466595
990_at	990_at	0.569949	0.600288	0.5978	0.690335	0.624174	0.632537	0.595394	0.554972	0.556267	0.711682	0.648488	0.637765	0.583162	0.729408	0.664736	0.648659	0.585477	0.626064	0.733562	0.665568	0.638346	0.615601	0.0483411	0.661478	0.0500965	-0.466046	0.466046
40124_at	RUVBL1	1.19985	1.20003	1.16779	1.17371	1.17204	1.13441	1.10728	1.09419	1.16866	1.1398	1.16054	1.16831	1.12087	1.17289	1.1656	1.20249	1.19011	1.20773	1.14595	1.18354	1.16677	1.15442	0.032949	1.17939	0.020629	-0.465932	0.465932
32350_at	MALT1	0.777643	0.865236	0.623955	0.577711	0.579775	0.649987	0.648076	0.684284	0.673264	0.544054	0.618053	0.592688	0.679451	0.608588	0.628841	0.575548	0.639917	0.631537	0.571007	0.569377	0.577242	0.654937	0.0872045	0.600257	0.030207	0.465708	0.465708
40665_at	FMO3	0.488739	0.531589	0.545161	0.531588	0.532706	0.53824	0.512429	0.479221	0.581032	0.599913	0.57244	0.617089	0.526566	0.530392	0.648979	0.60031	0.627334	0.543036	0.607175	0.586171	0.522805	0.542824	0.0404675	0.583275	0.0465993	-0.4646	0.4646
36241_r_at	G6PC	0.472053	0.451227	0.453167	0.476592	0.496835	0.480789	0.474291	0.452998	0.506693	0.494788	0.499157	0.469431	0.500956	0.511586	0.501906	0.524681	0.481978	0.467642	0.496981	0.517961	0.477848	0.479152	0.0193824	0.497573	0.0203336	-0.463814	0.463814
287_at	ATF3	1.33349	1.30062	1.24697	0.877118	1.0922	1.08553	1.28084	1.47667	1.11409	0.764815	1.01955	0.79776	1.23043	0.909855	0.833904	1.32688	0.972802	0.877671	0.805188	0.990135	0.864698	1.12462	0.216101	0.947642	0.165916	0.46328	0.46328
32622_at	DNM2	1.46294	1.37854	1.42847	1.4388	1.4564	1.43599	1.47689	1.52032	1.42989	1.45756	1.42837	1.44272	1.44092	1.47684	1.44862	1.48546	1.43342	1.51448	1.46782	1.45222	1.55214	1.44598	0.0324343	1.47888	0.038723	-0.46223	0.46223
41073_at	LGR5	0.551967	0.604673	0.580452	0.656505	0.629563	0.593569	0.572112	0.534664	0.612998	0.647773	0.619039	0.671651	0.596011	0.689053	0.677646	0.624369	0.627019	0.590605	0.673022	0.62738	0.613261	0.60546	0.0402511	0.640294	0.0351325	-0.462099	0.462099
39340_at	hexosaminidase A (alpha polypeptide)	1.63659	1.6494	1.76968	1.46942	1.53791	1.5641	1.54678	1.56234	1.53764	1.38732	1.45992	1.50208	1.47713	1.43437	1.43576	1.50592	1.54764	1.46103	1.42478	1.43128	1.5618	1.54618	0.0978033	1.47532	0.0555321	0.46209	0.46209
36213_at	MFHAS1	1.16052	1.13147	1.15145	1.17028	1.17244	1.0888	1.15629	1.16081	1.18933	1.13762	1.13861	1.1532	1.1785	1.13334	1.14402	1.12488	1.1225	1.14609	1.1705	1.10354	1.09714	1.15302	0.0255061	1.13025	0.0238112	0.461802	0.461802
32480_at	HOXC6	1.04334	1.12547	1.11759	1.18561	1.11406	1.13983	1.09406	1.06037	1.16182	1.17709	1.1602	1.18365	1.12487	1.11675	1.14418	1.13569	1.14736	1.23454	1.17213	1.22078	1.18809	1.12984	0.0450119	1.16994	0.0418626	-0.461545	0.461545
1229_at	myotubularin related protein 11	0.866772	0.836583	0.788941	0.91534	0.869856	0.848681	0.807489	0.81739	0.853034	0.989938	0.861912	0.871646	0.873856	0.969048	0.9148	0.924907	0.908903	0.833045	0.971993	0.917457	0.833873	0.861649	0.050607	0.909253	0.0525693	-0.461385	0.461385
38678_at	SNRPE	0.904523	0.939738	0.991571	0.950484	0.872869	0.867637	0.860656	0.878513	1.01084	0.989511	0.884306	0.935807	0.889698	0.95859	0.899429	1.04838	1.13626	1.23615	0.925852	0.891493	0.929549	0.921243	0.0519556	1.00321	0.125729	-0.461324	0.461324
31358_at	22e5 Homo sapiens cDNA	0.527487	0.582952	0.598736	0.631742	0.611241	0.604655	0.54144	0.547118	0.609911	0.658352	0.646686	0.624129	0.578019	0.657883	0.660003	0.623041	0.598955	0.569697	0.690259	0.645483	0.621316	0.597113	0.0403851	0.63333	0.0381425	-0.461199	0.461199
34418_at	CNKSR2	0.638022	0.656643	0.632963	0.743855	0.676839	0.608158	0.661924	0.62698	0.744878	0.656641	0.703228	0.696521	0.676183	0.753798	0.719974	0.716229	0.724494	0.687714	0.828754	0.707706	0.610578	0.670987	0.0422617	0.718656	0.0611281	-0.461055	0.461055
37779_at	SMPDL3B	1.46499	1.46451	1.57245	1.52688	1.5237	1.51138	1.46342	1.48817	1.53729	1.52332	1.48947	1.51163	1.45915	1.44937	1.4581	1.43747	1.47667	1.45011	1.51743	1.50127	1.49704	1.5028	0.0346104	1.47343	0.0291047	0.460859	0.460859
31751_f_at	histone H4	0.685345	0.705469	0.74732	0.552998	0.733834	0.730585	0.69819	0.686164	0.685125	0.660455	0.617784	0.736078	0.676624	0.740611	0.726542	0.690824	0.7338	0.778046	0.766249	0.667273	0.715054	0.685844	0.0533508	0.7273	0.0366371	-0.460681	0.460681
660_at	CYP24A1	0.599838	0.545829	0.562581	0.663535	0.613341	0.632471	0.618118	0.55941	0.623703	0.654144	0.642848	0.599626	0.649991	0.73455	0.645158	0.586553	0.629709	0.6019	0.723875	0.696488	0.628374	0.612726	0.0379724	0.655826	0.0557262	-0.459987	0.459987
38958_at	CASR	0.556639	0.560208	0.581812	0.603071	0.584483	0.543832	0.56727	0.573391	0.585649	0.546817	0.594322	0.578068	0.577419	0.605903	0.573297	0.611064	0.581299	0.552607	0.623061	0.604263	0.585199	0.573306	0.0177318	0.592087	0.0230967	-0.459981	0.459981
35418_at	HEXA	0.803912	0.812329	0.827306	0.749381	0.798187	0.713204	0.783719	0.727554	0.820946	0.818082	0.823494	0.860962	0.816668	0.826498	0.826758	0.812531	0.841141	0.76706	0.856583	0.851183	0.8579	0.796596	0.0425113	0.829957	0.0301123	-0.459369	0.459369
1425_at	PCDHB11	0.56275	0.589076	0.582839	0.553002	0.60232	0.605756	0.594354	0.579602	0.547513	0.668333	0.595599	0.642851	0.592324	0.631976	0.614899	0.67541	0.585992	0.572796	0.632853	0.649416	0.628539	0.593563	0.0332876	0.623985	0.0329519	-0.459278	0.459278
39289_at	SFRS12IP1	0.519357	0.546633	0.577321	0.516347	0.541672	0.552777	0.522428	0.586968	0.598706	0.579457	0.550799	0.548135	0.577551	0.571945	0.557394	0.587424	0.606301	0.514233	0.64949	0.587147	0.615684	0.555242	0.0268934	0.586202	0.040521	-0.459244	0.459244
34094_i_at	Human immunoglobulin heavy chain variable region (V4-31) gene, partial cds	0.898028	0.980694	0.925624	0.990073	1.04404	0.998703	1.02152	0.99684	1.04021	1.04919	1.01578	1.07615	0.990121	1.0556	1.07167	1.06613	1.02341	0.951098	1.07697	1.03781	1.06626	1.00207	0.0491094	1.04362	0.0415142	-0.458431	0.458431
37112_at	FAM65B	0.542163	0.553811	0.520954	0.531561	0.533499	0.527588	0.560305	0.495357	0.594086	0.551534	0.543808	0.585102	0.531776	0.535245	0.561139	0.815247	0.599807	0.540493	0.608624	0.550231	0.572842	0.543965	0.0261428	0.597953	0.0916758	-0.458232	0.458232
38474_at	CBS	0.820815	0.758567	0.947421	0.722847	0.765078	0.80734	0.745071	0.818588	0.7175	0.679676	0.703286	0.769795	0.758993	0.689401	0.633372	0.66109	0.731101	0.818152	0.655181	0.766183	0.72846	0.770383	0.0684956	0.710368	0.0624863	0.458196	0.458196
32797_at	Human germline T-cell receptor beta chain Dopamine-beta-hydroxylase-like, TRY1, TRY2, TRY3, TCRBV27S1P, TCRBV22S1A2N1T, TCRBV9S1A1T, TCRBV7S1A1N2T, TCRBV5S1A1T, TCRBV13S3, TCRBV6S7P, TCRBV7S3A2T, TCRBV13S2A1T, TCRBV9S2A2PT, TCRBV7S2A1N4T, TCRBV13S9	0.609432	0.600615	0.575507	0.659992	0.629228	0.630369	0.595543	0.623005	0.688462	0.63997	0.624944	0.65003	0.647096	0.684816	0.728051	0.636247	0.658442	0.61813	0.717851	0.624093	0.629611	0.628784	0.0297342	0.662155	0.0432418	-0.457287	0.457287
36248_at	C9orf127	1.38397	1.32116	1.31894	1.35626	1.34181	1.3699	1.35515	1.36834	1.3836	1.39156	1.39133	1.4152	1.3479	1.34576	1.40127	1.44942	1.34765	1.35232	1.4007	1.42746	1.50383	1.36501	0.0284407	1.40355	0.0558498	-0.45725	0.45725
32835_at	ai08h05.s1 Homo sapiens cDNA, 3 end	0.7744	0.718606	0.73853	0.635794	0.631004	0.650043	0.649517	0.757136	0.652242	0.605867	0.627232	0.643307	0.648899	0.588221	0.615888	0.675015	0.66127	0.651365	0.618015	0.602185	0.648182	0.671737	0.0551025	0.632518	0.0307116	0.457027	0.457027
33726_at	polymerase (RNA) II (DNA directed) polypeptide D	0.669592	0.65121	0.633873	0.699383	0.667413	0.671472	0.630343	0.683267	0.689813	0.687853	0.647105	0.611545	0.63485	0.594792	0.649707	0.667058	0.594483	0.651115	0.66894	0.630614	0.61174	0.659824	0.0271127	0.633556	0.0303726	0.456956	0.456956
1975_s_at	insulin-like growth factor 1 (somatomedin C)	1.62936	1.31653	1.41482	1.43536	1.34638	1.51348	1.37925	1.55427	1.34241	1.41926	1.37157	1.36475	1.41959	1.33157	1.38302	1.38333	1.31625	1.25197	1.39413	1.44712	1.33077	1.42362	0.0912409	1.35477	0.0595908	0.456478	0.456478
35245_at	F5	0.58669	0.620947	0.581465	0.665354	0.585599	0.59721	0.583628	0.60313	0.601761	0.618953	0.617878	0.678206	0.596759	0.647621	0.642331	0.612538	0.668615	0.594335	0.640768	0.628253	0.840093	0.610583	0.0303811	0.659319	0.0764494	-0.456201	0.456201
37744_r_at	FEZ1	0.74091	0.768982	0.781751	0.875911	0.817559	0.817302	0.737857	0.741615	0.795528	0.863115	0.848268	0.813794	0.81105	0.861071	0.831684	0.82996	0.790267	0.800512	0.917525	0.856594	0.832038	0.801049	0.0456972	0.839956	0.0396331	-0.455958	0.455958
38819_at	PTK7	1.1526	1.23439	1.1069	1.18703	1.17703	1.17812	1.10851	1.09995	1.05604	1.18744	1.16917	1.13959	1.11655	1.21506	1.1241	1.26665	1.10628	1.22323	1.2031	1.17475	1.24544	1.14718	0.0481546	1.19483	0.0563792	-0.455818	0.455818
32030_at	AP3S2	0.939932	0.948379	0.865633	0.850346	0.932071	0.904959	0.869453	0.882978	0.863161	0.850727	0.881369	0.922433	0.907623	0.914458	0.892243	0.875103	0.947426	0.991273	0.896762	0.922741	1.01297	0.893774	0.034214	0.931622	0.0489301	-0.455207	0.455207
279_at	NR4A1	1.88841	1.92418	1.56274	1.19926	1.62792	1.56616	1.84203	1.98832	1.60109	1.14724	1.50615	1.32585	1.66877	1.10762	1.23427	1.84787	1.35497	1.63047	1.03663	1.21228	1.43806	1.6037	0.266935	1.35777	0.273378	0.455166	0.455166
33240_at	PDZRN3	1.20372	1.14685	1.12201	0.850836	0.892394	1.08293	1.09313	1.13929	1.18955	0.767756	0.863003	0.866715	0.998661	0.870975	0.989719	1.01469	0.944034	0.903393	0.790244	0.861251	0.945748	1.01668	0.149867	0.915006	0.0735184	0.455155	0.455155
39635_at	THSD7A	0.817469	0.942886	0.770411	0.839365	0.834443	0.708136	0.765785	0.65893	0.838719	0.876189	0.832427	0.79704	0.850163	0.962933	0.835549	0.877298	0.806629	1.05724	0.926746	0.887628	0.744515	0.810151	0.0726774	0.887317	0.0969755	-0.454849	0.454849
1084_at	ABL2	0.76314	0.810696	0.819506	0.882677	0.848381	0.867995	0.896916	0.840126	0.811248	0.857083	0.807296	0.890701	0.792259	0.819051	0.844397	0.728807	0.77024	0.744676	0.842576	0.822414	0.817295	0.83754	0.040886	0.798682	0.0446402	0.454345	0.454345
37423_at	SLC12A2	1.19674	1.21155	1.13652	1.07031	1.17753	1.18342	1.06649	1.15688	1.13028	1.11695	1.1409	1.10906	1.11336	1.09832	1.05705	1.09566	1.07988	1.10378	1.11995	1.14003	1.14661	1.13923	0.0451625	1.10516	0.0298697	0.454061	0.454061
40902_at	WWP1	0.553691	0.528249	0.547758	0.603719	0.55919	0.514782	0.54922	0.549688	0.550121	0.537391	0.542573	0.544835	0.538012	0.594303	0.585826	0.554584	0.571899	0.541674	0.541919	0.550932	0.599336	0.547633	0.0204423	0.567559	0.0234515	-0.453963	0.453963
38520_r_at	SLC14A1	0.53218	0.475711	0.458032	0.522383	0.543725	0.578593	0.566485	0.5765	0.56157	0.512908	0.533283	0.495527	0.53163	0.568467	0.553066	0.625408	0.52401	0.527773	0.631857	0.560502	0.535217	0.529887	0.0373306	0.565788	0.0418191	-0.453582	0.453582
40095_at	CA2	0.558683	0.563701	0.554508	0.531021	0.557366	0.555915	0.54439	0.523944	0.585543	0.564075	0.57782	0.552608	0.563612	0.541689	0.59262	0.558513	0.643237	0.581799	0.575846	0.536664	0.611114	0.556399	0.0166793	0.580185	0.035765	-0.453553	0.453553
35532_i_at	KLRK1	0.495376	0.521852	0.490795	0.593616	0.596158	0.508201	0.529151	0.51345	0.609442	0.565133	0.559467	0.564981	0.552646	0.640759	0.547513	0.515404	0.567841	0.536421	0.702954	0.628963	0.600608	0.546174	0.0395023	0.592558	0.0628431	-0.453205	0.453205
41628_at	FUT8	0.567667	0.591188	0.556114	0.56408	0.575722	0.56946	0.549559	0.540086	0.620454	0.600658	0.602473	0.611402	0.576138	0.610757	0.630596	0.591869	0.627368	0.586005	0.667322	0.564025	0.568823	0.578846	0.0246686	0.605846	0.0350263	-0.452289	0.452289
1932_at	ABCC5	1.50351	1.46368	1.44976	1.54968	1.51163	1.55482	1.50271	1.44741	1.52606	1.56673	1.57135	1.5646	1.51798	1.55751	1.52551	1.58639	1.48147	1.52843	1.59043	1.56272	1.68026	1.51769	0.0436738	1.56409	0.0589399	-0.452201	0.452201
34816_at	EP400	0.890363	0.944893	0.796408	0.840235	0.82667	0.988511	0.842398	0.882078	0.754694	0.894464	0.818889	0.791045	0.846417	0.744204	0.793495	0.850177	0.775896	0.844652	0.753631	0.834972	0.850617	0.855159	0.0642837	0.805955	0.0445603	0.452055	0.452055
39154_at	GADD45G	1.88878	1.4135	1.3098	1.2684	1.63092	1.31265	1.27717	1.82495	1.2503	1.26761	1.41752	1.56433	1.58183	1.27569	1.34963	1.35997	1.34401	1.31389	1.15818	1.37074	1.4401	1.46214	0.218191	1.32653	0.0827192	0.450667	0.450667
40045_g_at	C18orf1	0.892365	0.86428	0.851678	0.869338	0.834883	0.817937	0.9109	0.789669	0.85176	0.82001	0.919197	0.948057	0.879631	0.897087	0.9113	0.998351	1.15167	0.946711	0.861808	0.927536	0.780767	0.865362	0.0448113	0.934403	0.108425	-0.450556	0.450556
41872_at	DFNA5	0.660076	0.63141	0.644758	0.66855	0.595272	0.674832	0.690221	0.626367	0.545315	0.644595	0.592954	0.624696	0.621655	0.679776	0.681235	0.648736	0.735329	0.5601	0.740633	0.649618	0.715825	0.632362	0.0389962	0.676407	0.0587924	-0.45041	0.45041
35160_at	LDB1	1.19634	1.19705	1.15361	1.33024	1.25947	1.20947	1.26188	1.1997	1.22811	1.30371	1.24615	1.26687	1.25623	1.28948	1.23655	1.2894	1.22273	1.26699	1.31176	1.27741	1.30694	1.23914	0.0482928	1.27516	0.0317786	-0.449818	0.449818
41584_at	NUDT3	1.12561	1.13162	1.09331	1.2025	1.15267	1.10522	1.12909	1.10227	1.14596	1.1411	1.13883	1.141	1.13448	1.14633	1.1262	1.13363	1.16193	1.15294	1.19879	1.15426	1.18458	1.13413	0.0272311	1.15733	0.0243879	-0.449554	0.449554
35174_i_at	EEF1A2	1.13765	1.05487	1.09976	0.978628	0.999613	1.0463	1.04759	1.0752	0.967394	1.00147	1.01343	1.02854	1.00511	0.999254	1.03708	1.60293	0.949271	1.24601	0.980951	1.10612	1.34865	1.03504	0.048779	1.15878	0.226615	-0.449321	0.449321
40960_at	B4GALT1	1.5578	1.51466	1.56083	1.53096	1.55482	1.64233	1.57728	1.59762	1.56046	1.49775	1.51537	1.49322	1.58569	1.41075	1.52747	1.5445	1.54246	1.52665	1.46199	1.57758	1.48687	1.55298	0.0425938	1.50978	0.0535648	0.449267	0.449267
36045_at	ASCC3	0.625935	0.662908	0.671122	0.666778	0.724481	0.696382	0.634022	0.65806	0.646506	0.748505	0.658975	0.671781	0.673697	0.727556	0.731472	0.704836	0.658998	0.682878	0.684032	0.740796	0.676564	0.672242	0.0340256	0.700892	0.0297842	-0.448977	0.448977
40456_at	SLC39A8	0.644302	0.681197	0.856414	0.576052	0.655047	0.607424	0.643934	0.672476	0.687769	0.548584	0.595162	0.70075	0.57002	0.594195	0.58873	0.549855	0.693882	0.622013	0.572661	0.590487	0.473863	0.649164	0.0791325	0.585711	0.0622076	0.44894	0.44894
1529_at	FRY	0.873109	0.984684	0.939424	1.0276	0.938304	0.944931	1.0445	0.930399	0.968056	1.06619	1.01203	0.996917	0.999912	1.03887	0.999457	1.01359	1.02285	1.00673	1.04796	1.04584	0.955921	0.978927	0.0533954	1.0164	0.0303668	-0.447392	0.447392
32478_f_at	dJ281H8.4 (Ubiquitin-Like protein SMT3 LIKE)	0.986652	0.979325	1.05173	0.836739	0.873942	0.950496	0.943511	0.985447	0.902105	0.874247	0.935991	0.950863	0.85185	0.98226	0.952162	1.09083	1.02212	1.01795	0.890187	0.948352	0.993071	0.932531	0.0621556	0.987116	0.0598938	-0.447243	0.447243
39671_at	DNM3	0.551557	0.597519	0.577728	0.656848	0.646166	0.548736	0.509763	0.560056	0.71707	0.733124	0.663328	0.689783	0.662749	0.738054	0.721287	0.651631	0.648942	0.610794	0.838679	0.69573	0.614522	0.624187	0.0709515	0.689955	0.0761154	-0.447199	0.447199
34668_at	SLC33A1	1.01761	1.06025	1.11216	1.00148	1.05151	1.00603	0.982963	0.959599	1.05488	1.01949	1.05863	1.04892	1.03385	1.06979	1.06161	1.08513	1.10892	1.07465	1.07672	1.04775	0.991014	1.03134	0.0395155	1.06445	0.0345762	-0.446915	0.446915
40060_r_at	PDLIM5	1.16005	1.40192	0.71185	0.814399	1.0939	0.916439	1.00574	1.26896	1.14978	0.744215	0.87123	0.866971	0.886479	0.820622	0.898204	0.752533	0.833719	0.877811	0.754359	1.00152	0.935955	0.991687	0.209549	0.859341	0.0866209	0.446858	0.446858
33921_at	SLC37A4	1.42434	1.4113	1.42102	1.42331	1.41585	1.39395	1.36184	1.43345	1.41206	1.36291	1.40547	1.40643	1.42176	1.35178	1.36459	1.33461	1.36955	1.45782	1.32025	1.3634	1.44141	1.40721	0.0222838	1.37543	0.0488582	0.44673	0.44673
444_g_at	homeobox D4	1.17713	1.1382	1.12887	1.25601	1.11981	1.19663	1.15896	1.13312	1.17217	1.30242	1.2131	1.22	1.2059	1.25994	1.23365	1.11542	1.13964	1.39986	1.31651	1.28158	1.26315	1.18633	0.0536815	1.25122	0.0915688	-0.446708	0.446708
40412_at	PTTG1	1.09251	1.08692	1.16506	1.23387	1.13032	1.15517	1.15182	1.06023	1.14366	1.22138	1.20894	1.22248	1.14608	1.22781	1.21548	1.1169	1.21521	1.24187	1.25351	1.215	1.13194	1.15527	0.0551803	1.20221	0.0501213	-0.445851	0.445851
1650_g_at	SMOX	1.7181	1.64389	1.71594	1.73526	1.67129	1.70144	1.66153	1.64022	1.72226	1.70369	1.71348	1.70031	1.7087	1.68414	1.67994	1.59628	1.6341	1.68866	1.72119	1.68139	1.61191	1.69509	0.0306949	1.6622	0.0431087	0.445603	0.445603
41725_at	CSNK1G2	1.63824	1.54999	1.59021	1.6505	1.64971	1.64714	1.63215	1.6048	1.58693	1.60726	1.58772	1.58813	1.59292	1.60523	1.6031	1.67338	1.59674	1.64444	1.65397	1.64021	1.72091	1.60967	0.0312362	1.64225	0.041881	-0.445553	0.445553
39032_at	TSC22D1	1.48363	1.75915	1.70252	1.27032	1.24351	1.55738	1.40915	1.65215	1.53186	1.1033	1.39749	1.33147	1.45444	1.08037	1.37004	1.40438	1.64134	1.18011	0.975579	1.2438	1.31938	1.45357	0.189961	1.27687	0.206822	0.445314	0.445314
39279_at	BMP6	0.729542	0.711899	0.733621	0.802154	0.750365	0.831848	0.722298	0.72546	0.82168	0.772157	0.79216	0.848109	0.763846	0.793927	0.797371	0.769784	0.826486	0.761171	0.845011	0.788535	0.916079	0.769626	0.0457743	0.812295	0.050126	-0.444934	0.444934
40517_at	TTC37	0.839498	0.932461	0.939795	0.654317	0.689702	0.708537	0.792026	0.84921	0.676596	0.660852	0.758658	0.677605	0.786141	0.704124	0.651221	0.745532	0.784476	0.737202	0.631186	0.67112	0.66174	0.766569	0.09993	0.698325	0.0534528	0.444926	0.444926
37221_at	PRKAR2B	0.549714	0.555332	0.571808	0.559447	0.480867	0.55398	0.556104	0.520823	0.615183	0.554307	0.549938	0.545566	0.537451	0.576026	0.573983	0.575134	0.565353	0.585185	0.604436	0.555401	0.539758	0.55004	0.029891	0.571909	0.0193283	-0.444325	0.444325
35369_at	DTX4	1.29839	1.28766	1.24879	1.36357	1.29629	1.28638	1.31544	1.3007	1.32331	1.33724	1.29118	1.30564	1.31036	1.35206	1.27846	1.33139	1.3128	1.31977	1.34384	1.34191	1.34239	1.305	0.0275057	1.32783	0.0238879	-0.444204	0.444204
38044_at	FAM107A	1.50633	1.49429	1.49345	1.51416	1.58707	1.59449	1.5029	1.61772	1.51173	1.56253	1.5253	1.51101	1.60122	1.50407	1.54282	1.4929	1.44524	1.47943	1.54988	1.5353	1.48132	1.54017	0.0454331	1.50387	0.0364214	0.443449	0.443449
33106_at	NR1H3	0.860448	0.839297	0.818078	0.848959	0.854988	0.853504	0.839954	0.840046	0.830799	0.823185	0.855791	0.835925	0.826583	0.85104	0.822195	0.8539	0.801587	0.84062	0.793196	0.808337	0.825354	0.840581	0.0135261	0.824529	0.0226803	0.443366	0.443366
36467_g_at	DTNA	0.893959	0.867329	0.798447	0.928772	0.880024	0.904989	0.894578	0.924389	0.936067	0.934534	0.889536	0.921528	0.866121	0.883806	0.874323	0.89266	0.819761	0.829535	0.912436	0.860363	0.841444	0.895406	0.0378954	0.864291	0.0323651	0.442848	0.442848
1372_at	TNFAIP6	0.90196	0.87766	0.879599	0.989524	0.927339	0.915134	0.900921	0.893586	0.907405	1.02143	0.956892	0.973717	0.972147	1.02349	0.973718	0.934396	0.955946	0.915105	1.02763	1.01591	0.93234	0.932101	0.045855	0.972317	0.0449732	-0.442771	0.442771
34820_at	PTN	1.52302	1.36529	1.96163	1.03728	1.00799	1.3163	1.11386	1.61939	1.18636	1.00726	1.23512	1.04598	1.13737	1.0429	1.10203	1.29652	1.16305	1.03342	0.975703	1.12776	1.09676	1.2736	0.283976	1.10477	0.0973524	0.442753	0.442753
1501_at	IGF1	1.07489	0.894448	0.859933	0.767595	0.899513	1.11024	0.933982	1.02792	0.836581	0.741698	0.811537	0.789174	0.990136	0.741954	0.905387	0.899871	0.81949	0.785569	0.820324	0.86727	0.721007	0.902896	0.11856	0.820109	0.0686413	0.442234	0.442234
38037_at	HBEGF	1.08707	1.12243	1.1513	1.1667	1.20205	1.14693	1.32795	1.4152	1.14874	1.14537	1.17951	1.09879	1.13753	1.12288	1.08662	1.06517	1.09866	1.14069	1.12814	1.22664	1.03205	1.1792	0.0923341	1.11261	0.0582477	0.44222	0.44222
36746_s_at	CALCR	0.721292	0.755777	0.760574	0.831069	0.776158	0.81815	0.75627	0.710564	0.82317	0.902491	0.846679	0.810081	0.820849	0.87524	0.836886	0.811975	0.808118	0.761183	0.892924	0.911033	0.827486	0.794856	0.0539228	0.840606	0.0496644	-0.441659	0.441659
35330_at	FLNC	1.58515	1.23094	1.34035	1.38252	1.4346	1.6503	1.64781	1.59258	1.44433	1.3335	1.3383	1.28657	1.46086	1.28146	1.37335	1.55801	1.30618	1.2587	1.2961	1.2843	1.33495	1.4406	0.139763	1.33663	0.0962037	0.440612	0.440612
41234_at	tq34f03.x1 Homo sapiens cDNA, 3 end	1.00377	0.994728	0.965407	0.92782	1.00683	1.02522	1.05703	0.956101	0.970138	1.10542	1.04234	1.02916	1.05374	1.0265	1.05701	1.02036	1.09207	1.03021	1.01088	1.07994	1.0417	1.01059	0.0486392	1.04483	0.0290896	-0.440512	0.440512
41668_r_at	TGDS	0.477549	0.467237	0.484911	0.474482	0.478305	0.532786	0.510549	0.54972	0.494316	0.449479	0.458471	0.440716	0.474203	0.484202	0.498675	0.531699	0.508493	0.507188	0.510523	0.482364	0.517834	0.484056	0.0313178	0.505122	0.0165178	-0.440397	0.440397
37553_at	TESK1	1.3743	1.29063	1.18217	1.26445	1.27587	1.27054	1.30699	1.38976	1.26999	1.22725	1.21899	1.24736	1.25562	1.2252	1.17357	1.28886	1.18864	1.3204	1.20454	1.17112	1.23375	1.27492	0.0574669	1.22576	0.0541681	0.440334	0.440334
280_g_at	NR4A1	2.16518	2.15219	1.89669	1.56906	1.91086	1.81006	2.05542	2.18858	1.89116	1.41387	1.81237	1.62	1.94639	1.29291	1.6392	2.10418	1.72543	1.92017	1.11752	1.63209	1.65615	1.87937	0.237731	1.63596	0.315074	0.440321	0.440321
1455_f_at	CYP2C9	0.969171	0.935399	0.873188	1.06753	0.962792	0.976243	0.999149	0.960763	0.968517	1.1264	1.06113	1.01952	1.01837	1.07203	1.01144	1.00621	0.995747	0.998004	1.17891	1.05607	1.09391	0.995245	0.0647981	1.05154	0.0633596	-0.439271	0.439271
33507_g_at	INPP4A	0.58817	0.565802	0.568885	0.583366	0.570967	0.567621	0.573483	0.588585	0.595762	0.556648	0.590478	0.577535	0.560519	0.520679	0.547092	0.502734	0.58671	0.537551	0.565328	0.590031	0.594372	0.575986	0.0123623	0.555562	0.0341504	0.43911	0.43911
37026_at	KLF6	1.82353	1.8944	1.51224	1.26926	1.57051	1.47057	1.77991	1.93545	1.60359	1.21179	1.4537	1.33588	1.56969	1.16291	1.41275	1.8169	1.42057	1.33136	1.22399	1.38853	1.31011	1.57158	0.232478	1.38339	0.197232	0.437946	0.437946
32197_at	SLC25A11	1.10276	1.0834	1.11163	1.1233	1.09904	1.08894	1.11341	1.10676	1.09686	1.13102	1.08022	1.10379	1.10431	1.09482	1.11577	1.15718	1.07337	1.18169	1.13893	1.11543	1.12171	1.1035	0.0145691	1.12486	0.0342422	-0.437701	0.437701
34638_r_at	ADH1A	0.546873	0.539279	0.600535	0.557939	0.654985	0.621744	0.570992	0.539767	0.663072	0.610745	0.650165	0.61025	0.610464	0.632436	0.639373	0.592227	0.633755	0.571211	0.764706	0.681709	0.630454	0.598216	0.0438063	0.643234	0.0590514	-0.437669	0.437669
38315_at	ALDH1A2	1.3523	1.34415	1.30962	1.34472	1.37649	1.44303	1.34465	1.35882	1.45735	1.34647	1.43139	1.35114	1.47176	1.29648	1.34401	1.38466	1.3595	1.25454	1.42233	1.33921	1.19306	1.37937	0.0523854	1.32422	0.0736473	0.437595	0.437595
33024_at	CMA1	0.979181	0.948251	1.0335	1.06367	1.02658	1.05813	1.02916	0.974775	1.00734	1.10006	1.03709	1.03401	0.991934	1.06715	1.06036	1.0765	0.981859	1.054	1.09087	1.07769	1.03107	1.02182	0.0411631	1.05494	0.0345642	-0.43729	0.43729
41003_at	PFDN4	1.12907	1.08482	1.18699	1.19455	1.21352	1.16473	1.09057	1.08929	1.16482	1.09228	1.14237	1.14326	1.10534	1.21445	1.127	1.17798	1.15659	1.16832	1.2577	1.14204	1.16565	1.13859	0.0442206	1.17622	0.0418383	-0.437274	0.437274
1237_at	IER3	1.5757	1.32144	1.45017	1.32633	1.37539	1.3242	1.6457	1.62894	1.27016	1.27634	1.3759	1.30163	1.42897	1.3076	1.32597	1.46432	1.36584	1.30699	1.25922	1.29283	1.23123	1.40776	0.131206	1.31925	0.0713104	0.437055	0.437055
41027_at	forkhead box C1	0.960193	0.905839	0.900842	0.956117	0.958316	1.0884	0.990063	1.09518	1.00248	0.929202	0.933235	0.841257	1.04629	0.787954	0.987555	1.06179	0.930736	0.904004	0.777878	0.868858	0.839417	0.969802	0.0740965	0.894774	0.0976095	0.436955	0.436955
38304_r_at	KL	0.55619	0.504731	0.55629	0.616994	0.524754	0.612749	0.573845	0.531509	0.495785	0.620585	0.579428	0.598722	0.565905	0.593822	0.604526	0.539183	0.675906	0.541747	0.602254	0.611539	0.664736	0.564422	0.0416443	0.604214	0.0494244	-0.436945	0.436945
40808_at	chromogranin A (parathyroid secretory protein 1)	0.97278	0.898225	0.861696	1.0046	0.995459	0.969425	0.855273	0.87305	0.959836	1.04448	0.952833	1.00839	0.959956	1.01246	0.995213	1.43806	1.13972	0.964341	1.04904	0.894716	0.926166	0.950461	0.0604517	1.05247	0.173118	-0.436716	0.436716
33972_r_at	DAZL	0.570379	0.513029	0.494207	0.582676	0.564505	0.515266	0.444548	0.485618	0.526357	0.507657	0.556025	0.531298	0.570171	0.621801	0.558045	0.484294	0.577464	0.520009	0.638569	0.631437	0.530044	0.527826	0.0402052	0.570208	0.05707	-0.435691	0.435691
33275_at	ELK1, member of ETS oncogene family	1.35746	1.34799	1.37743	1.46255	1.41252	1.36207	1.35833	1.37166	1.41753	1.45315	1.43424	1.4284	1.40146	1.45253	1.394	1.43177	1.41705	1.41106	1.4941	1.46375	1.38847	1.39883	0.0389105	1.43159	0.0364196	-0.434899	0.434899
37572_at	CCK	1.22552	0.799596	0.918549	0.859833	1.01928	0.916118	0.611505	1.364	0.860584	0.88713	1.00567	0.867919	1.21092	0.854019	0.867332	0.663106	0.762963	0.896096	0.931625	0.970452	0.673967	0.965125	0.201343	0.827445	0.115286	0.434832	0.434832
234_s_at	PTN	1.071	0.849579	1.57466	0.778234	0.795617	0.972234	0.871569	1.22043	0.823793	0.805248	0.84447	0.798907	0.799902	0.74981	0.809868	0.946508	0.786097	0.788435	0.774974	0.797608	0.843786	0.938895	0.230906	0.812136	0.0606854	0.434716	0.434716
35019_at	ZNF254	0.716181	0.63592	0.722889	0.57601	0.631993	0.643007	0.658717	0.639303	0.573672	0.555599	0.612732	0.611971	0.602575	0.599744	0.622847	0.723654	0.774687	0.73194	0.626594	0.622409	0.750355	0.629274	0.0501387	0.681529	0.0700781	-0.434667	0.434667
32238_at	BIN1	1.39399	1.26288	1.34841	1.23921	1.32172	1.36225	1.28489	1.35783	1.28606	1.25884	1.28809	1.30091	1.30648	1.25876	1.29582	1.29432	1.21629	1.31395	1.30413	1.26593	1.24207	1.30858	0.0459036	1.27391	0.0338912	0.434529	0.434529
32558_at	PIAS3	1.1695	1.24223	1.10118	1.21562	1.21112	1.22903	1.15974	1.09392	1.19044	1.24119	1.21789	1.19215	1.19832	1.21162	1.20345	1.27412	1.21015	1.18222	1.21773	1.21738	1.32126	1.18941	0.0476786	1.22974	0.0452044	-0.434214	0.434214
35449_at	KLRB1	0.593395	0.591268	0.617204	0.559728	0.599639	0.651699	0.615212	0.592083	0.570326	0.608637	0.593253	0.59121	0.578753	0.619013	0.621186	0.563017	0.641432	0.547229	0.688852	0.733825	0.656316	0.597108	0.0231396	0.633859	0.061509	-0.434154	0.434154
39053_at	PRPF3	1.02223	0.981296	0.894964	0.892522	0.866218	0.831116	0.906971	0.966883	0.920318	0.797824	0.855925	0.865196	0.880946	0.755839	0.877129	0.910584	0.881016	0.883305	0.819191	0.866104	0.798028	0.898647	0.0621726	0.848899	0.052432	0.43408	0.43408
37886_at	AKAP8L	1.28167	1.32228	1.33925	1.37669	1.3674	1.3242	1.27025	1.22566	1.33088	1.36986	1.3413	1.37313	1.32688	1.3696	1.34303	1.3478	1.339	1.33566	1.39976	1.36016	1.34848	1.32688	0.0447311	1.35544	0.0210755	-0.433939	0.433939
38294_at	homeobox D4	1.13608	1.13697	1.08967	1.2395	1.16181	1.22959	1.21083	1.03768	1.21138	1.25026	1.19935	1.22169	1.17575	1.22538	1.2513	1.14246	1.21888	1.29041	1.24505	1.22314	1.18935	1.17697	0.062853	1.22325	0.0438685	-0.433653	0.433653
1728_at	BMI1	1.43295	1.46692	1.48682	1.40244	1.40582	1.3921	1.42418	1.44844	1.44871	1.42765	1.46739	1.44929	1.43062	1.45038	1.42876	1.47593	1.52687	1.55862	1.40871	1.45549	1.46093	1.43718	0.027705	1.47071	0.0496464	-0.433511	0.433511
41595_at	KIAA0947	1.07229	1.09608	1.02847	1.05214	1.05207	1.05263	1.08463	1.12115	1.01402	1.04537	1.02574	1.00042	1.01514	0.982524	1.04141	1.06525	0.996097	1.04443	0.985801	0.986643	1.0585	1.05078	0.0352741	1.02008	0.0355434	0.433466	0.433466
35071_s_at	GMDS	1.52685	1.52944	1.62294	1.47094	1.57683	1.5104	1.45549	1.49999	1.58459	1.44582	1.44521	1.49149	1.5227	1.42642	1.45548	1.50129	1.50171	1.54456	1.44708	1.44451	1.4637	1.51405	0.0552658	1.47309	0.0392656	0.43328	0.43328
39544_at	KIAA0353 gene	1.46476	1.06317	1.15173	0.92099	1.17684	1.56225	1.38699	1.43085	1.40779	0.823009	1.14895	0.901886	1.37011	0.879083	1.40713	1.30156	1.11337	0.849112	0.82937	0.931518	0.759109	1.2161	0.240029	1.00878	0.238494	0.43325	0.43325
224_at	KLF10	0.951987	1.00196	0.925408	0.867844	0.986736	0.897488	1.03261	1.20267	0.932915	0.910628	1.04524	0.834394	1.06657	0.89082	1.01747	0.952455	0.883473	0.88363	0.824382	0.933785	0.850042	0.973574	0.0980969	0.904507	0.0613746	0.4331	0.4331
32489_at	GRIN2B	0.609379	0.598549	0.643881	0.652011	0.65692	0.609756	0.586067	0.633089	0.659723	0.690861	0.665074	0.683849	0.677952	0.660602	0.755836	0.672048	0.676729	0.624174	0.766638	0.697227	0.608225	0.643624	0.0338742	0.682685	0.0563343	-0.433007	0.433007
33699_at	progastricsin (pepsinogen C)	1.22832	1.27111	1.29868	1.34778	1.74573	1.41632	1.46266	1.31045	1.53502	1.39014	1.40807	1.35037	1.34825	1.36576	1.3738	1.23184	1.28204	1.1822	1.3814	1.378	1.18194	1.3933	0.13347	1.29712	0.0888001	0.432709	0.432709
34964_at	HIST1H3D	0.609571	0.641155	0.868007	0.508566	0.585257	0.685433	0.576404	0.61641	0.627704	0.657269	0.627705	0.755395	0.627302	0.590629	0.634708	0.663545	1.05238	0.846527	0.648518	0.61805	1.32659	0.645091	0.0883139	0.797618	0.264289	-0.432576	0.432576
33041_at	gap junction protein, gamma 1, 45kDa	0.783479	0.822648	0.844017	0.89923	0.871438	0.879167	0.823385	0.793534	0.839219	0.936313	0.878328	0.896648	0.913562	0.912104	0.905538	0.916907	0.848993	0.8463	0.971149	0.889289	0.889154	0.860075	0.0466414	0.897429	0.0399823	-0.431229	0.431229
1922_g_at	CCNG1	0.633101	0.604164	0.589319	0.663398	0.608619	0.644847	0.562696	0.57804	0.604513	0.751811	0.634805	0.644601	0.683645	0.701762	0.670099	0.634565	0.593733	0.653312	0.732195	0.690204	0.694736	0.631043	0.0499517	0.671326	0.0434803	-0.431147	0.431147
35026_f_at	ZNF273	0.594025	0.603481	0.60449	0.583844	0.608367	0.5409	0.524193	0.56365	0.580638	0.540066	0.612467	0.612756	0.586561	0.598895	0.577795	0.59217	0.671467	0.57918	0.647831	0.5839	0.62168	0.581187	0.0300343	0.609115	0.0347419	-0.431135	0.431135
37130_g_at	NPFF	0.935241	0.928233	0.95327	0.908607	1.06843	0.894642	0.91172	0.913409	0.94565	0.951609	0.916626	0.986197	0.941129	0.963013	0.963969	0.97352	0.93376	0.959259	1.02084	0.998965	0.973631	0.942674	0.0448475	0.97337	0.0263829	-0.43094	0.43094
34021_at	IL2	0.478916	0.493341	0.500334	0.479785	0.54952	0.518572	0.485361	0.502767	0.52274	0.520392	0.512517	0.548593	0.510691	0.479754	0.53414	0.545213	0.539325	0.506658	0.542095	0.541378	0.549485	0.509502	0.0229277	0.529756	0.0240833	-0.430832	0.430832
32785_at	EIF3A	0.594472	0.669352	0.657064	0.671767	0.581589	0.725859	0.639187	0.690106	0.514228	0.580613	0.554152	0.575989	0.609373	0.579892	0.595099	0.603735	0.574643	0.593525	0.555907	0.537934	0.620675	0.620289	0.0607105	0.582676	0.0265926	0.430822	0.430822
35414_s_at	JAG1	0.770521	0.8591	0.762818	0.651596	0.681691	0.731119	0.71879	0.717066	0.742736	0.718046	0.695931	0.673358	0.713002	0.750961	0.706226	0.742928	0.785744	1.06694	0.677772	0.733371	1.06743	0.725829	0.0523593	0.816422	0.157959	-0.430741	0.430741
40659_at	nuclear receptor subfamily 4, group A, member 3	1.05933	1.01943	1.01454	1.06437	1.03441	1.01937	1.26266	1.03278	1.04448	1.02751	1.02635	1.01414	1.12672	1.00444	1.01668	1.08059	0.993529	0.948202	1.02634	1.0527	0.917102	1.05739	0.0687649	1.00495	0.0530026	0.430687	0.430687
36482_s_at	ATPase, Ca++ transporting, ubiquitous	1.07294	1.01991	0.993522	1.09786	1.09525	1.05488	1.02944	1.02117	1.04354	1.06516	1.05139	1.02481	1.02153	1.00743	1.01345	0.971626	1.02191	1.00159	1.08306	1.04016	1.00468	1.04549	0.0312142	1.01799	0.0326655	0.430544	0.430544
34228_r_at	PRG4	0.46789	0.468153	0.453901	0.500306	0.508702	0.558367	0.502673	0.463472	0.505898	0.551496	0.512616	0.5055	0.476324	0.568035	0.524163	0.478244	0.492342	0.51087	0.565061	0.520772	0.54818	0.4981	0.0321248	0.525958	0.0326404	-0.430145	0.430145
33756_at	AOC3	1.03416	0.861959	0.88797	0.820464	0.88163	0.970256	1.00519	1.04178	0.929899	0.780568	0.864484	0.847704	0.942117	0.811405	0.912141	0.894412	0.906535	0.887675	0.812998	0.834594	0.796913	0.912937	0.0822137	0.857084	0.0477529	0.429749	0.429749
266_s_at	CD24	1.48816	1.40366	1.42413	1.11681	1.21712	1.16138	1.11789	1.40664	1.28671	1.02291	1.08301	1.16474	1.09945	1.03997	1.11334	1.49373	1.14463	0.92958	0.933613	1.02163	1.01363	1.2302	0.154098	1.08627	0.181114	0.429381	0.429381
37147_at	CLEC11A	1.46174	1.40639	1.41957	1.48127	1.4384	1.43789	1.45048	1.38701	1.43495	1.48277	1.45747	1.48915	1.47831	1.50553	1.46247	1.47908	1.42716	1.51284	1.47951	1.47621	1.44713	1.44811	0.0314068	1.47374	0.0283142	-0.429239	0.429239
33482_at	myogenic differentiation 1	0.95775	0.925015	0.959588	1.06953	1.08123	0.95	0.987524	0.889227	1.03186	1.08468	1.06256	1.09625	1.01918	1.07869	1.06144	1.05888	0.982768	1.02157	1.15426	1.04503	1.07155	1.0088	0.0683884	1.05927	0.0493272	-0.428773	0.428773
33533_at	DNAJB4	0.517093	0.530618	0.534675	0.59619	0.578335	0.586243	0.522251	0.56389	0.594708	0.601935	0.585024	0.578508	0.582993	0.669901	0.620336	0.528915	0.589507	0.533341	0.646188	0.628542	0.596352	0.567112	0.0301709	0.601635	0.0504922	-0.427992	0.427992
782_at	POLR3C	0.795755	0.779146	0.818425	0.833894	0.764149	0.738686	0.763247	0.830738	0.800062	0.798907	0.754505	0.758948	0.796352	0.792291	0.724225	0.711521	0.759124	0.787795	0.801595	0.760178	0.746303	0.78714	0.03014	0.760379	0.0324316	0.427676	0.427676
39952_at	JAKMIP2	0.474226	0.523481	0.51373	0.543569	0.549327	0.493153	0.484957	0.518315	0.586088	0.553211	0.549233	0.59214	0.54984	0.549008	0.569551	0.554887	0.546286	0.518601	0.68698	0.568131	0.56683	0.533175	0.0361446	0.570034	0.0501019	-0.427377	0.427377
33825_at	serpin peptidase inhibitor, clade A (alpha-1 antiproteinase, antitrypsin), member 3	1.35021	1.50094	1.75001	1.41638	2.05582	1.40809	2.11546	1.88318	1.51574	1.39301	1.97025	1.98557	1.4692	1.49839	1.46956	1.23754	1.74808	1.38505	1.37305	1.76947	1.28461	1.67799	0.287612	1.47072	0.197424	0.427329	0.427329
40754_at	GTF2H3	0.607986	0.664258	0.667359	0.705265	0.687771	0.705012	0.653308	0.567148	0.71016	0.733755	0.697591	0.779116	0.692854	0.772029	0.72381	0.715768	0.709128	0.654078	0.777596	0.729363	0.696792	0.68243	0.0535314	0.72232	0.0398279	-0.427284	0.427284
34734_at	LMAN1	0.524779	0.542496	0.522893	0.544684	0.557521	0.531828	0.47178	0.558905	0.602761	0.59044	0.577746	0.564048	0.536535	0.556552	0.551926	0.550262	0.593857	0.582088	0.587081	0.574506	0.561755	0.548186	0.0336215	0.569753	0.0168691	-0.427156	0.427156
38994_at	SOCS2	1.13783	1.02561	1.19882	0.919743	1.00481	0.93503	0.955999	1.19445	1.03588	0.831964	0.970078	0.848597	0.998795	0.939375	0.957909	0.805402	0.94144	0.96486	0.829865	0.896365	1.04153	1.00443	0.116442	0.922093	0.0763767	0.427031	0.427031
33910_at	PTPRD	0.550836	0.522914	0.514969	0.626182	0.493047	0.5357	0.493932	0.604542	0.544512	0.561514	0.541535	0.511372	0.520093	0.586655	0.557774	0.725146	0.534934	0.583018	0.571922	0.503506	0.618399	0.540088	0.0394501	0.585169	0.0663573	-0.426068	0.426068
425_at	IFI27	1.38125	1.37603	1.43784	1.43456	1.39748	1.48401	1.47972	1.41913	1.43341	1.4284	1.40873	1.43987	1.39563	1.41214	1.45182	1.47084	2.09962	1.51229	1.43674	1.40852	1.50164	1.42431	0.0332421	1.5367	0.230583	-0.426001	0.426001
36893_at	ferredoxin 1	0.53929	0.559776	0.564438	0.586667	0.652996	0.539285	0.527405	0.594973	0.642851	0.606968	0.592765	0.624569	0.582878	0.604965	0.617955	0.598497	0.628364	0.573567	0.723326	0.584007	0.652292	0.585759	0.0395111	0.622872	0.0476104	-0.425994	0.425994
35985_at	AKAP2	0.802856	0.748337	0.710851	0.75634	0.726452	0.836948	0.801181	0.790312	0.83074	0.804609	0.795182	0.769408	0.80865	0.792776	0.846026	0.935891	0.784853	0.764891	0.803847	0.775106	0.919155	0.78322	0.0384498	0.827818	0.0662687	-0.425881	0.425881
33055_at	CYP7B1	0.672705	0.695468	0.734917	0.722967	0.752004	0.654397	0.654019	0.662132	0.751105	0.758837	0.736546	0.752354	0.734818	0.783027	0.754731	0.748373	0.751188	0.676314	0.840647	0.737794	0.719722	0.714021	0.0404675	0.751475	0.0475276	-0.425636	0.425636
32976_s_at	premature ovarian failure, 1B	0.527921	0.554608	0.566878	0.521045	0.577437	0.580553	0.586127	0.504056	0.572578	0.604701	0.570921	0.584109	0.552273	0.562268	0.556985	0.556034	0.587071	0.578236	0.59643	0.616659	0.680901	0.561785	0.0289207	0.591823	0.0416586	-0.425592	0.425592
39525_at	DKFZp762F2110_r1 Homo sapiens cDNA, 5 end	0.592978	0.656837	0.610611	0.643734	0.657237	0.578149	0.629078	0.670637	0.544445	0.660803	0.669471	0.627709	0.65639	0.697174	0.661472	0.641972	0.601609	0.6923	0.68251	0.635253	0.677289	0.630621	0.0390097	0.661197	0.0328818	-0.425303	0.425303
36320_at	TBC1D12	0.51138	0.50021	0.469311	0.546651	0.568005	0.542853	0.534449	0.543667	0.542844	0.536955	0.538394	0.513239	0.541494	0.524677	0.574497	0.538257	0.58281	0.521062	0.60747	0.523409	0.563762	0.529958	0.0253436	0.554493	0.0323616	-0.425184	0.425184
1451_s_at	POSTN	0.843193	0.893104	0.867702	0.794689	0.781702	0.881414	0.868858	0.790863	0.798688	0.797674	0.828914	0.83646	0.813648	0.862949	0.833022	0.913201	1.14256	1.15239	0.802385	0.763764	0.820103	0.830531	0.037831	0.911297	0.152138	-0.425151	0.425151
34260_at	TELO2	1.21165	1.17783	1.20535	1.20482	1.17226	1.16697	1.19866	1.21342	1.20004	1.20739	1.16492	1.21421	1.18533	1.17888	1.211	1.28266	1.16873	1.22518	1.22299	1.18342	1.33297	1.19406	0.018181	1.22573	0.0563156	-0.425018	0.425018
41369_at	PNLIP	0.619717	0.593794	0.604529	0.697467	0.646852	0.641189	0.631436	0.593572	0.646269	0.641441	0.631403	0.652083	0.614774	0.673073	0.65918	0.590508	0.633264	0.646539	0.798438	0.635014	0.740237	0.631887	0.028027	0.672032	0.0665109	-0.424643	0.424643
36651_at	acid phosphatase 2, lysosomal	1.37992	1.23244	1.19708	1.23798	1.25799	1.27039	1.29119	1.4473	1.20448	1.1106	1.19257	1.18421	1.25149	1.11374	1.10011	1.19806	1.16171	1.18442	1.03753	1.17775	1.38784	1.25059	0.086777	1.17015	0.102939	0.424018	0.424018
39395_at	THY1	1.20809	1.21731	1.20409	1.32464	1.2474	1.29521	1.23839	1.22115	1.29594	1.32579	1.31605	1.2905	1.25988	1.28848	1.29665	1.30507	1.22136	1.29654	1.32936	1.31797	1.3407	1.26496	0.0452471	1.29952	0.0362642	-0.423971	0.423971
33881_at	Transcribed locus	1.49055	1.4165	1.26672	1.37681	1.19299	1.27988	1.08345	1.27046	1.24154	0.821634	1.06768	1.06872	1.13478	1.1267	1.06149	1.01525	1.23644	1.19598	0.999133	1.06846	1.08359	1.20859	0.176755	1.09838	0.0833446	0.42374	0.42374
216_at	prostaglandin D2 synthase 21kDa (brain)	2.17007	1.97309	2.10508	1.89651	2.05582	2.11468	2.11546	2.18858	2.04558	1.80423	1.97025	2.02055	2.02733	1.85653	1.9769	2.15053	1.99725	1.89596	1.81073	1.94258	1.95333	2.03748	0.108305	1.94798	0.102994	0.423588	0.423588
38999_s_at	NMT1	1.00285	1.01213	1.00144	0.880297	0.879874	0.856286	0.993437	1.03169	0.780009	0.84462	0.864826	0.817562	0.917366	0.830182	0.892187	0.878615	0.856833	0.94181	0.786974	0.815711	0.860808	0.91403	0.0843901	0.85789	0.0481573	0.423549	0.423549
34565_at	CSN1S1	0.555961	0.592979	0.575182	0.594694	0.614608	0.576095	0.568503	0.533023	0.659492	0.67409	0.620067	0.628734	0.614777	0.65933	0.686387	0.588934	0.651557	0.564369	0.74943	0.644656	0.597115	0.600631	0.0401724	0.642722	0.0594775	-0.422391	0.422391
35757_at	CPSF6	0.504094	0.533941	0.479748	0.55256	0.507503	0.54517	0.531308	0.55048	0.562433	0.557105	0.515429	0.522011	0.503021	0.5917	0.528102	0.55044	0.536262	0.52563	0.596842	0.528497	0.547908	0.528062	0.0251992	0.550673	0.028432	-0.421599	0.421599
38773_at	Homo sapiens DNA, chromosome 21q22.2, PAC clone 25P16 complete sequence, encoding carbonyl reductase and carbonyl reductase 3 (complete cds)	1.05254	1.03158	1.21	1.03321	1.06183	1.01225	1.02764	1.09333	1.02757	1.01899	1.03988	1.02201	1.06214	1.01651	1.0259	1.01314	1.07007	1.04319	0.975688	1.00896	1.00272	1.05331	0.0520625	1.01952	0.0280848	0.421535	0.421535
38700_at	CSRP1	2.06986	1.74997	1.89831	1.73759	1.90686	2.11468	1.97034	2.07124	1.97102	1.70036	1.81559	1.69873	2.02529	1.53747	1.96041	2.04263	1.87717	1.79418	1.53436	1.66978	1.65861	1.9023	0.148971	1.75932	0.19041	0.421273	0.421273
31984_at	Homo sapiens chromosome 19, cosmid F15658	0.668142	0.628821	0.702297	0.681781	0.704453	0.638041	0.643536	0.590704	0.606043	0.716528	0.712543	0.755464	0.674019	0.74981	0.690124	0.655525	0.700063	0.666252	0.756735	0.768239	0.687452	0.670952	0.047829	0.709275	0.0431612	-0.421181	0.421181
40354_at	HSPA4L	0.610942	0.595306	0.589442	0.694936	0.627272	0.647039	0.608889	0.576559	0.628073	0.652334	0.636181	0.689228	0.646937	0.67177	0.704542	0.800679	0.64118	0.574737	0.721334	0.644307	0.638631	0.631011	0.0357656	0.674647	0.0679134	-0.420884	0.420884
41400_at	TK1	1.36509	1.36036	1.34283	1.44116	1.45972	1.31579	1.38903	1.32962	1.46302	1.48193	1.44495	1.44544	1.3975	1.4265	1.43596	1.39556	1.43379	1.40839	1.49034	1.47616	1.45387	1.4028	0.0563898	1.44007	0.0321722	-0.42083	0.42083
38855_s_at	OLFM1	0.801229	0.769979	0.844973	0.743858	0.792834	0.817099	0.817312	0.815267	0.73028	0.828159	0.791925	0.780939	0.760541	0.781797	0.807104	0.842577	0.833091	0.877399	0.768565	0.820724	0.834655	0.791877	0.0338321	0.820739	0.0347604	-0.420781	0.420781
39993_at	PIGA	1.30631	1.1923	1.12511	1.06023	1.0768	1.09855	1.08091	1.14944	1.13553	1.04775	1.09405	1.08905	1.12964	1.07365	1.06212	1.12593	1.07308	1.08373	1.12455	1.07224	0.978945	1.12198	0.0679429	1.07428	0.0455551	0.420219	0.420219
32871_at	MRNA; cDNA DKFZp564F133 (from clone DKFZp564F133)	0.553764	0.625947	0.583956	0.565933	0.606363	0.68283	0.6212	0.621368	0.647095	0.666425	0.617387	0.650793	0.590247	0.675063	0.675574	0.586091	0.649644	0.576046	0.642887	0.70293	0.804717	0.617947	0.038141	0.664119	0.0717441	-0.420186	0.420186
35249_at	CCNE2	0.561296	0.533436	0.479808	0.552156	0.57194	0.587091	0.664703	0.497266	0.503154	0.619177	0.536333	0.574186	0.580121	0.658316	0.613442	0.564453	0.537807	0.601121	0.622807	0.541711	0.661799	0.558513	0.0506994	0.600182	0.0484782	-0.420146	0.420146
33922_at	PRDM2	1.14854	1.17109	1.15602	1.22945	1.19623	1.1709	1.21608	1.15595	1.21268	1.18333	1.2162	1.19548	1.16256	1.19633	1.20635	1.20355	1.16563	1.2076	1.28533	1.24753	1.18936	1.18573	0.0271129	1.21271	0.0371618	-0.419751	0.419751
39052_at	keratin 14	1.69932	1.19793	1.17226	1.24233	1.25414	1.22596	1.17218	1.68543	1.25473	1.18823	1.31653	1.19497	1.43359	1.21774	1.36615	1.16427	1.10638	1.16511	1.16391	1.29768	1.04022	1.31058	0.183537	1.19018	0.103358	0.419671	0.419671
32639_at	NUPL2	0.556887	0.624876	0.641279	0.614316	0.609453	0.566636	0.574544	0.587314	0.647689	0.62803	0.601378	0.596712	0.625832	0.620088	0.62138	0.613253	0.614877	0.603679	0.655102	0.67119	0.619574	0.605765	0.0284397	0.627393	0.0231627	-0.419123	0.419123
37964_at	PCGF3	1.32697	1.35178	1.14222	1.20782	1.2042	1.24926	1.28895	1.26569	1.33559	1.08619	1.17448	1.21426	1.20716	1.07964	1.13481	1.24335	1.22258	1.16293	1.05107	1.13775	1.30162	1.23497	0.078304	1.16672	0.0845344	0.419122	0.419122
34771_at	PPAP2C	1.44204	1.48139	1.35209	1.30087	1.39836	1.41009	1.43467	1.40748	1.33438	1.34932	1.3582	1.40461	1.36585	1.26448	1.36361	1.38977	1.4323	1.2733	1.31292	1.31028	1.38583	1.38764	0.0497499	1.34156	0.060241	0.41894	0.41894
39223_at	TTC4	0.854579	0.838577	0.841962	0.911989	0.844793	0.888718	0.837335	0.911043	0.834391	0.882158	0.870475	0.843261	0.856331	0.860485	0.83963	0.835217	0.810727	0.817857	0.859613	0.886891	0.803615	0.862739	0.0276049	0.839254	0.0285176	0.418461	0.418461
39737_at	Human pro-alpha-1 (V) collagen mRNA, complete cds	0.726019	0.73487	0.739287	0.773466	0.770411	0.812802	0.768831	0.725959	0.768807	0.840016	0.760624	0.75454	0.72897	0.796528	0.756776	0.785907	0.745607	0.778019	0.798501	0.822231	0.81461	0.761892	0.0341034	0.787273	0.0265512	-0.418438	0.418438
35791_at	MPDU1	1.25218	1.11456	1.33754	1.17597	1.20426	1.17941	1.1154	1.29548	1.12815	1.08543	1.11974	1.12462	1.15217	1.19577	1.06682	1.01015	1.09347	1.24291	1.11215	1.0975	1.08317	1.17576	0.0770809	1.11274	0.0736315	0.41815	0.41815
40423_at	EHBP1	1.19987	1.19377	1.109	1.07064	1.03975	1.08882	1.0932	1.16014	1.18269	1.07871	1.09518	1.09065	1.09821	1.0646	1.08738	1.07896	1.12342	1.11622	1.05885	1.08238	1.05687	1.11543	0.0511834	1.08359	0.0249997	0.418033	0.418033
37623_at	NR4A2	0.975547	1.19281	0.819876	0.700178	0.747505	0.760289	1.11429	1.14207	0.862839	0.634467	0.678727	0.707834	0.788412	0.664509	0.694179	1.03987	0.746419	0.642472	0.711188	0.669296	0.581829	0.855757	0.189268	0.718721	0.138616	0.417942	0.417942
1927_s_at	activin A receptor type II-like 1	0.737816	0.685698	0.712814	0.694979	0.717846	0.740745	0.670312	0.704096	0.663874	0.796721	0.721038	0.752289	0.673409	0.759337	0.770643	0.8057	0.65941	0.728604	0.751831	0.721361	0.78575	0.713203	0.0376149	0.74783	0.0452677	-0.417779	0.417779
34224_at	fatty acid desaturase 1	1.09421	1.11156	1.09811	1.15462	1.15188	1.14226	1.15018	1.10606	1.10241	1.1937	1.12173	1.14326	1.12668	1.14191	1.14401	1.26142	1.11636	1.14698	1.21433	1.17655	1.1104	1.13051	0.0287584	1.16399	0.0514097	-0.417647	0.417647
33491_at	SI	0.54519	0.525732	0.523176	0.513658	0.546442	0.514469	0.552706	0.475193	0.540094	0.557908	0.529735	0.556503	0.515319	0.52634	0.533514	0.476829	0.62073	0.580512	0.513362	0.605661	0.803862	0.530471	0.0230747	0.582601	0.101772	-0.417551	0.417551
36481_at	ORC4L	0.481421	0.554669	0.588146	0.62356	0.578451	0.659961	0.516147	0.57793	0.576542	0.673772	0.604102	0.609025	0.594139	0.674302	0.653845	0.596287	0.600385	0.555687	0.644986	0.709777	0.60479	0.587528	0.0520358	0.630008	0.0497016	-0.417541	0.417541
40993_r_at	SAP30	0.568762	0.540723	0.583397	0.550605	0.651907	0.699936	0.605639	0.571114	0.5033	0.646127	0.596255	0.605858	0.656303	0.61209	0.644674	0.622982	0.569991	0.637665	0.664824	0.642363	0.708625	0.598456	0.0543283	0.637902	0.0401661	-0.417443	0.417443
861_g_at	MSH2	0.750249	0.750424	0.78513	0.715312	0.640109	0.735719	0.715507	0.686392	0.652052	0.732151	0.739762	0.716725	0.712991	0.80146	0.719554	0.702266	0.758893	0.805581	0.689444	0.735666	0.860198	0.717886	0.0398338	0.759133	0.0590044	-0.417313	0.417313
31918_at	PROX1	0.642497	0.615836	0.603031	0.64146	0.658387	0.635657	0.588985	0.585107	0.715367	0.760328	0.694889	0.684213	0.654488	0.78053	0.720108	0.605328	0.678709	0.665221	0.774541	0.733618	0.640882	0.652326	0.051066	0.699867	0.0629019	-0.417141	0.417141
37959_at	GGA3	0.986507	0.973747	0.906502	0.941843	0.929965	0.948922	0.994667	0.985157	0.908843	0.956565	0.973393	0.884437	0.950723	0.908909	0.919326	0.946712	0.91476	0.908407	0.931425	0.934293	0.956938	0.949329	0.0342375	0.927596	0.0178745	0.41703	0.41703
40781_at	AKT3	0.901658	0.925151	0.824537	0.992875	0.877553	0.951121	0.902152	0.838519	0.906957	0.917137	0.919557	0.893182	0.874665	0.850709	0.860744	0.869532	0.897754	0.824782	0.928827	0.882875	0.844887	0.901928	0.0439907	0.870014	0.032798	0.415611	0.415611
35407_at	CDC25A	0.943614	0.919507	0.937767	0.997256	0.967653	0.935754	0.924271	0.925587	0.965145	1.04204	0.993762	1.01237	0.974366	1.05245	1.01481	0.941685	0.933008	1.00113	1.09867	1.02833	0.962268	0.964545	0.0381603	1.00404	0.0569356	-0.415359	0.415359
35959_at	ZNF365	0.649436	0.593234	0.597564	0.707782	0.694124	0.705609	0.63865	0.693565	0.707253	0.713489	0.696755	0.742099	0.663793	0.712648	0.750157	0.73767	0.744726	0.627434	0.727362	0.729676	0.677248	0.677181	0.0455887	0.713365	0.0415399	-0.415296	0.415296
33642_s_at	SLC6A8	1.16764	1.19229	1.20904	1.21927	1.24273	1.24046	1.13619	1.17139	1.23196	1.2664	1.24351	1.27109	1.23715	1.25863	1.28436	1.1881	1.21454	1.22521	1.32404	1.30178	1.23385	1.21763	0.0404484	1.25381	0.0466999	-0.415253	0.415253
37678_at	BAMBI	0.857069	0.91253	0.812404	0.851743	0.7925	0.832346	0.847959	0.894136	0.790214	0.808684	0.822696	0.772258	0.93016	0.842692	0.80186	0.955315	0.978061	1.00838	0.889461	0.905567	0.778903	0.840361	0.0485069	0.89503	0.0831736	-0.415163	0.415163
40359_at	RASSF7	1.71994	1.70051	1.69377	1.72258	1.73007	1.73456	1.69022	1.68895	1.69646	1.74533	1.70242	1.74753	1.68221	1.71734	1.74172	1.71408	1.71305	1.7673	1.71522	1.71245	1.77555	1.71189	0.0224989	1.73209	0.0261742	-0.415092	0.415092
41807_at	MRNA; cDNA DKFZp667B1718 (from clone DKFZp667B1718)	0.81047	0.797382	0.762568	0.782679	0.755633	0.845719	0.860263	0.806054	0.794049	0.756246	0.79373	0.798764	0.801148	0.776006	0.813356	0.785602	0.745894	0.77321	0.772822	0.786143	0.753992	0.797285	0.030877	0.775878	0.0206985	0.415059	0.415059
34939_r_at	PP14571	0.673018	0.633303	0.634834	0.592762	0.761942	0.671189	0.581724	0.704968	0.704103	0.670779	0.665732	0.648071	0.69692	0.677138	0.678469	0.679758	0.717153	0.692873	0.710435	0.663879	0.788758	0.664565	0.0483319	0.701058	0.0396839	-0.414619	0.414619
41435_at	PPFIA3	1.25061	1.11579	1.19445	1.23288	1.21381	1.11714	1.11839	1.16055	1.19255	1.23313	1.19002	1.19909	1.20629	1.2388	1.18098	1.19825	1.2015	1.48952	1.24847	1.20839	1.21043	1.18652	0.0456147	1.24704	0.100371	-0.41461	0.41461
33244_at	chimerin (chimaerin) 2	1.4873	1.38892	1.23315	1.07517	1.10678	1.00392	1.1768	1.1887	1.17817	1.00841	1.11797	1.18444	1.12178	1.10079	1.11171	1.07017	1.23273	1.12052	0.993774	1.02339	1.04755	1.17473	0.136835	1.08758	0.0734222	0.414505	0.414505
744_at	DHX8	0.927698	0.961962	0.942931	1.01223	0.94062	1.02963	0.967734	0.997647	0.911728	0.961534	0.922297	0.920628	0.919824	0.911524	0.91345	0.937359	0.90009	0.970263	0.941902	0.9424	0.923379	0.955113	0.0380516	0.930046	0.0224383	0.414395	0.414395
32216_r_at	RHOBTB3	0.50278	0.53602	0.544567	0.557895	0.568861	0.582628	0.645749	0.563206	0.52849	0.547681	0.535135	0.535709	0.537727	0.552439	0.546431	0.516731	0.499295	0.505286	0.549849	0.53464	0.535607	0.552804	0.0344253	0.530035	0.0205291	0.414321	0.414321
614_at	PLA2G2A	1.73227	2.15219	2.20136	1.53829	1.71485	1.72201	2.11546	1.88801	1.8614	1.42678	1.97025	1.66208	1.63259	1.95409	1.59607	1.50148	1.69641	1.59348	1.50454	1.87294	1.36047	1.81673	0.24053	1.63493	0.198442	0.414153	0.414153
36817_at	cystic fibrosis transmembrane conductance regulator (ATP-binding cassette sub-family C, member 7)	0.515542	0.53593	0.534792	0.614688	0.58886	0.588358	0.576531	0.492101	0.653882	0.552081	0.578393	0.572124	0.599839	0.616327	0.634234	0.555983	0.654536	0.545166	0.649158	0.632226	0.560203	0.569471	0.0432876	0.605979	0.0448962	-0.414001	0.414001
41044_at	WDR67	0.572626	0.581566	0.592031	0.606571	0.573943	0.617816	0.554884	0.584994	0.567738	0.641929	0.616279	0.581582	0.55804	0.59882	0.605875	0.550051	0.606145	0.601064	0.68059	0.614053	0.681678	0.588461	0.0256351	0.617285	0.0439856	-0.414001	0.414001
39537_at	H.sapiens mRNA for sortilin	1.26284	1.23545	1.25905	1.36999	1.31009	1.27595	1.30269	1.2703	1.26631	1.38957	1.33004	1.31456	1.3112	1.35118	1.34357	1.36398	1.19178	1.40065	1.37649	1.36863	1.36357	1.29985	0.0448059	1.34498	0.0642183	-0.413973	0.413973
37829_at	GAS2	0.765933	0.772019	0.746625	0.77785	0.757937	0.81546	0.66436	0.74922	0.751043	0.807004	0.773387	0.793571	0.808001	0.788504	0.801228	0.846181	0.78394	0.797187	0.731244	0.786697	0.917176	0.767878	0.038852	0.80652	0.0545457	-0.413734	0.413734
34823_at	DPP4	1.10466	0.914734	1.21637	0.808148	0.993093	1.05798	0.789819	1.27755	0.940136	0.724592	1.04672	0.879593	0.942857	0.73593	0.813542	0.67395	0.882826	0.704724	0.772221	0.781135	1.27584	0.976634	0.162979	0.830021	0.191406	0.413713	0.413713
33585_at	Clone 24457 mRNA sequence	0.507016	0.455887	0.469704	0.473618	0.526229	0.519833	0.50925	0.489101	0.549712	0.483631	0.526246	0.540254	0.518159	0.500609	0.541451	0.558844	0.593627	0.472808	0.544857	0.514503	0.533014	0.50528	0.028738	0.532464	0.0369704	-0.413709	0.413709
31764_at	GPR98	0.559362	0.526253	0.580598	0.611244	0.566577	0.554202	0.526392	0.515817	0.580182	0.613351	0.621411	0.57755	0.593761	0.576569	0.61127	0.610213	0.586553	0.553298	0.682104	0.584577	0.605314	0.571285	0.0343577	0.601237	0.0380547	-0.413641	0.413641
394_at	BLMH	0.863223	0.894255	0.861107	0.984738	0.868831	0.875003	0.942918	0.958104	0.911357	0.992396	0.932791	0.912023	0.938237	0.901489	0.888589	0.893865	0.837529	0.907262	0.923748	0.90471	0.816581	0.918076	0.0447154	0.884221	0.0371843	0.413362	0.413362
34835_at	NCSTN	1.76348	1.72825	1.61691	1.64483	1.73544	1.66896	1.66035	1.73658	1.6948	1.60158	1.65728	1.63171	1.6754	1.5679	1.632	1.64633	1.61571	1.70827	1.59557	1.63377	1.70005	1.67812	0.0504052	1.63745	0.0479882	0.41335	0.41335
40502_r_at	MYBPC1	0.523104	0.491466	0.470295	0.546758	0.559524	0.550401	0.53211	0.476203	0.483319	0.52409	0.540865	0.492661	0.510468	0.561937	0.519471	0.474644	0.516744	0.528472	0.647891	0.555119	0.596142	0.515482	0.0301827	0.550053	0.0535328	-0.412952	0.412952
40353_at	DPY19L4	0.994831	1.03442	1.06056	0.970309	0.944134	0.857856	0.918011	0.91024	1.04295	1.09107	1.00631	1.05302	1.0433	1.04907	1.06439	0.964657	1.11275	0.948831	1.12278	1.02231	1.132	0.994385	0.0697132	1.0521	0.0701183	-0.412732	0.412732
40289_at	NAPG	0.528938	0.5834	0.588877	0.601042	0.539691	0.543789	0.557424	0.527095	0.573192	0.560773	0.589584	0.587161	0.563216	0.578302	0.57129	0.512086	0.653908	0.561265	0.65483	0.64536	0.59312	0.564937	0.0246246	0.59627	0.0513116	-0.412625	0.412625
32541_at	PPP3CC	0.712673	0.617971	0.700055	0.654941	0.650024	0.628673	0.687556	0.620083	0.616485	0.666798	0.646499	0.627807	0.65839	0.651905	0.668639	0.67213	0.69151	0.692909	0.678864	0.673303	0.650791	0.652919	0.0317722	0.672506	0.0157187	-0.412433	0.412433
37999_at	CPOX	0.618581	0.61266	0.607023	0.539535	0.538979	0.547069	0.571908	0.551269	0.556914	0.581995	0.581877	0.522791	0.574725	0.530525	0.578133	0.635314	0.601499	0.613211	0.58736	0.58116	0.658669	0.56964	0.0303136	0.598234	0.0390248	-0.412375	0.412375
36919_r_at	formyl peptide receptor 1	0.61778	0.606884	0.619705	0.595546	0.588094	0.615581	0.539538	0.73464	0.57817	0.586777	0.626736	0.597585	0.579396	0.542086	0.560056	0.565879	0.530324	0.636054	0.562914	0.567064	0.620335	0.606649	0.0448717	0.573089	0.0365445	0.412196	0.412196
32583_at	jun oncogene	1.34889	1.22764	1.41473	0.976249	0.946864	1.20009	1.24613	1.21548	0.998629	0.813956	0.969061	0.910266	1.0391	0.884134	0.958433	1.22332	1.02949	1.00163	0.773989	0.967341	0.932364	1.10055	0.184778	0.971337	0.128755	0.412104	0.412104
40657_r_at	yl28b07.s1 Homo sapiens cDNA, 3 end	0.516658	0.541742	0.52971	0.654155	0.57336	0.542218	0.601178	0.594406	0.593047	0.661837	0.584497	0.606098	0.579184	0.654837	0.589155	0.566343	0.611368	0.60509	0.61905	0.654043	0.607087	0.58293	0.0438649	0.613372	0.030038	-0.411916	0.411916
33761_s_at	FAM91A2	0.728509	0.862984	0.749775	0.747373	0.707988	0.652241	0.6846	0.798882	0.806004	0.86565	0.768859	0.726188	0.714519	0.741014	0.757221	0.743396	0.801763	0.824665	0.802299	0.881488	0.888626	0.75489	0.0642941	0.805059	0.0578426	-0.410759	0.410759
36784_at	Human growth hormone (GH-1 and GH-2) and chorionic somatomammotropin (CS-1, CS-2 and CS-5) genes, complete cds	1.25766	1.26314	1.23243	1.07883	1.13935	1.17337	1.26827	1.25617	1.24785	1.11053	1.16803	1.21571	1.10715	1.06518	1.16077	1.14353	1.11152	1.16207	1.10859	1.15159	1.24839	1.19373	0.0676522	1.14395	0.0535649	0.410636	0.410636
37742_at	GLB1	1.66408	1.57105	1.81509	1.45887	1.48155	1.5211	1.55731	1.56473	1.46646	1.4321	1.46407	1.50678	1.49293	1.39601	1.43898	1.46394	1.50544	1.57382	1.34814	1.44502	1.54601	1.53816	0.103839	1.46467	0.0751497	0.410601	0.410601
39081_at	MT2A	1.67001	1.52897	1.48994	1.44964	1.79875	1.52256	1.7803	2.01152	1.64265	1.38977	1.46102	1.57431	1.78515	1.25881	1.65991	1.37854	1.45883	1.78312	1.30248	1.49853	1.4822	1.62343	0.179156	1.4778	0.175556	0.410548	0.410548
39930_at	EPHB6	1.01266	0.96188	0.844207	0.794721	0.980598	0.785428	0.761687	0.938225	0.972667	0.704378	0.838855	0.900242	0.8853	0.720395	0.787127	0.718229	0.875721	0.962361	0.829237	0.756147	0.763818	0.87545	0.0960034	0.801629	0.083964	0.410187	0.410187
859_at	CYP1B1	1.31356	0.846784	0.900155	0.737256	1.02396	1.12922	1.00485	1.12464	0.971823	0.710201	0.78093	0.755833	0.889846	0.730947	0.941475	0.972418	0.876735	0.795433	0.682232	0.824183	0.752233	0.937619	0.179712	0.821957	0.10233	0.410087	0.410087
35002_g_at	Human DNA sequence from clone 108K11 on chromosome 6p21 Contains SRP20 (SR protein family member), Ndr protein kinase gene similar to yeast suppressor protein SRP40, EST and GSS	0.651342	0.717742	0.70273	0.680313	0.744772	0.625428	0.652643	0.6069	0.776461	0.738932	0.741163	0.718488	0.721135	0.799301	0.730951	0.660011	0.757848	0.639609	0.806694	0.77596	0.794398	0.698311	0.0511216	0.745597	0.0641912	-0.410062	0.410062
36348_r_at	Transcribed locus, strongly similar to NP_003511.1 histone cluster 1, H2bn [Homo sapiens]	0.509791	0.494317	0.438462	0.53572	0.554296	0.573826	0.507133	0.535187	0.551785	0.529869	0.523843	0.53196	0.520493	0.537199	0.540385	0.588027	0.524912	0.532389	0.635536	0.536321	0.529792	0.523591	0.0332004	0.55307	0.0386899	-0.410056	0.410056
33764_at	GABBR2	0.654229	0.670227	0.65891	0.749249	0.723963	0.694895	0.722142	0.68369	0.712632	0.78346	0.731114	0.732865	0.701432	0.753743	0.741661	0.742475	0.680886	0.724171	0.769935	0.763931	0.713889	0.709139	0.0371276	0.736336	0.0292426	-0.409783	0.409783
35034_at	(clone B3B3E13) chromosome 4p16.3 DNA fragment	0.517053	0.525918	0.495477	0.532995	0.490905	0.575575	0.466837	0.478528	0.530081	0.592585	0.498062	0.543917	0.534748	0.526863	0.583975	0.60354	0.599384	0.509394	0.550246	0.518965	0.525574	0.521745	0.0363968	0.552243	0.0381043	-0.409365	0.409365
32278_at	CHML	0.626295	0.635633	0.631591	0.635103	0.633103	0.586939	0.649259	0.652764	0.637009	0.658541	0.616596	0.623914	0.638901	0.682947	0.625023	0.659826	0.640432	0.618198	0.644276	0.649867	0.67314	0.632742	0.0180021	0.649214	0.0222715	-0.408988	0.408988
35557_at	Human DNA sequence from clone 228H13 on chromosome 1p34.1-35.3 Contains a gene similar to Ribosomal protein L21e, a pseudogene similar to 60S Ribosomal protein, a Zinc Finger Protein gene, ESTs, STSs, GSSs and two CpG islands	0.549975	0.528734	0.570284	0.493549	0.539681	0.543777	0.52988	0.521066	0.604809	0.561088	0.555726	0.608183	0.565219	0.55867	0.58969	0.571737	0.61797	0.520225	0.603717	0.550685	0.6195	0.55169	0.0318554	0.579024	0.035064	-0.408466	0.408466
37828_at	RSBN1	0.791529	0.774732	0.775412	0.646137	0.728439	0.678951	0.731259	0.674787	0.705678	0.680149	0.694956	0.724339	0.695265	0.681501	0.712283	0.751436	0.808388	0.861235	0.761634	0.684387	0.824931	0.71551	0.0441158	0.760724	0.0665841	-0.408441	0.408441
1837_at	RAD23B	0.631559	0.694503	0.751082	0.63358	0.662164	0.667942	0.64737	0.685573	0.65672	0.65717	0.652413	0.652581	0.705702	0.618231	0.648895	0.563027	0.697371	0.688174	0.61708	0.629433	0.643769	0.669105	0.0329354	0.638248	0.0426222	0.40839	0.40839
39269_at	RFC3	0.505037	0.581209	0.585057	0.589343	0.563509	0.528027	0.500586	0.5285	0.653556	0.581832	0.561471	0.574471	0.580953	0.575149	0.579249	0.599964	0.599253	0.568742	0.681871	0.550925	0.625421	0.564119	0.0410039	0.597572	0.0409462	-0.408207	0.408207
37628_at	MAOB	1.29443	1.09254	1.20695	1.17257	1.15918	1.29103	1.37543	1.29718	1.25503	1.15541	1.19416	1.15386	1.2618	1.21753	1.2138	1.33785	1.36359	1.73197	1.11788	1.19592	1.54002	1.22381	0.0790914	1.33982	0.205367	-0.407818	0.407818
41222_at	signal transducer and activator of transcription 6, interleukin-4 induced	1.6116	1.47521	1.61238	1.4557	1.50329	1.51351	1.64251	1.57318	1.51476	1.39673	1.50941	1.46057	1.57387	1.39432	1.44351	1.49717	1.51845	1.55789	1.45872	1.48846	1.45319	1.52636	0.0721484	1.47646	0.0502237	0.407776	0.407776
33059_at	CDNA FLJ38449 fis, clone FEBRA2019389	0.554125	0.587459	0.543719	0.648627	0.632582	0.672568	0.567727	0.592484	0.618813	0.557926	0.562519	0.587604	0.58591	0.57124	0.559926	0.546205	0.551027	0.536022	0.632805	0.537831	0.579624	0.593236	0.0392705	0.564335	0.0316205	0.407677	0.407677
34203_at	CNN1	1.9486	1.44514	1.76482	1.50607	1.76672	1.94231	1.94846	1.96199	1.80782	1.46573	1.62403	1.47344	1.8874	1.29529	1.76983	1.97458	1.70486	1.55354	1.31705	1.41116	1.37663	1.73404	0.205299	1.55037	0.245261	0.407658	0.407658
32582_at	myosin, heavy chain 11, smooth muscle	1.68375	1.39191	1.44648	0.978624	1.49295	1.75665	1.62661	1.70231	1.64771	1.04147	1.49819	1.23255	1.63866	0.876207	1.57377	1.67701	1.32477	1.25433	0.90906	1.26504	1.15875	1.47214	0.250959	1.25487	0.28211	0.407595	0.407595
37358_at	UBE2E1	0.699251	0.751668	0.964845	0.644454	0.600835	0.732778	0.654555	0.744786	0.700801	0.584031	0.558933	0.569075	0.56965	0.610523	0.627354	0.612554	0.667855	0.682865	0.476886	0.56397	0.583575	0.675051	0.111903	0.603198	0.0645099	0.4073	0.4073
1225_g_at	PCTK1	1.16371	1.1659	1.0743	1.14952	1.19795	1.09872	1.14131	1.14695	1.14446	1.19411	1.18607	1.16365	1.20217	1.17573	1.16091	1.19861	1.11689	1.31467	1.16332	1.1707	1.29504	1.15606	0.0375181	1.19948	0.0690864	-0.40729	0.40729
40913_at	ATP2B4	1.09852	0.995127	0.962832	1.02266	1.05212	1.19093	1.23504	1.1826	1.14224	1.029	1.03082	0.991759	1.11347	1.00235	1.02373	1.14494	0.993906	0.999125	1.02468	0.980095	1.02615	1.08055	0.0866047	1.02437	0.0514804	0.406808	0.406808
36097_at	IER2	2.17007	2.15219	1.98972	1.77368	1.86539	1.8891	2.03721	2.18858	1.89339	1.46814	1.73621	1.82839	1.88467	1.52846	1.61623	2.12437	1.81227	1.95605	1.21627	1.77587	1.73091	1.9136	0.200064	1.72005	0.275728	0.406783	0.406783
1052_s_at	CCAAT/enhancer binding protein (C/EBP), delta	1.78152	1.55465	1.5628	1.11678	1.60687	1.37181	1.75915	1.95249	1.52461	1.07221	1.50776	1.45035	1.62198	1.41163	1.49919	1.52334	1.50216	1.33092	1.13576	1.37922	1.16817	1.52946	0.24538	1.3688	0.149576	0.406783	0.406783
39673_i_at	ECM2	1.31913	1.22194	1.32871	1.20378	1.28729	1.32757	1.26834	1.23892	1.25033	1.24135	1.23699	1.24491	1.26075	1.2138	1.29003	1.52716	1.3785	1.3392	1.29571	1.25738	1.25914	1.26385	0.0404758	1.32011	0.0979073	-0.406602	0.406602
41425_at	FLI1	0.537101	0.541425	0.500728	0.613832	0.576874	0.555508	0.566738	0.583524	0.563259	0.542256	0.576917	0.563193	0.543958	0.562598	0.568856	0.636744	0.620677	0.548577	0.684416	0.558617	0.544595	0.55887	0.0274571	0.590635	0.0507058	-0.406392	0.406392
31718_at	ABCD2	0.522452	0.505831	0.481879	0.549669	0.534256	0.541073	0.490582	0.495949	0.615767	0.508966	0.51712	0.53366	0.544935	0.573477	0.528458	0.528121	0.549066	0.51438	0.58262	0.561736	0.563647	0.526318	0.0344265	0.550188	0.0243528	-0.406093	0.406093
1637_at	MAPKAPK3	1.38618	1.36348	1.32963	1.22404	1.27174	1.23581	1.30948	1.3669	1.2497	1.13194	1.17389	1.19633	1.22119	1.17534	1.19257	1.27726	1.16189	1.29602	1.13466	1.17066	1.2643	1.26618	0.0797677	1.20909	0.0608388	0.406027	0.406027
32971_at	C9orf61	1.6868	1.62138	1.54804	1.59042	1.6717	1.57616	1.52797	1.60243	1.6452	1.62073	1.60352	1.59432	1.65311	1.56728	1.61529	1.49728	1.5873	1.6267	1.59542	1.60019	1.42052	1.6109	0.0460782	1.56375	0.0701538	0.405721	0.405721
32933_r_at	MRNA; cDNA DKFZp586E121 (from clone DKFZp586E121)	1.59204	1.60053	1.60776	1.67849	1.66203	1.69742	1.60675	1.66984	1.67468	1.67564	1.69243	1.65964	1.65473	1.66475	1.66729	1.64861	1.64735	1.65518	1.72598	1.72524	1.70822	1.65169	0.0367484	1.68033	0.0338434	-0.405679	0.405679
35411_at	C16orf7	1.30325	1.24624	1.222	1.34758	1.27485	1.32102	1.32388	1.27773	1.31611	1.35002	1.31184	1.33649	1.28158	1.3182	1.33703	1.31395	1.3092	1.34329	1.31084	1.31473	1.32709	1.30097	0.0386765	1.32179	0.0126768	-0.40546	0.40546
34015_at	PTGFR	0.551676	0.566954	0.539642	0.603382	0.602789	0.537317	0.522597	0.482856	0.55824	0.585177	0.573643	0.555721	0.526069	0.584114	0.574248	0.588612	0.618991	0.543717	0.663887	0.554955	0.547012	0.554313	0.0337661	0.584442	0.0406299	-0.404986	0.404986
40844_at	CTR9	0.71909	0.795569	0.787668	0.570263	0.664477	0.712958	0.669516	0.765313	0.708107	0.646947	0.629776	0.664452	0.689096	0.62895	0.645565	0.619449	0.719307	0.709795	0.653027	0.625249	0.609257	0.694095	0.0641491	0.651325	0.0414773	0.404917	0.404917
39208_i_at	PPBP	0.496573	0.512188	0.472323	0.520443	0.518953	0.474951	0.477054	0.501443	0.530794	0.537188	0.508987	0.589065	0.548607	0.558506	0.553838	0.535952	0.591722	0.490542	0.595368	0.558216	0.47653	0.514505	0.0327001	0.545084	0.0429131	-0.40441	0.40441
37642_at	FAM175B	0.94571	0.89071	0.945861	0.856115	0.865592	0.917293	0.909837	0.884337	0.778414	0.864351	0.886854	0.877043	0.920027	0.872136	0.892429	0.865891	0.866977	0.876024	0.840004	0.840815	0.845686	0.887857	0.0440341	0.862495	0.0187544	0.403929	0.403929
31642_at	RAS protein activator like 2	0.638061	0.644733	0.602977	0.631726	0.587787	0.587291	0.551799	0.506923	0.632301	0.595213	0.601439	0.653365	0.683864	0.691956	0.621841	0.590593	0.700559	0.641692	0.663615	0.623683	0.613341	0.609037	0.0462332	0.64341	0.0388809	-0.403849	0.403849
41857_r_at	ABHD3	0.517206	0.46854	0.494486	0.527031	0.496533	0.576119	0.581014	0.591114	0.477733	0.550824	0.514879	0.480871	0.50675	0.585192	0.526723	0.61029	0.548216	0.558081	0.490314	0.525636	0.591789	0.521777	0.0410942	0.55453	0.0400391	-0.403695	0.403695
148_at	elongation factor, RNA polymerase II, 2	0.871077	0.907618	0.901155	1.00001	0.932021	0.984415	0.890588	0.954237	0.877449	1.04924	0.953179	0.979782	0.965936	1.02934	0.984526	1.01857	0.874558	0.954014	1.06679	1.00385	0.974513	0.943593	0.0529916	0.988271	0.0577186	-0.403554	0.403554
33960_s_at	CACNA1B	1.61424	1.61585	1.63329	1.65328	1.65781	1.6646	1.6172	1.62937	1.6624	1.65942	1.68423	1.69115	1.62969	1.64211	1.63233	1.64737	1.60535	1.58656	1.62758	1.636	1.6472	1.64712	0.0256952	1.62806	0.0215666	0.4032	0.4032
33608_at	LY6G6D	1.05797	1.09521	1.09283	1.14074	1.12874	1.1161	1.06996	1.06789	1.13093	1.19519	1.18927	1.1604	1.15217	1.21266	1.15012	1.10496	1.14721	1.12914	1.17895	1.18129	1.13408	1.12288	0.0447898	1.1548	0.0344009	-0.40313	0.40313
32201_at	SSNA1	1.65325	1.6249	1.67572	1.5956	1.64416	1.63844	1.6041	1.61611	1.6111	1.62104	1.61441	1.65269	1.62599	1.6202	1.63118	1.67282	1.65466	1.72324	1.60152	1.63018	1.7148	1.62904	0.0226845	1.65607	0.0443937	-0.403034	0.403034
38509_at	MDM2	0.650493	0.676484	0.636835	0.643331	0.653693	0.558265	0.615673	0.612187	0.696798	0.662492	0.76256	0.713751	0.640429	0.711595	0.690713	0.631225	0.699881	0.688111	0.750647	0.719264	0.642849	0.655615	0.050595	0.691786	0.0391967	-0.402831	0.402831
34886_at	RDX	0.978422	1.0604	1.00812	1.06939	1.05222	1.08517	0.976159	0.983892	1.0409	1.19608	1.13697	1.15807	1.08754	1.21631	1.11494	1.0073	1.06966	1.06669	1.22858	1.17721	1.10695	1.0641	0.0694705	1.12345	0.0779344	-0.402649	0.402649
41473_at	EPHX2	1.22659	1.0505	1.08516	1.05195	1.09929	1.03679	0.974675	1.18385	1.06219	0.906659	1.00601	1.00793	1.05373	0.952488	1.00035	1.02516	0.941235	1.07913	1.01366	0.99142	1.04233	1.05733	0.0828315	1.00572	0.0453495	0.402637	0.402637
608_at	APOE	1.48647	1.4859	1.6359	1.3675	1.39565	1.48155	1.72324	1.44283	1.40936	1.38877	1.47688	1.5593	1.33392	1.41599	1.47066	1.71973	1.72113	1.84056	1.37656	1.42412	1.82392	1.47594	0.110091	1.59908	0.195835	-0.402514	0.402514
33762_r_at	FAM91A2	0.595313	0.596813	0.544686	0.64319	0.617751	0.653919	0.617739	0.590177	0.57512	0.743564	0.644157	0.643306	0.666332	0.718641	0.668123	0.588412	0.60832	0.613368	0.734221	0.728983	0.693066	0.625544	0.0496347	0.669142	0.0587575	-0.402225	0.402225
35871_s_at	SLC4A4	0.546045	0.518436	0.492562	0.556569	0.576882	0.540514	0.528982	0.554829	0.557319	0.598168	0.578458	0.555929	0.544894	0.569659	0.56052	0.560157	0.519349	0.585615	0.627823	0.578352	0.584	0.549968	0.0271978	0.573184	0.0305297	-0.402168	0.402168
33517_f_at	melanoma antigen family A, 3	0.574604	0.551923	0.577476	0.65295	0.595977	0.634697	0.575067	0.517795	0.659484	0.680955	0.608701	0.620261	0.684741	0.694503	0.650288	0.622737	0.609163	0.567692	0.743794	0.698398	0.64162	0.610356	0.0510161	0.653524	0.0564125	-0.401832	0.401832
33149_at	CLP1	0.796933	0.759505	0.825208	0.812951	0.773446	0.74203	0.774215	0.81257	0.687543	0.768626	0.758995	0.746566	0.780346	0.790435	0.737948	0.726613	0.732632	0.756799	0.731591	0.766414	0.749021	0.772226	0.0363621	0.748932	0.0216304	0.401672	0.401672
38449_at	WDR23	1.72989	1.66616	1.71158	1.7192	1.67657	1.68528	1.65491	1.66762	1.68461	1.72267	1.71868	1.6815	1.68879	1.72094	1.68695	1.68788	1.71256	1.73804	1.73699	1.71053	1.69395	1.69288	0.0246605	1.71098	0.0203947	-0.401624	0.401624
39456_at	AAK1	0.514759	0.516465	0.565801	0.617637	0.556293	0.639148	0.53393	0.553094	0.544033	0.695707	0.561809	0.593212	0.618695	0.669123	0.642157	0.591266	0.527429	0.570602	0.649822	0.689715	0.625226	0.577737	0.0527857	0.620668	0.0541329	-0.401524	0.401524
1275_at	1275_at	0.567341	0.547786	0.563362	0.604988	0.55636	0.616038	0.513887	0.58394	0.516761	0.640302	0.598866	0.560631	0.588993	0.681592	0.567272	0.63912	0.55429	0.579104	0.607132	0.612213	0.599624	0.573789	0.0368433	0.605043	0.0410252	-0.401376	0.401376
41148_at	HTN3	0.536576	0.507845	0.492632	0.618626	0.493536	0.587102	0.560749	0.547504	0.485324	0.586722	0.511638	0.515756	0.523385	0.521301	0.506487	0.530879	0.483538	0.501061	0.523192	0.500416	0.531705	0.535953	0.0417967	0.512322	0.0171131	0.401141	0.401141
32036_i_at	RPP14	0.803146	0.902394	0.691234	0.781262	0.708547	0.775986	0.723938	0.809357	0.748632	0.668664	0.830206	0.785492	0.77554	0.785024	0.870022	0.821093	0.804204	0.700094	0.873006	0.928782	0.797052	0.769569	0.0626228	0.82241	0.069155	-0.400982	0.400982
39705_at	SIN3B	1.34031	1.27007	1.2073	1.32967	1.33354	1.31647	1.28453	1.28181	1.30191	1.28882	1.32361	1.27755	1.31724	1.33429	1.32232	1.36281	1.25	1.32013	1.34499	1.30364	1.4024	1.29791	0.0358138	1.33007	0.0444203	-0.400855	0.400855
39719_at	zona pellucida glycoprotein 3 (sperm receptor)	0.777108	0.793031	0.841697	0.797218	0.817886	0.875478	0.761386	0.858144	0.773173	0.85842	0.766473	0.750154	0.758657	0.810052	0.759045	0.785997	0.753583	0.77588	0.787446	0.790371	0.74814	0.802217	0.0433918	0.776314	0.0212548	0.40069	0.40069
33720_at	PNO1	0.608421	0.698449	0.729639	0.569903	0.594771	0.574413	0.621053	0.733472	0.592131	0.582851	0.577687	0.58968	0.605838	0.642634	0.569791	0.58562	0.595909	0.573826	0.542077	0.528797	0.622589	0.621408	0.0587733	0.582656	0.0381114	0.399987	0.399987
33396_at	glutathione S-transferase pi 1	1.51318	1.33309	1.57248	1.39949	1.42566	1.48133	1.58291	1.65764	1.4039	1.31664	1.43588	1.37966	1.51756	1.31625	1.4122	1.52275	1.44696	1.42353	1.35896	1.3549	1.31274	1.46303	0.102053	1.39354	0.0717027	0.399975	0.399975
37017_at	PLA2G2A	1.43779	2.04893	2.20136	1.27528	1.41669	1.43868	1.86786	1.58761	1.5356	1.21433	1.80928	1.38724	1.3277	1.77751	1.31754	1.28632	1.40724	1.28918	1.2931	1.52181	1.15293	1.58064	0.307906	1.3807	0.192317	0.399699	0.399699
32371_at	SUSD5	0.564238	0.558019	0.544782	0.62588	0.619176	0.564889	0.558204	0.609175	0.612308	0.568113	0.582549	0.619492	0.623101	0.632097	0.584091	0.612912	0.593336	0.581639	0.638799	0.651447	0.594941	0.588456	0.0300632	0.611158	0.0267618	-0.399503	0.399503
35100_at	ST8SIA3	0.643125	0.582412	0.603929	0.623785	0.65003	0.645116	0.653072	0.655012	0.681121	0.657426	0.641012	0.653221	0.661196	0.604532	0.657381	0.637772	0.65974	0.673153	0.71167	0.683445	0.706371	0.642343	0.0257578	0.666758	0.0353656	-0.399439	0.399439
36685_at	Transcribed locus	1.54755	1.74643	1.61764	0.957797	1.22923	1.286	0.984144	1.50377	1.23742	0.818457	1.17627	1.11869	1.14866	1.06565	1.1356	1.1891	1.26871	1.23142	0.884637	0.991715	1.00395	1.25939	0.275456	1.09635	0.132743	0.399413	0.399413
41434_at	USP46	0.629899	0.64121	0.586013	0.628026	0.612469	0.541087	0.604458	0.586017	0.659471	0.581797	0.631462	0.63404	0.624485	0.611509	0.635029	0.613506	0.666891	0.640054	0.758515	0.627613	0.606181	0.612341	0.0316902	0.644912	0.0498733	-0.399338	0.399338
40303_at	TFAP2C	1.24038	1.16342	1.14869	1.12234	1.21044	1.19337	1.12507	1.31293	1.16746	1.11129	1.14792	1.13503	1.21439	1.11018	1.15664	1.17236	1.14854	1.11976	1.14957	1.1656	1.13746	1.17636	0.0569801	1.14501	0.0215399	0.39926	0.39926
1251_g_at	RAP1GAP	1.50005	1.43793	1.35639	1.2909	1.33103	1.27173	1.36149	1.42112	1.34282	1.24524	1.23027	1.36338	1.27238	1.21124	1.28158	1.24023	1.32903	1.33485	1.23346	1.23293	1.39738	1.34036	0.0794852	1.28258	0.0652818	0.399113	0.399113
31666_f_at	50h6 Homo sapiens cDNA	0.540268	0.532612	0.518516	0.610279	0.560555	0.559746	0.527765	0.496936	0.521553	0.573922	0.547646	0.566591	0.583019	0.624154	0.524134	0.541049	0.548502	0.574961	0.738282	0.526176	0.656077	0.549185	0.0306626	0.591667	0.0758328	-0.398907	0.398907
31998_at	ABCA1	0.576245	0.574706	0.622747	0.682796	0.691119	0.555848	0.631799	0.644945	0.65818	0.632299	0.653658	0.632008	0.675408	0.648496	0.646359	0.654152	0.651851	0.656775	0.762358	0.681867	0.630576	0.633212	0.0423659	0.666554	0.0412429	-0.398789	0.398789
35673_at	ARHGEF5	1.41273	1.36479	1.31225	1.31244	1.3392	1.30522	1.23957	1.49269	1.28309	1.32583	1.33061	1.27502	1.31638	1.2548	1.28938	1.30184	1.25867	1.28748	1.24229	1.30962	1.37246	1.33152	0.064173	1.28957	0.0411054	0.398527	0.398527
34952_at	ADP-ribosyltransferase 4 (Dombrock blood group)	0.736791	0.722473	0.754807	0.841891	0.753895	0.709284	0.751437	0.710766	0.811636	0.840431	0.787316	0.795456	0.800294	0.834364	0.78491	0.795135	0.754016	0.769997	0.793419	0.836558	0.853162	0.770498	0.0457495	0.802695	0.0350403	-0.398523	0.398523
37225_at	KANK1	1.00251	0.838468	0.809624	0.679648	0.705607	0.797631	0.811333	0.898993	0.788157	0.644853	0.748477	0.660149	0.853077	0.679035	0.776893	0.792961	0.754316	0.766735	0.625437	0.685944	0.711438	0.787579	0.101303	0.724095	0.0581144	0.398228	0.398228
33509_at	GRM1	0.571503	0.600114	0.611917	0.660947	0.701727	0.660243	0.613652	0.588108	0.696837	0.73884	0.689525	0.74804	0.671097	0.701367	0.715392	0.69849	0.647217	0.636946	0.789125	0.728497	0.680357	0.657889	0.0570449	0.699674	0.0480227	-0.397699	0.397699
39644_at	C11orf41	0.483528	0.530625	0.493549	0.534338	0.540516	0.55476	0.50308	0.504077	0.576457	0.569509	0.538247	0.576475	0.530164	0.574267	0.544548	0.539945	0.5836	0.523554	0.596827	0.583281	0.516568	0.533486	0.0308451	0.557824	0.0304171	-0.397263	0.397263
36555_at	synuclein, gamma (breast cancer-specific protein 1)	1.6807	1.61563	1.69138	1.63051	1.61982	1.61923	1.62073	1.62151	1.67181	1.63984	1.64336	1.6515	1.65417	1.64428	1.63296	1.60509	1.62975	1.60703	1.62607	1.62035	1.64847	1.64309	0.025436	1.62675	0.0157018	0.397259	0.397259
39945_at	FAP	0.597914	0.648463	0.742401	0.729906	0.696097	0.620522	1.02825	0.656937	0.606735	0.751963	0.655166	0.735096	0.725077	0.766983	0.744942	0.856685	1.09904	0.875715	0.632579	0.707162	0.773849	0.707271	0.110411	0.807119	0.141128	-0.39695	0.39695
32012_at	PCNX	0.776236	0.757422	0.739754	0.764911	0.789435	0.846353	0.747218	0.788077	0.829331	0.786202	0.776161	0.784514	0.779925	0.782268	0.797549	0.802243	0.793357	0.739236	0.886725	0.834392	0.863204	0.781965	0.029524	0.812372	0.047111	-0.39678	0.39678
38112_g_at	VCAN	0.749955	0.797508	0.863263	0.765751	0.749238	0.790204	1.13706	0.799993	0.77163	0.788623	0.805765	0.82066	0.772247	0.764858	0.81027	1.12985	1.3146	0.955794	0.788331	0.818945	0.885209	0.8163	0.101109	0.933481	0.194362	-0.396591	0.396591
38367_s_at	C4BPB	0.547407	0.589979	0.570185	0.638101	0.581812	0.61201	0.595445	0.568197	0.625903	0.599367	0.648554	0.645771	0.613143	0.62634	0.637161	0.624818	0.629518	0.594673	0.657414	0.669612	0.577795	0.60276	0.0315064	0.627166	0.0300512	-0.396487	0.396487
377_g_at	SEMA3C	0.764426	0.775376	0.908907	0.569901	0.611348	0.818663	0.664907	0.98021	0.636034	0.555464	0.64004	0.560309	0.679665	0.57182	0.654253	0.772499	0.654228	0.603517	0.47412	0.656821	0.535214	0.705019	0.135483	0.615309	0.0909029	0.396271	0.396271
37254_at	Human zinc finger protein ZNF133	1.249	1.20185	1.18403	1.2279	1.2266	1.16243	1.12842	1.16534	1.22057	1.20545	1.19273	1.18125	1.16143	1.20426	1.16636	1.21409	1.26228	1.17492	1.21334	1.26876	1.28407	1.19285	0.0336179	1.22351	0.0437654	-0.396259	0.396259
35081_at	FGF9	0.562541	0.570155	0.59367	0.646591	0.605427	0.6434	0.598304	0.61426	0.625849	0.778844	0.654127	0.644367	0.609722	0.644172	0.65735	0.679827	0.667853	0.652321	0.655787	0.650604	0.626749	0.626712	0.0540016	0.654333	0.0157028	-0.396257	0.396257
35626_at	SGSH	1.74841	1.52132	1.38628	1.41877	1.51869	1.45668	1.48642	1.55822	1.42515	1.3885	1.40148	1.39512	1.45893	1.34015	1.39662	1.37904	1.36494	1.50763	1.29773	1.39157	1.54012	1.47415	0.0996807	1.40223	0.0819162	0.396063	0.396063
36061_at	SEMA5A	0.802773	0.874182	0.871479	0.895068	0.855772	0.821928	0.845765	0.825226	0.906828	0.92863	0.925881	0.936318	0.926973	0.906063	0.921233	0.905031	0.882004	0.881137	0.953829	0.970729	0.865837	0.878217	0.0456029	0.910733	0.0365244	-0.395917	0.395917
34571_at	guanine nucleotide binding protein (G protein), alpha transducing activity polypeptide 2	0.528747	0.57088	0.5139	0.619372	0.598827	0.617001	0.498599	0.56112	0.61461	0.648102	0.605662	0.59512	0.573379	0.6489	0.610575	0.607837	0.569872	0.554262	0.608909	0.633288	0.680503	0.580409	0.0448146	0.614268	0.0407144	-0.395879	0.395879
32771_at	GC	0.517332	0.511913	0.543983	0.588941	0.54416	0.575045	0.55397	0.505261	0.537944	0.618299	0.562396	0.569505	0.515015	0.640502	0.603622	0.582851	0.510817	0.522036	0.666647	0.59671	0.551233	0.54952	0.0333096	0.584302	0.054562	-0.395825	0.395825
33933_at	WFDC2	1.41994	1.26494	1.2961	1.44139	1.45514	1.45507	1.57465	1.44569	1.39222	1.40419	1.48596	1.35991	1.51146	1.35294	1.46377	1.29077	1.3628	1.2631	1.40317	1.45967	1.27778	1.42359	0.0837031	1.35925	0.0788866	0.395704	0.395704
39400_at	TBC1D2B	1.52454	1.49947	1.47038	1.53544	1.52662	1.5668	1.57878	1.52061	1.5076	1.5524	1.54558	1.52285	1.54579	1.52426	1.52378	1.59241	1.52384	1.57389	1.5811	1.57351	1.5354	1.53053	0.0287539	1.55352	0.0293696	-0.395603	0.395603
32283_at	IDS	1.0647	1.03655	1.04666	1.18379	1.14164	1.07673	1.07433	1.03157	1.06122	1.06433	1.03402	1.0557	1.09962	1.18557	1.12026	1.12477	1.0982	1.05458	1.18583	1.05757	1.07513	1.07468	0.0442662	1.11274	0.0519615	-0.395484	0.395484
34902_at	Homo sapiens mRNA, chromosome 1 specific transcript KIAA0492	1.14376	1.30615	1.20677	1.35448	1.34666	1.21112	1.24553	1.32147	1.36918	1.40194	1.41233	1.37679	1.32601	1.40791	1.33329	1.30897	1.32339	1.3125	1.47709	1.40066	1.36065	1.3094	0.0830828	1.36556	0.0589504	-0.39539	0.39539
33964_at	CRYGC	1.06422	1.06093	1.10028	1.14436	1.13698	1.09947	1.01952	1.04349	1.09618	1.14836	1.11488	1.15013	1.10379	1.18487	1.14081	1.07302	1.09852	1.08782	1.20094	1.13862	1.13932	1.09866	0.0417242	1.13299	0.0451428	-0.395183	0.395183
39523_at	STX16	0.839349	0.839155	0.907253	0.977515	0.912396	0.971524	0.85665	0.8316	0.840662	1.05152	1.01347	0.928874	0.907363	0.966558	0.954309	0.958383	0.888635	0.875	1.04766	1.03371	1.01369	0.91364	0.0725093	0.967242	0.0632182	-0.394924	0.394924
37430_at	ALOX15B	1.36359	0.977359	1.20529	0.990903	1.30289	1.08361	1.02348	1.34594	1.04616	1.04657	1.14426	1.05601	1.42391	0.991606	1.06944	0.905235	0.957608	0.926211	1.05938	1.12855	1.29929	1.15461	0.155745	1.04216	0.129015	0.394891	0.394891
41378_at	SGCD	0.637536	0.636941	0.613504	0.640942	0.601705	0.677631	0.651961	0.60953	0.593105	0.668759	0.651417	0.649459	0.639674	0.736571	0.625388	0.712766	0.60962	0.708937	0.622823	0.626727	0.686442	0.63632	0.025401	0.666159	0.0502326	-0.394517	0.394517
40282_s_at	CFD	1.63246	1.44446	1.51868	1.39943	1.37288	1.57282	1.65506	1.59946	1.41475	1.40328	1.4458	1.42099	1.43526	1.40175	1.50879	1.56017	1.36683	1.38526	1.29609	1.38156	1.41582	1.48579	0.0974085	1.41454	0.083244	0.39445	0.39445
31706_at	MUC7	0.616831	0.626642	0.641546	0.652805	0.657084	0.767475	0.734679	0.667809	0.683478	0.721044	0.654485	0.707903	0.732172	0.783937	0.755859	0.715063	0.650382	0.683226	0.741153	0.688648	0.71963	0.681843	0.0467041	0.717237	0.0430394	-0.394397	0.394397
38539_at	SLC24A1	0.675813	0.664063	0.649052	0.703105	0.649619	0.70218	0.718321	0.638383	0.663266	0.719832	0.679326	0.682823	0.681147	0.761804	0.70784	0.840099	0.653366	0.637527	0.723015	0.68723	0.705188	0.678995	0.0262072	0.714509	0.0639442	-0.393938	0.393938
37825_at	GALK2	0.770429	0.717797	0.863612	0.677685	0.631567	0.74401	0.68597	0.685844	0.701916	0.658647	0.641176	0.678628	0.644634	0.608817	0.677713	0.633032	0.703091	0.667267	0.635598	0.64766	0.713862	0.700147	0.0634146	0.66088	0.0362788	0.393881	0.393881
359_at	IL13RA1	0.896669	0.934443	0.951701	0.962969	0.970367	0.972079	0.972876	0.892133	0.883895	1.08261	0.994891	0.990857	1.0077	1.07419	0.997834	1.07179	0.952768	0.983089	0.966324	0.969068	1.00236	0.962553	0.0539692	1.00218	0.0466579	-0.393777	0.393777
257_at	ITGAV	0.547368	0.537872	0.51844	0.60541	0.54817	0.594353	0.608632	0.567999	0.596452	0.658751	0.617215	0.567667	0.606221	0.603079	0.625967	0.574171	0.589943	0.593485	0.648232	0.583219	0.680172	0.582658	0.0387975	0.612283	0.0364944	-0.393478	0.393478
32392_s_at	UGT1A1	0.681903	0.771248	0.757917	0.792419	0.829423	0.639181	0.676082	0.738075	0.802155	0.91438	0.844043	0.784511	0.838011	0.890405	0.874009	0.739982	0.797466	0.958749	0.970929	0.903546	0.651453	0.774565	0.0768237	0.848317	0.110705	-0.393285	0.393285
36918_at	GUCY1A3	1.44965	1.28343	1.25264	1.0295	1.19907	1.05244	1.22861	1.35275	1.21472	1.00501	1.03691	1.11526	1.03864	1.14048	0.970879	1.04896	1.08046	1.1989	0.982686	1.04622	1.20006	1.17374	0.140279	1.08358	0.0891133	0.393042	0.393042
40255_at	Homo sapiens Chromosome 16 BAC clone CIT987SK-A-67A1	0.97128	0.976151	1.02112	1.03424	1.00348	1.02845	0.996933	1.0116	0.95585	1.03258	0.981898	1.01301	0.990731	1.0653	1.00823	1.05877	0.961277	0.988888	1.04273	1.02209	1.06108	1.00133	0.0250791	1.02604	0.0378458	-0.39273	0.39273
41643_at	SMA4	0.672407	0.695695	0.609581	0.621733	0.638778	0.639627	0.61203	0.638541	0.722347	0.595898	0.586019	0.614538	0.62646	0.597895	0.669381	0.594728	0.604962	0.564446	0.586293	0.553828	0.664247	0.636435	0.0392681	0.604472	0.0421259	0.392689	0.392689
34760_at	CD302	0.703923	0.716303	0.721271	0.663076	0.622514	0.653106	0.777337	0.734686	0.702036	0.618718	0.64658	0.64658	0.610474	0.620564	0.590503	0.745866	0.653592	0.640412	0.617047	0.59365	0.648111	0.6782	0.051348	0.638718	0.0492052	0.392649	0.392649
35334_at	GYG2	0.899679	0.823739	0.815031	0.884028	0.873214	0.993171	0.938845	0.915046	0.822895	0.876138	0.878454	0.833987	0.853308	0.811465	0.862986	0.86215	0.790628	0.874852	0.807966	0.796529	0.913471	0.877503	0.0511219	0.840006	0.0444	0.392548	0.392548
39070_at	FSCN1	0.998564	0.990867	0.992754	1.07231	1.02427	1.04737	1.14605	1.05672	0.999871	1.0233	1.0017	1.03779	1.0369	1.04239	1.06047	1.04651	1.0537	1.13336	1.0193	1.04029	1.14853	1.03296	0.0427796	1.06807	0.0467142	-0.392303	0.392303
41646_at	TAOK3	0.960559	0.960043	0.911153	0.745742	0.781608	0.755118	0.719491	0.866296	0.873564	0.617938	0.705748	0.844341	0.794946	0.727026	0.776004	0.627172	0.758539	0.817668	0.653206	0.63827	0.878345	0.810504	0.103248	0.734529	0.0905167	0.392099	0.392099
38932_at	ZNF7	1.14068	1.17248	1.13874	1.1506	1.1299	1.16839	1.06981	1.12642	1.12835	1.14279	1.17552	1.13473	1.12732	1.13575	1.22085	1.16119	1.1491	1.12384	1.13744	1.16188	1.2295	1.1389	0.0270305	1.16494	0.0394013	-0.391997	0.391997
35984_at	E2F6	1.06608	1.0485	1.06389	1.09734	1.05249	1.04311	1.07235	1.06636	1.1154	1.10686	1.10694	1.08232	1.08092	1.08012	1.08505	1.09172	1.09604	1.10017	1.14351	1.1005	1.06532	1.07712	0.0236414	1.0953	0.0227509	-0.391964	0.391964
38374_at	Homo sapiens TGFb inducible early protein and early growth response protein alpha genes, complete cds	1.12126	1.10866	0.91054	0.754547	0.953576	0.934655	1.22029	1.39085	1.01955	0.816496	1.07619	0.786999	1.09555	0.798269	1.02216	1.0945	0.80564	0.897733	0.745264	0.894507	0.922193	1.01455	0.181219	0.897533	0.117368	0.391907	0.391907
32215_i_at	RHOBTB3	0.659839	0.741293	0.598562	0.517294	0.632899	0.713098	0.659309	0.616048	0.550088	0.577041	0.635672	0.594581	0.642533	0.503111	0.550317	0.578364	0.538156	0.52779	0.551708	0.569919	0.753868	0.62602	0.0614839	0.571654	0.077319	0.391674	0.391674
37169_at	ZNF536	0.717554	0.738943	0.771911	0.794379	0.859944	0.770834	0.799505	0.805135	0.817171	0.877883	0.816886	0.835674	0.816432	0.825954	0.835278	0.807775	0.815004	0.786275	0.918027	0.836192	0.852064	0.801712	0.0446903	0.834571	0.0392459	-0.391479	0.391479
34557_at	MC1R	1.18886	1.18221	1.23397	1.26655	1.21734	1.18693	1.1766	1.1268	1.22669	1.28702	1.29468	1.27211	1.21115	1.22158	1.26644	1.2504	1.22662	1.23272	1.30765	1.26238	1.2412	1.22084	0.0494387	1.25112	0.0279469	-0.391335	0.391335
36875_at	IBTK	0.654019	0.70116	0.684286	0.613053	0.546838	0.642072	0.611902	0.715546	0.587743	0.650435	0.571183	0.575353	0.608242	0.569842	0.59638	0.662209	0.592304	0.603538	0.525971	0.55843	0.621495	0.627833	0.0521564	0.591271	0.0412747	0.391326	0.391326
41105_s_at	MLLT4	0.734066	0.772667	0.776229	0.811949	0.845003	0.744774	0.748194	0.810766	0.812446	0.877976	0.800098	0.857517	0.797844	0.80295	0.846968	0.813836	0.812605	0.825727	0.787307	0.870958	0.864489	0.799195	0.0439857	0.828105	0.0299112	-0.391228	0.391228
39367_at	ELAC2	0.971528	0.972996	1.00216	0.888372	0.945726	0.936892	0.922164	1.04439	0.928664	0.878595	0.902616	0.916539	0.845448	0.892628	0.907583	0.930573	0.951423	0.912558	0.86446	0.840978	0.903379	0.935083	0.053496	0.900448	0.0350611	0.391113	0.391113
34179_at	Human DNA sequence from cosmid B2046 on chromosome 6. Contains BING3 pseudogene, Daxx, BING1, Tapasin, ESTs	1.1151	1.13257	1.16662	1.16751	1.17288	1.12905	1.11703	1.15106	1.20287	1.22337	1.20297	1.25523	1.18712	1.18729	1.22927	1.15455	1.18431	1.25756	1.24297	1.19925	1.16338	1.17103	0.0426636	1.20232	0.0373928	-0.390873	0.390873
39562_at	CGG triplet repeat binding protein 1	0.732384	0.743255	0.750925	0.753424	0.705551	0.782241	0.711762	0.74231	0.754026	0.803939	0.784887	0.747423	0.753215	0.75538	0.762087	0.76817	0.771451	0.83015	0.747127	0.787888	0.75574	0.75118	0.0274567	0.772249	0.0264735	-0.390672	0.390672
33527_at	Human clone hGIRK1 G-protein coupled inwardly rectifying potassium channel mRNA, complete cds	0.50207	0.56114	0.522612	0.488355	0.527191	0.490622	0.475994	0.50673	0.547226	0.500384	0.494456	0.516711	0.497498	0.504061	0.542141	0.557158	0.587176	0.492115	0.512277	0.522417	0.535333	0.510076	0.0242642	0.531585	0.0308037	-0.390585	0.390585
864_at	motor neuron and pancreas homeobox 1	0.954805	0.933662	0.865341	0.96258	0.97611	1.01045	0.91998	0.880844	0.990791	0.986341	0.962296	0.965495	0.969392	1.08161	0.948497	0.968603	0.944312	1.01769	1.02658	1.0015	0.924029	0.952161	0.0421571	0.989104	0.0524309	-0.390565	0.390565
33834_at	CXCL12	1.20742	1.21189	1.20777	1.3042	1.29634	1.30322	1.28169	1.21032	1.30057	1.34432	1.28445	1.30734	1.29047	1.30682	1.30247	1.29889	1.24606	1.34608	1.34817	1.34127	1.26066	1.27308	0.0467147	1.3063	0.0384329	-0.390197	0.390197
39349_at	PRMT2	0.564157	0.534237	0.55757	0.661279	0.608648	0.633496	0.575059	0.590409	0.565225	0.602123	0.623128	0.575007	0.53048	0.566846	0.574193	0.552308	0.503355	0.545251	0.595508	0.574338	0.571574	0.586217	0.0385275	0.560422	0.0276006	0.39008	0.39008
31961_r_at	Clone 24487 mRNA sequence	0.840042	0.84987	0.827286	0.997292	0.910958	0.826406	0.854546	0.794979	0.889494	1.03745	0.96427	0.9427	0.898303	1.00595	0.971749	0.91749	0.882622	0.850577	1.08777	1.00412	0.909818	0.894892	0.0730942	0.953762	0.0779158	-0.389841	0.389841
41081_at	BUB1	0.516305	0.530877	0.496257	0.557996	0.515264	0.535813	0.526533	0.501379	0.550184	0.550693	0.510577	0.522725	0.507682	0.588172	0.528427	0.468351	0.569437	0.51745	0.589949	0.583297	0.547227	0.524791	0.0195873	0.549039	0.042647	-0.389616	0.389616
31589_at	dJ271M21.2 (hs6M1-12 (7 transmembrane receptor (Rhodopsin family) (Olfactory Receptor Like) protein))	0.73259	0.742488	0.741172	0.709719	0.762319	0.826683	0.718019	0.67609	0.800619	0.805421	0.766895	0.81426	0.66691	0.794805	0.832392	0.735507	0.730479	0.785825	0.845804	0.776061	0.793699	0.751014	0.0512484	0.786822	0.0406923	-0.389463	0.389463
33251_at	TMCC1	1.44435	1.41766	1.38247	1.43116	1.36829	1.38191	1.4231	1.36234	1.37811	1.44553	1.47103	1.42479	1.44118	1.46936	1.43796	1.47025	1.38115	1.45437	1.43626	1.46388	1.40239	1.41323	0.0347314	1.43945	0.0326182	-0.389412	0.389412
39278_at	TGM4	1.2992	1.32365	1.50816	1.44112	1.38603	2.11468	1.45144	1.81926	1.38057	1.44172	1.36703	1.38393	1.34437	1.37504	1.47629	1.21865	1.33321	1.20643	1.46055	1.47102	1.22851	1.48163	0.230705	1.34621	0.11725	0.389175	0.389175
32134_at	TES	1.04896	0.796281	0.907701	0.717464	0.744	0.955152	0.84591	0.957584	0.857411	0.66785	0.762316	0.72835	0.846689	0.712986	0.852011	0.87519	0.772944	0.770052	0.74198	0.71484	0.648196	0.833513	0.111598	0.761025	0.0747086	0.389079	0.389079
33920_at	DIAPH1	1.41682	1.35954	1.34926	1.38633	1.4025	1.40323	1.42596	1.41527	1.40159	1.30927	1.36604	1.39407	1.37183	1.37428	1.35082	1.43023	1.37458	1.48374	1.43174	1.39859	1.50721	1.38475	0.0326562	1.4189	0.0551601	-0.388906	0.388906
41839_at	GAS1	1.25893	1.26125	1.31406	1.26273	1.23678	1.28503	1.27911	1.26573	1.26898	1.29538	1.32751	1.25455	1.39843	1.24421	1.31733	1.17552	1.33077	1.26756	1.1926	1.27848	1.1106	1.28527	0.0421091	1.23963	0.0752372	0.388888	0.388888
37859_r_at	RPL23AP7	0.516084	0.51998	0.469517	0.640011	0.553781	0.558306	0.5223	0.550829	0.597074	0.594553	0.593373	0.536641	0.555958	0.572162	0.57686	0.631371	0.540308	0.588208	0.624969	0.54166	0.604983	0.554493	0.0442681	0.585065	0.0343598	-0.388822	0.388822
33955_at	IL12A	0.564871	0.536824	0.551919	0.627687	0.609445	0.57251	0.549966	0.488289	0.572227	0.667686	0.628386	0.596755	0.650025	0.680459	0.610695	0.579462	0.597008	0.556397	0.675904	0.62268	0.664496	0.585892	0.0501788	0.623387	0.0462597	-0.388805	0.388805
33999_f_at	LOC90925	0.639165	0.654265	0.669989	0.792201	0.703583	0.714254	0.643692	0.639337	0.704384	0.813357	0.785788	0.742908	0.734347	0.732934	0.773763	0.680701	0.733428	0.710287	0.928413	0.772049	0.773543	0.710559	0.0605948	0.76314	0.0746423	-0.388802	0.388802
32958_at	IQCK	0.564865	0.5823	0.591455	0.620991	0.665201	0.613998	0.653016	0.588113	0.626537	0.607103	0.621345	0.598747	0.62602	0.594073	0.584288	0.569895	0.607337	0.573529	0.591388	0.622068	0.611455	0.612284	0.0279699	0.594254	0.0184048	0.388785	0.388785
32454_at	TFPI	0.537938	0.531727	0.522789	0.600639	0.585099	0.54477	0.525302	0.547122	0.611389	0.618687	0.621663	0.64991	0.610114	0.650488	0.591707	0.568726	0.641918	0.551462	0.696325	0.625308	0.581242	0.577473	0.043844	0.613397	0.0486148	-0.388544	0.388544
33128_s_at	CST6	0.841947	0.910887	0.878942	0.952559	0.929864	0.945833	0.882509	0.92615	0.911117	0.999635	0.95399	0.955689	0.893595	0.900002	0.93007	0.999383	1.13374	0.95954	0.951733	0.940655	0.917159	0.921747	0.0414693	0.966536	0.0738428	-0.388408	0.388408
31732_at	RLN2	0.732645	0.574858	0.639509	0.590125	0.686998	0.568827	0.54772	0.563486	0.677818	0.6143	0.631162	0.676091	0.659611	0.671044	0.592436	0.614256	0.676846	1.6373	0.685004	0.646402	0.758145	0.627935	0.0569518	0.785179	0.347904	-0.388396	0.388396
31309_r_at	Breast cancer suppressor element Ishmael Upper CP1	0.448969	0.444283	0.500766	0.515851	0.556895	0.516838	0.493017	0.52196	0.501071	0.552856	0.539959	0.498685	0.512207	0.530434	0.487182	0.556973	0.488452	0.521519	0.580626	0.552098	0.556151	0.50795	0.0338286	0.53418	0.0337105	-0.388354	0.388354
37068_at	PLA2G7	0.903368	1.13888	1.10471	0.691926	0.655062	0.685174	0.776822	0.771957	0.768095	0.616833	0.653271	0.759717	0.619036	0.73323	0.626337	0.753919	0.760771	0.598135	0.700114	0.625663	0.71598	0.780373	0.171032	0.689269	0.063659	0.388186	0.388186
39733_at	HERPUD1	1.54851	1.54674	1.59201	0.955522	1.27417	1.34009	1.32407	1.67127	1.35552	0.849554	1.3093	1.28978	1.34001	0.930424	1.15988	1.33554	1.2829	1.34543	0.784984	1.19291	1.30867	1.3382	0.233822	1.16759	0.205763	0.388099	0.388099
520_at	MAP3K12	1.22982	1.27418	1.25407	1.29417	1.25119	1.3092	1.28917	1.24428	1.27359	1.35072	1.32055	1.31478	1.27729	1.32425	1.32376	1.30084	1.26758	1.27241	1.31493	1.34983	1.30481	1.28331	0.0344344	1.3073	0.0274314	-0.387857	0.387857
38504_at	CAPN5	1.12672	1.0592	1.0474	1.13467	1.08048	1.13014	1.07655	1.06237	1.13304	1.17095	1.13103	1.1407	1.08983	1.13471	1.13287	1.09335	1.07831	1.23105	1.16071	1.13716	1.14556	1.10639	0.0386432	1.13921	0.0460047	-0.387761	0.387761
624_at	RAB3B	0.8928	0.825949	0.796346	0.881098	0.842904	0.850752	0.840428	0.935514	0.862837	0.874398	0.882545	0.837658	0.848917	0.803841	0.858747	0.813236	0.732496	0.834795	0.837899	0.862926	0.880002	0.859396	0.0348047	0.827993	0.0461924	0.387711	0.387711
41049_at	IRS1	0.956621	0.890595	0.800315	0.795575	0.837649	0.914704	0.898709	1.05105	0.915688	0.844189	0.86548	0.852929	0.872809	0.800028	0.915462	0.811896	0.848323	0.789858	0.811468	0.938084	0.749784	0.884332	0.0679297	0.833113	0.0642092	0.387613	0.387613
38332_at	P2RX4	1.31893	1.22479	1.30771	1.04732	1.10663	1.09992	1.156	1.21846	1.10524	0.982954	1.02266	1.14304	1.07513	1.01993	1.05747	1.14429	1.22718	1.0934	0.982953	1.02096	0.979919	1.13914	0.103644	1.06576	0.0856815	0.387557	0.387557
39186_s_at	54f3 Homo sapiens cDNA	0.570865	0.589771	0.61904	0.622296	0.587297	0.621382	0.568541	0.561267	0.613176	0.58251	0.5577	0.63413	0.557773	0.600766	0.581035	0.544224	0.585504	0.576138	0.587247	0.565165	0.532953	0.591211	0.0275897	0.571629	0.0229373	0.387556	0.387556
1625_at	MAP2K3	0.761201	0.609652	0.681888	0.59669	0.599232	0.717667	0.628727	0.710686	0.647191	0.587683	0.582126	0.630733	0.630604	0.641849	0.583292	0.582307	0.610328	0.605225	0.57414	0.667441	0.620741	0.644929	0.0563141	0.610665	0.0321042	0.38752	0.38752
33488_at	TLR3	0.508853	0.505185	0.575508	0.496492	0.499888	0.515225	0.496732	0.46027	0.530344	0.508418	0.607146	0.548324	0.520507	0.551756	0.543787	0.485547	0.580038	0.502212	0.636656	0.584849	0.548077	0.520992	0.0377922	0.554115	0.0477699	-0.38713	0.38713
39954_r_at	zinc finger protein 623	0.543477	0.512994	0.485057	0.599796	0.521343	0.531913	0.548149	0.518938	0.569927	0.524875	0.560865	0.514619	0.573401	0.575059	0.598491	0.539166	0.554761	0.517851	0.59373	0.552322	0.559495	0.538873	0.0310408	0.561359	0.0270675	-0.386972	0.386972
32042_at	ENOX2	0.642358	0.64343	0.549911	0.642639	0.691582	0.675128	0.628462	0.57824	0.700807	0.643864	0.624165	0.687575	0.641846	0.674828	0.75154	0.689608	0.680205	0.6068	0.726457	0.663735	0.625793	0.642308	0.0429566	0.677371	0.0476613	-0.386926	0.386926
31939_at	BAI3	0.504004	0.509745	0.507303	0.540059	0.58086	0.558089	0.534933	0.504382	0.528929	0.585197	0.566942	0.591555	0.562126	0.609374	0.535418	0.58608	0.55776	0.515142	0.614443	0.554531	0.589299	0.544163	0.0321255	0.570256	0.0353563	-0.386658	0.386658
33466_at	C5orf30	0.575945	0.648271	0.654249	0.577043	0.564611	0.651343	0.551739	0.595477	0.612023	0.689167	0.644613	0.624258	0.555438	0.63719	0.661718	0.587454	0.641418	1.11655	0.666453	0.619726	0.628183	0.61109	0.0444201	0.694837	0.172187	-0.386628	0.386628
36329_at	SCGB2A2	0.536233	0.57605	0.573884	0.65455	0.53116	0.61428	0.521972	0.519406	0.61863	0.713791	0.593084	0.658567	0.617342	0.693938	0.633521	0.63888	0.583341	0.586703	0.677912	0.647189	0.603836	0.594535	0.0595191	0.633165	0.0404024	-0.38661	0.38661
35689_at	HERC3	0.57437	0.622291	0.574458	0.675655	0.635617	0.665683	0.631986	0.622598	0.631439	0.693607	0.657516	0.651755	0.664301	0.709828	0.659023	0.614458	0.633457	0.670299	0.693885	0.663814	0.667605	0.63856	0.0355778	0.664046	0.0303738	-0.386437	0.386437
31577_at	collagen, type XIX, alpha 1	0.664347	0.6891	0.69243	0.628727	0.661083	0.696671	0.664207	0.717544	0.679439	0.837338	0.790132	0.79724	0.681463	0.714872	0.829424	0.753188	0.719818	0.707892	0.730024	0.732503	0.801146	0.707671	0.0619705	0.748608	0.0439837	-0.386369	0.386369
34311_at	GLRX	0.880597	0.828674	0.956272	0.708698	0.855874	0.795053	0.853545	0.861117	0.832206	0.682161	0.722857	0.747837	0.705842	0.848216	0.743723	0.800678	0.784795	0.676172	0.735759	0.722037	0.652438	0.802364	0.0827709	0.745477	0.064647	0.385888	0.385888
39642_at	ELOVL2	0.977714	0.741054	0.866715	0.761544	0.759324	0.820423	0.640663	0.8899	0.813274	0.808737	0.843208	0.802405	0.870139	0.668314	0.757498	0.825684	0.717823	0.695872	0.750359	0.886466	0.747533	0.815008	0.0819783	0.756194	0.0704519	0.385842	0.385842
1767_s_at	transforming growth factor, beta 3	1.41126	1.22477	1.40033	1.25377	1.27739	1.31967	1.3812	1.72429	1.28565	1.23809	1.32504	1.22073	1.40011	1.2623	1.28625	1.31116	1.36113	1.27085	1.18398	1.29129	1.17306	1.34325	0.133668	1.2675	0.0627045	0.385747	0.385747
481_at	SNRK	0.526692	0.551953	0.527675	0.621795	0.568446	0.599073	0.575429	0.542415	0.519549	0.654957	0.542266	0.577732	0.598134	0.643116	0.599273	0.59401	0.535473	0.571281	0.640839	0.627532	0.584958	0.569701	0.0405132	0.59956	0.0369061	-0.385682	0.385682
35627_at	SNTA1	1.36021	1.29184	1.36195	1.33096	1.34823	1.35607	1.29534	1.30683	1.33657	1.31295	1.31803	1.33503	1.33498	1.35004	1.33896	1.31924	1.31418	1.3686	1.33373	1.37256	1.43114	1.32992	0.0235721	1.35355	0.0377079	-0.385638	0.385638
33351_at	EIF1B	0.646551	0.69854	0.708975	0.584439	0.644375	0.678516	0.640699	0.658358	0.589899	0.557283	0.586858	0.556001	0.607944	0.523745	0.607606	0.706447	0.586788	0.62585	0.43322	0.55201	0.581614	0.627572	0.0511586	0.57716	0.079579	0.385598	0.385598
1232_s_at	insulin-like growth factor binding protein 1	0.713352	0.711669	0.724325	0.746855	0.737506	0.745487	0.697352	0.704981	0.722956	0.822932	0.747786	0.792472	0.776992	0.852271	0.763285	0.715366	0.700964	0.699722	0.852112	0.837415	0.845757	0.741897	0.0367319	0.783362	0.070813	-0.385552	0.385552
40982_at	TSR1	0.597731	0.646402	0.629156	0.628701	0.628516	0.660369	0.619169	0.658744	0.61382	0.549054	0.604282	0.587191	0.600941	0.604598	0.591305	0.582088	0.592792	0.608297	0.597598	0.595854	0.628181	0.617237	0.0305717	0.600089	0.0139154	0.385449	0.385449
38502_at	NUDT13	0.546932	0.583189	0.555311	0.701322	0.601883	0.654654	0.584352	0.547305	0.543256	0.700152	0.638595	0.628621	0.6458	0.682964	0.622315	0.659181	0.576174	0.622007	0.729892	0.648893	0.652669	0.610106	0.056053	0.649262	0.0456039	-0.385179	0.385179
32980_f_at	HIST1H2BC	1.25977	1.33666	1.44996	1.25515	1.30391	1.24467	1.25391	1.27597	1.28102	1.26682	1.25024	1.37177	1.30045	1.23391	1.29044	1.31296	1.54246	1.54909	1.23294	1.23808	1.76441	1.29618	0.0592583	1.39554	0.198727	-0.385137	0.385137
36255_at	adenosine A3 receptor	0.75928	0.757538	0.765051	0.850639	0.803727	0.754886	0.779977	0.709404	0.80261	0.848329	0.810343	0.813829	0.79496	0.831459	0.778533	0.820928	0.799201	0.772711	0.932216	0.829198	0.818287	0.788506	0.039637	0.822817	0.0494787	-0.385016	0.385016
36202_at	PKIA	0.66083	0.634352	0.703253	0.63657	0.623771	0.616254	0.654623	0.619319	0.631497	0.641838	0.673733	0.646178	0.646032	0.665457	0.674098	0.595201	0.70379	0.655204	0.66004	0.676177	0.719738	0.64525	0.0239394	0.668713	0.0370154	-0.384927	0.384927
33586_at	Clone 24694 mRNA sequence	0.562306	0.56684	0.547628	0.588445	0.559667	0.554688	0.544536	0.566247	0.588534	0.615325	0.586754	0.592498	0.552094	0.584891	0.606513	0.634834	0.547256	0.549013	0.630111	0.60416	0.580063	0.571197	0.021214	0.592105	0.0331414	-0.384655	0.384655
34544_at	ZNF267	0.680869	0.751924	0.752768	0.735978	0.710937	0.71001	0.7409	0.681984	0.76244	0.768841	0.724485	0.733804	0.724235	0.767886	0.739404	0.699539	0.780233	0.70789	0.823531	0.751682	0.772594	0.729167	0.0277878	0.755345	0.04028	-0.384578	0.384578
40113_at	TRIB2	1.22099	1.13755	1.1299	1.12929	1.07421	1.2354	1.26818	1.22197	1.12817	1.09281	1.13278	1.15794	1.16649	1.05811	1.15557	1.27496	1.26005	1.31137	1.13346	1.19218	1.49373	1.16121	0.0584212	1.23493	0.133491	-0.384142	0.384142
37259_at	SERPINI1	0.851058	0.748715	0.801038	0.769476	0.847399	0.835989	0.735931	0.74166	0.789526	0.745008	0.787813	0.747417	0.790728	0.807493	0.793978	0.884134	1.97328	0.787679	0.849277	0.803535	0.763575	0.783981	0.0408428	0.957869	0.412015	-0.383978	0.383978
36760_at	Clone 23548 mRNA sequence	0.623116	0.625256	0.561592	0.551045	0.664114	0.609294	0.591411	0.601301	0.622467	0.619999	0.600061	0.698549	0.627392	0.550513	0.673845	0.697046	0.64204	0.626057	0.639026	0.648006	0.717787	0.615046	0.0384494	0.64929	0.0507539	-0.383886	0.383886
37755_at	BTBD3	0.932526	0.815625	0.66967	0.59767	0.670401	0.868593	0.838517	0.918857	0.736742	0.573264	0.690638	0.619731	0.698507	0.568189	0.705769	0.794908	0.669811	0.63789	0.540273	0.599347	0.759427	0.740826	0.121618	0.659452	0.0904007	0.383808	0.383808
39275_at	CACNA1D	0.875385	0.798579	0.703099	0.766817	0.855639	0.800209	0.721042	0.798939	0.936647	0.741422	0.768593	0.80724	0.717785	0.688366	0.719415	0.769722	0.74727	0.772869	0.816088	0.768537	0.721362	0.791646	0.0673929	0.750454	0.0399701	0.383671	0.383671
33715_r_at	Homo sapiens basic transcription factor 2 p44 (btf2p44) gene, partial cds, neuronal apoptosis inhibitory protein (naip) and survival motor neuron protein (smn) genes, complete cds	0.458822	0.486737	0.498059	0.526219	0.466511	0.535531	0.530502	0.510814	0.493843	0.492997	0.459313	0.463081	0.467131	0.537744	0.49712	0.538068	0.51075	0.457518	0.526195	0.487794	0.568143	0.491505	0.0277511	0.515417	0.034599	-0.38351	0.38351
41755_at	COBLL1	1.03375	0.913938	0.95444	0.86264	0.843058	0.881802	0.889527	1.02478	0.883674	0.793028	0.842053	0.844526	0.899479	0.832257	0.858939	0.93949	0.820107	0.807845	0.779784	0.834648	0.920875	0.897437	0.0705653	0.849243	0.0551083	0.383487	0.383487
34602_at	ficolin (collagen/fibrinogen domain containing lectin) 2 (hucolin)	1.21801	1.21496	1.20908	1.32742	1.27485	1.23154	1.23524	1.21008	1.25616	1.31763	1.28266	1.27533	1.25924	1.29885	1.27711	1.27963	1.23815	1.25723	1.35379	1.29138	1.26883	1.25478	0.0395796	1.28312	0.0343401	-0.383344	0.383344
40710_at	CLGN	0.832545	0.670684	0.749409	0.633566	0.661679	0.664415	0.574544	0.693742	0.685851	0.679637	0.716879	0.682266	0.677816	0.652563	0.64747	0.599321	0.696201	0.708074	0.636436	0.625596	0.630469	0.686387	0.0599256	0.649516	0.0363468	0.382984	0.382984
33901_at	SLC29A1	1.46071	1.37812	1.43427	1.40063	1.35422	1.45206	1.57968	1.39021	1.35822	1.48087	1.44047	1.42214	1.40373	1.37159	1.44755	1.62679	1.43309	1.53189	1.39737	1.46247	1.64266	1.42733	0.0600287	1.48918	0.101534	-0.382777	0.382777
33189_at	CDNA FLJ20728 fis, clone HEP11763	0.635584	0.612087	0.594372	0.72385	0.634188	0.707326	0.530811	0.564925	0.624737	0.689449	0.683638	0.696275	0.665318	0.815072	0.735965	0.645483	0.625655	0.643358	0.688353	0.726914	0.642076	0.643274	0.0579422	0.690359	0.065153	-0.382512	0.382512
39013_at	ATG5	0.708046	0.720324	0.707375	0.804917	0.728188	0.651714	0.680578	0.718677	0.742415	0.730846	0.721897	0.720543	0.725765	0.703822	0.687472	0.627585	0.736419	0.622096	0.703575	0.702392	0.737221	0.720099	0.0347085	0.690073	0.0437956	0.382477	0.382477
33169_at	NEO1	1.13389	1.1768	1.00768	1.10606	1.17133	1.13263	1.094	1.16552	1.15407	1.12452	1.1181	1.11838	1.10474	1.07897	1.11952	1.03315	1.09715	1.1401	1.09554	1.11491	1.07606	1.12367	0.0437966	1.09443	0.0326805	0.382411	0.382411
41591_at	WDR68	1.19154	1.1769	1.10776	1.19364	1.16128	1.21577	1.19951	1.15778	1.17864	1.21273	1.18325	1.17918	1.14397	1.22093	1.21393	1.17517	1.15191	1.16298	1.22269	1.19972	1.31309	1.17707	0.0293288	1.20755	0.0503996	-0.382296	0.382296
32218_at	CDNA FLJ32526 fis, clone SMINT2000073	1.50527	1.49348	1.36978	1.42197	1.39724	1.40328	1.44928	1.43712	1.43546	1.42409	1.47394	1.41438	1.47627	1.41759	1.44513	1.50139	1.47534	1.48539	1.44083	1.45616	1.50171	1.43858	0.0398106	1.46544	0.0304676	-0.382207	0.382207
33474_at	GLI1	0.983755	0.947432	0.967132	1.07086	1.05863	0.991801	0.985023	0.928699	1.04424	1.06439	1.04439	1.07919	1.0369	1.03945	1.03805	1.13815	1.01063	1.0246	1.0994	1.04753	1.01641	1.01557	0.0504117	1.05178	0.044351	-0.382068	0.382068
37786_at	39875	0.471001	0.46675	0.457714	0.446825	0.499063	0.469756	0.476676	0.455607	0.539744	0.485308	0.464575	0.480459	0.481677	0.526299	0.464316	0.462267	0.515671	0.478465	0.552544	0.51026	0.474756	0.47655	0.0234733	0.498072	0.0328891	-0.381848	0.381848
35432_at	MED6	0.551196	0.572688	0.56822	0.531479	0.559033	0.553282	0.562175	0.558836	0.587832	0.583729	0.576946	0.550095	0.568035	0.568006	0.558885	0.576439	0.541603	0.570444	0.656515	0.568139	0.634317	0.56335	0.0153116	0.584293	0.0395801	-0.381544	0.381544
32266_at	CDH12	0.571621	0.551598	0.563208	0.581824	0.612307	0.5922	0.568029	0.541994	0.628545	0.60186	0.605411	0.578768	0.610901	0.644767	0.57719	0.573325	0.612616	0.590586	0.640144	0.606881	0.596453	0.585251	0.0258531	0.605245	0.0265519	-0.381527	0.381527
41364_r_at	PHACTR2	0.459321	0.442141	0.450798	0.55334	0.483333	0.522359	0.494564	0.489587	0.483214	0.559464	0.48955	0.467758	0.494841	0.511496	0.523098	0.486575	0.478068	0.517447	0.547721	0.499394	0.574245	0.491559	0.03565	0.517255	0.0317113	-0.381469	0.381469
1264_at	PTPN2	0.625249	0.586171	0.589055	0.613021	0.606077	0.706349	0.661865	0.591992	0.516733	0.751879	0.656522	0.616593	0.653864	0.74559	0.664101	0.681538	0.583386	0.628697	0.673409	0.666133	0.722507	0.628875	0.0590833	0.67067	0.0505253	-0.381317	0.381317
33713_at	TIMM17B	1.84219	1.76985	1.83449	1.80937	1.83469	1.82627	1.77147	1.83267	1.79795	1.80423	1.80355	1.80855	1.78344	1.84024	1.80551	1.81914	1.80774	1.88766	1.81073	1.79833	1.89101	1.80913	0.0242196	1.83254	0.0372016	-0.381176	0.381176
35830_at	XPO6	1.70355	1.71628	1.59169	1.60897	1.64723	1.64874	1.71396	1.65973	1.62095	1.59841	1.61931	1.6358	1.62556	1.58952	1.64148	1.67689	1.72184	1.85615	1.59337	1.64753	2.00903	1.6454	0.0423366	1.71698	0.145572	-0.380928	0.380928
1757_i_at	CYP3A7	0.505214	0.501264	0.486368	0.56682	0.532916	0.587941	0.552303	0.505141	0.455884	0.508067	0.501666	0.504316	0.501346	0.550292	0.526992	0.623849	0.486762	0.52068	0.545608	0.525135	0.586517	0.516096	0.0352671	0.545729	0.0425389	-0.380865	0.380865
231_at	TGM2	1.15893	1.23162	1.22129	1.30526	1.36285	1.30411	1.45729	1.34484	1.26113	1.31675	1.26311	1.27549	1.23517	1.23691	1.2566	1.22259	1.22127	1.29419	1.27909	1.23181	1.24858	1.28753	0.074973	1.24888	0.0264963	0.38086	0.38086
41174_at	RGPD8	0.831049	0.872924	0.733582	0.687468	0.708764	0.742436	0.736204	0.842794	0.785733	0.678308	0.696862	0.68889	0.702886	0.599446	0.700675	0.739245	0.752572	0.680952	0.634294	0.707122	0.777643	0.746762	0.0654952	0.698994	0.0599604	0.380756	0.380756
486_at	CASP9	0.928774	0.960995	0.992443	1.00669	0.97317	1.06326	1.02218	1.065	0.98069	1.07321	0.999408	0.994779	1.01534	0.995263	0.990601	0.968189	0.932961	1.0138	1.00179	0.975995	0.959468	1.00584	0.0425118	0.979758	0.0260542	0.38042	0.38042
32477_at	CAPN9	0.692301	0.706783	0.753015	0.747229	0.766795	0.729759	0.712526	0.686775	0.805307	0.841777	0.783919	0.782308	0.753118	0.798332	0.804	0.787673	0.788784	0.750565	0.807367	0.822191	0.703442	0.750893	0.0456278	0.782794	0.0382517	-0.38032	0.38032
39766_r_at	POLR2K	0.549682	0.53321	0.602705	0.559287	0.515746	0.508745	0.540251	0.584959	0.528343	0.548476	0.547491	0.509389	0.556491	0.591318	0.548852	0.631215	0.604002	0.560043	0.516406	0.496729	0.67872	0.544983	0.027659	0.578411	0.0602368	-0.380316	0.380316
1565_s_at	GRB2	1.06451	0.999079	1.04445	1.07761	1.034	1.02231	1.07719	1.01325	0.970104	1.02823	0.962626	1.04035	1.01874	1.11034	1.02583	1.03513	0.97407	1.05448	1.08731	1.04874	1.1717	1.02711	0.0358933	1.06345	0.0597474	-0.379958	0.379958
37589_at	MRNA full length insert cDNA clone EUROIMAGE 826033	1.24367	1.17304	1.0752	1.21837	1.27767	1.18333	1.15925	1.21621	1.1906	1.24923	1.20836	1.22465	1.29216	1.18586	1.20546	1.15069	1.14586	1.10775	1.25627	1.1843	1.11082	1.20859	0.0559039	1.16837	0.0499538	0.379947	0.379947
37319_at	insulin-like growth factor binding protein 3	1.36874	1.29077	1.50832	1.35686	1.27512	1.46113	1.69497	1.4002	1.36352	1.29405	1.31432	1.24176	1.39068	1.24122	1.38707	1.78753	1.81267	1.7442	1.14896	1.4212	1.6631	1.38157	0.120226	1.52575	0.259265	-0.379918	0.379918
33976_at	untitled	0.557892	0.551489	0.558183	0.534355	0.65884	0.520175	0.528322	0.494334	0.598445	0.58785	0.616332	0.595677	0.569072	0.568811	0.631958	0.576381	0.593369	0.554904	0.665493	0.576497	0.6164	0.566997	0.0443041	0.597977	0.0372394	-0.379911	0.379911
38519_at	NR1H4	0.576981	0.580085	0.587337	0.650873	0.605551	0.602522	0.593803	0.570537	0.626678	0.622183	0.578355	0.633351	0.623449	0.631666	0.637547	0.572727	0.680316	0.575276	0.746798	0.653385	0.590465	0.603977	0.0254091	0.636022	0.0589529	-0.379852	0.379852
1933_g_at	ABCC5	1.27152	1.14148	1.00082	1.07462	1.02999	1.03567	1.17987	1.24245	1.08439	1.05874	1.10218	0.98904	1.14388	0.999898	1.10613	1.44654	1.14435	1.3626	1.02219	1.10173	1.53944	1.1042	0.0881709	1.21536	0.204859	-0.379328	0.379328
36652_at	UROS	1.81677	1.74818	1.82991	1.79606	1.76639	1.78128	1.77527	1.752	1.75859	1.80423	1.78441	1.78694	1.7554	1.76202	1.79648	1.79732	1.80669	1.87052	1.77154	1.7895	1.84127	1.78119	0.0255053	1.80442	0.0357537	-0.379218	0.379218
37237_at	AP3M2	1.0527	0.95671	0.940211	1.00766	0.873048	0.970293	0.960291	0.942876	0.981944	1.00231	0.956497	0.940054	0.967842	0.970268	0.994262	1.06865	0.974172	1.02549	0.960235	0.954038	1.02809	0.965571	0.0423931	0.9969	0.0402701	-0.378989	0.378989
34120_r_at	MRNA; cDNA DKFZp564D042 (from clone DKFZp564D042)	0.528539	0.470537	0.470026	0.524667	0.55806	0.55164	0.539251	0.527052	0.55364	0.618517	0.528123	0.551299	0.606349	0.606852	0.591946	0.50061	0.521347	0.540734	0.675279	0.603507	0.582491	0.540592	0.0425589	0.577846	0.0557395	-0.378985	0.378985
35426_at	signal peptide peptidase-like 2B	1.34374	1.36425	1.35957	1.4598	1.44654	1.43848	1.33729	1.3379	1.43678	1.4932	1.42145	1.44276	1.42934	1.48209	1.44456	1.41089	1.3715	1.48176	1.5005	1.44852	1.41923	1.40855	0.0527016	1.44488	0.043178	-0.378949	0.378949
39810_at	chromosome 19 open reading frame 50	1.28578	1.26535	1.30595	1.42564	1.3404	1.33674	1.31836	1.36736	1.33162	1.41512	1.36166	1.35288	1.34915	1.40532	1.36023	1.32072	1.29351	1.39885	1.42674	1.39859	1.42403	1.34277	0.045246	1.3785	0.0490389	-0.378943	0.378943
41802_at	C11orf80	0.526819	0.535828	0.522204	0.514381	0.557977	0.536022	0.51061	0.476794	0.559789	0.60334	0.569307	0.607317	0.583277	0.612828	0.563245	0.572839	0.55569	0.5029	0.63027	0.630769	0.552906	0.546436	0.0381777	0.577681	0.0443053	-0.378808	0.378808
36352_at	HES2	1.16368	1.1935	1.17873	1.23815	1.21528	1.19166	1.16672	1.18078	1.22536	1.23837	1.20446	1.22945	1.20008	1.25115	1.24143	1.17616	1.22982	1.21913	1.26301	1.23168	1.17822	1.20202	0.0258195	1.22382	0.031766	-0.378695	0.378695
36021_at	LEF1	0.947105	1.05905	0.973822	1.07513	1.03579	1.0414	1.09832	0.97114	1.10608	1.13584	1.07051	1.08048	1.00913	1.09864	1.15425	1.13286	1.21149	0.985833	1.11558	1.13849	0.963312	1.04645	0.0572308	1.10006	0.0844266	-0.378435	0.378435
41056_at	PART1	0.786917	0.852063	0.908627	0.905947	0.832046	0.824894	0.771692	0.801932	0.867625	0.795544	0.843587	0.83965	0.85641	0.807107	0.792804	0.712536	0.757387	0.754294	0.924817	0.825743	0.806214	0.837456	0.0421963	0.797613	0.0631236	0.37831	0.37831
35178_at	WIF1	0.664193	0.598422	0.6084	0.676164	0.593611	0.659783	0.616519	0.750888	0.633604	0.699449	0.685558	0.613859	0.680594	0.658291	0.7082	0.656554	0.737485	0.663125	0.656726	0.716444	0.662394	0.652388	0.0465457	0.682402	0.0328178	-0.378188	0.378188
38387_at	MNAT1	0.566933	0.561922	0.686584	0.577572	0.576482	0.605192	0.484606	0.626435	0.620342	0.608119	0.566809	0.549731	0.520164	0.553999	0.625206	0.5851	0.652215	0.644404	0.568632	0.609192	0.738094	0.580838	0.0507005	0.622105	0.0584328	-0.378138	0.378138
1115_at	PF4	0.685831	0.703985	0.662214	0.715285	0.628746	0.674111	0.708737	0.678202	0.692138	0.770404	0.738624	0.73533	0.70231	0.728314	0.783273	0.66232	0.731107	0.654626	0.785483	0.772091	0.744351	0.699686	0.0364458	0.732696	0.0508522	-0.378125	0.378125
31824_at	dJ747H23.1 (malic enzyme 1, soluble (NADP-dependent malic enzyme, malate oxidoreductase, EC 1.1.1.40))	0.621172	0.586789	0.624829	0.647877	0.607113	0.753934	0.637759	0.650431	0.526853	0.646289	0.606823	0.623625	0.66752	0.670477	0.696294	0.746152	0.648251	0.635003	0.638089	0.618415	0.672796	0.630847	0.0512619	0.665685	0.0409298	-0.377883	0.377883
37407_s_at	MYH11	2.17007	2.10179	2.16511	1.89651	2.05582	2.11468	2.11546	2.18858	2.05761	1.76356	1.97025	1.89424	2.02733	1.57913	1.9769	2.17738	2.09962	2.00756	1.44603	1.94258	1.94362	2.04008	0.127009	1.8966	0.252681	0.377875	0.377875
36415_at	CASK	0.55479	0.540102	0.562637	0.538634	0.606298	0.533195	0.57292	0.437395	0.635638	0.676852	0.653589	0.61091	0.580551	0.646862	0.634545	0.616525	0.632288	0.508434	0.639379	0.669385	0.604919	0.577193	0.0620841	0.619042	0.0486647	-0.377872	0.377872
40621_at	PAWR	0.776675	0.818536	0.706245	0.735393	0.691538	0.723259	0.69225	0.792351	0.780659	0.691714	0.684092	0.756765	0.667081	0.691675	0.728278	0.633753	0.774018	0.684468	0.696319	0.695147	0.685313	0.732043	0.0484843	0.698621	0.0400271	0.377596	0.377596
32415_at	IFNA5	0.544961	0.566469	0.581913	0.599141	0.581219	0.529809	0.550763	0.536661	0.660683	0.632396	0.634746	0.634581	0.603246	0.66538	0.619137	0.523919	0.639796	0.615778	0.69645	0.648217	0.589378	0.588968	0.0425839	0.624757	0.0522341	-0.377443	0.377443
34264_at	RUSC1	1.61932	1.57752	1.58509	1.53478	1.57375	1.48982	1.51046	1.51339	1.539	1.53803	1.58065	1.57821	1.54192	1.56614	1.56916	1.5155	1.63404	1.74602	1.60709	1.56973	1.53919	1.55246	0.0366298	1.59336	0.0717439	-0.377409	0.377409
33228_g_at	IL10RB	1.64424	1.43553	1.31167	1.30302	1.34607	1.43603	1.44678	1.49494	1.32485	1.21716	1.28708	1.33289	1.2698	1.20642	1.37968	1.34735	1.29921	1.33468	1.20071	1.29981	1.36524	1.37308	0.114527	1.30414	0.0681679	0.377374	0.377374
38364_at	TLE4	0.69383	0.634089	0.676009	0.745145	0.634488	0.745792	0.744934	0.702142	0.586977	0.753454	0.624397	0.663187	0.694618	0.713899	0.7034	0.828539	0.750532	0.756324	0.619056	0.706318	0.740589	0.684543	0.0540325	0.727332	0.0594207	-0.377151	0.377151
38857_r_at	Transcribed locus	0.606828	0.577063	0.541917	0.627005	0.59015	0.651015	0.626429	0.629019	0.558426	0.580931	0.558152	0.554075	0.57572	0.609083	0.544292	0.598798	0.549812	0.559819	0.54092	0.575274	0.566618	0.590518	0.0345071	0.568077	0.0250264	0.376944	0.376944
1916_s_at	v-fos FBJ murine osteosarcoma viral oncogene homolog	1.98254	2.1509	1.97023	1.56992	1.55906	2.03378	1.92136	2.00455	1.91169	1.21277	1.83545	1.79345	1.82323	1.51843	1.73254	1.99742	1.79049	1.66845	1.06993	1.79461	1.44521	1.82838	0.25105	1.62713	0.282857	0.376932	0.376932
32154_at	transcription factor AP-2 alpha (activating enhancer binding protein 2 alpha)	1.11681	1.182	0.990042	1.12272	1.0889	1.1539	1.16144	1.13929	1.09991	1.13875	1.10377	1.08388	1.10236	1.10446	1.08962	1.05715	1.00462	1.03301	1.02601	1.03895	1.2146	1.11414	0.0475602	1.07105	0.0667403	0.37693	0.37693
35842_at	IL6ST	0.984154	0.960469	1.03306	0.685503	0.771386	0.894215	1.04141	1.09921	0.941775	0.661881	0.837449	0.792668	0.824647	0.727604	0.824283	0.885234	0.996684	0.711392	0.678354	0.745599	0.792708	0.886756	0.137836	0.795232	0.105058	0.376805	0.376805
31759_at	22d9 Homo sapiens cDNA	1.34056	1.35157	1.39121	1.36468	1.34221	1.38809	1.33089	1.3185	1.38277	1.43021	1.40036	1.41925	1.36034	1.40269	1.40786	1.39721	1.37763	1.38315	1.45898	1.46019	1.31941	1.37082	0.0343826	1.40089	0.0454368	-0.376726	0.376726
34610_at	GNB2L1	0.557876	0.571172	0.563767	0.519028	0.607043	0.565014	0.536165	0.494657	0.56257	0.5852	0.55169	0.581188	0.581726	0.570412	0.598709	0.543352	0.579326	0.594792	0.639963	0.618473	0.531772	0.559777	0.0296214	0.5846	0.0363251	-0.376415	0.376415
38948_at	PPP1R3D	0.91561	0.862391	0.937135	0.903585	0.867605	0.94925	0.904441	0.925364	0.931318	1.0145	0.940733	1.00122	0.925251	0.939121	0.969021	0.923885	0.933404	0.915793	1.02717	1.00117	0.973186	0.929107	0.0435943	0.960343	0.0393928	-0.376399	0.376399
35205_at	COBRA1	1.7219	1.69373	1.69332	1.72207	1.72272	1.76395	1.71659	1.75049	1.71075	1.70836	1.72446	1.71035	1.71382	1.71168	1.70403	1.78886	1.69353	1.73812	1.73432	1.76244	1.79924	1.71943	0.0197018	1.74153	0.0390473	-0.376195	0.376195
32261_at	BAZ1B	1.08942	1.13526	1.09117	1.03208	1.05124	1.01675	1.12589	1.17114	1.02531	0.980072	1.02486	1.04001	1.05824	1.0312	1.01107	1.05937	1.04082	1.05334	0.977268	0.958497	1.09025	1.06473	0.0546664	1.02773	0.043697	0.37616	0.37616
771_s_at	CD7 molecule	1.27128	1.21785	1.26371	1.33062	1.26409	1.30571	1.26154	1.2524	1.22568	1.30746	1.29449	1.31161	1.31427	1.26627	1.26369	1.23534	1.21982	1.19285	1.32389	1.26764	1.23427	1.27851	0.0351699	1.25047	0.0393877	0.376132	0.376132
32139_at	ZNF185	0.878188	0.812738	0.783364	0.832742	0.901651	0.906467	0.797374	0.897576	0.83667	0.846897	0.858719	0.799033	0.97014	0.838671	0.829894	0.854346	0.809193	0.750025	0.863987	0.821705	0.808655	0.855505	0.0537828	0.82206	0.0351975	0.375869	0.375869
41405_at	SFRP4	0.627703	0.591749	0.571942	0.693378	0.680721	0.65852	0.618385	0.573281	0.677936	0.666678	0.651	0.696741	0.68438	0.716007	0.713185	0.630611	0.710864	0.671114	0.759726	0.645396	0.607189	0.64557	0.0446634	0.681762	0.0516843	-0.375633	0.375633
36927_at	IFI44L	0.828039	0.902094	0.844138	1.02165	0.912397	0.915802	0.96376	0.854424	0.873706	1.01002	0.979706	0.946233	0.941042	1.03272	0.941013	0.88482	1.36351	0.889289	0.964279	1.03949	0.921063	0.922539	0.0619233	1.00452	0.156349	-0.375602	0.375602
31390_at	ZNF154	0.583878	0.647573	0.61753	0.635294	0.694974	0.626642	0.608754	0.573642	0.64779	0.656479	0.646513	0.672896	0.648675	0.67199	0.699526	0.633632	0.649918	0.641333	0.707994	0.672189	0.608907	0.635434	0.0336346	0.660686	0.0336159	-0.375496	0.375496
36278_at	MAP3K10	1.17703	1.16498	1.18052	1.20087	1.21066	1.21552	1.16783	1.19976	1.19653	1.26589	1.23576	1.25427	1.2134	1.20887	1.28204	1.18429	1.19349	1.20349	1.30182	1.26245	1.24013	1.20639	0.0312928	1.23457	0.0437934	-0.375394	0.375394
35143_at	FAM49A	0.758384	0.719035	0.760772	0.792148	0.742406	0.721089	0.737043	0.652463	0.798303	0.805273	0.816328	0.770467	0.792641	0.759242	0.782595	0.746801	0.855818	0.729838	0.832654	0.838029	0.801208	0.75895	0.0451664	0.793273	0.0462672	-0.375387	0.375387
41375_at	LSM2	1.62618	1.53659	1.59481	1.51774	1.48578	1.46591	1.52417	1.44228	1.48425	1.47341	1.46225	1.48517	1.48402	1.5189	1.48295	1.64234	1.56661	1.56987	1.47082	1.5099	1.66147	1.50635	0.0533662	1.55286	0.0706072	-0.375116	0.375116
37615_at	GRB10	1.30829	1.20817	1.17408	1.16277	1.17348	1.16358	1.1415	1.2271	1.19668	1.14123	1.17253	1.15254	1.25029	1.13478	1.22233	1.31837	1.23947	1.27671	1.10242	1.22998	1.57434	1.19017	0.0481175	1.2623	0.144273	-0.37491	0.37491
34642_at	YWHAZ	1.09099	1.2527	1.27853	1.18136	1.17666	1.13577	1.17212	1.19792	1.2198	1.17684	1.25135	1.21068	1.17946	1.2177	1.205	1.18433	1.18766	1.25359	1.25918	1.20783	1.39475	1.19417	0.0502374	1.23876	0.0687459	-0.37474	0.37474
1318_at	RBBP4	0.899354	1.06698	1.05137	1.15372	1.0187	1.00126	1.08006	1.17713	1.04781	1.17338	1.13658	1.11392	1.07184	1.16781	1.08673	1.03806	1.04707	1.17686	1.15669	1.1531	1.20632	1.07632	0.0777	1.12908	0.0631246	-0.374678	0.374678
38793_at	TNNT2	0.670167	0.623253	0.696917	0.765955	0.754355	0.714285	0.687042	0.671579	0.659191	0.722609	0.714151	0.691644	0.694259	0.747865	0.69232	0.703434	0.730264	0.706942	0.744737	0.733095	0.699888	0.697339	0.0383638	0.719818	0.0216483	-0.374581	0.374581
39885_at	Transcribed locus, strongly similar to NP_001039501.1 dimethyladenosine transferase [Bos taurus]	0.588416	0.586273	0.597075	0.657931	0.622279	0.661399	0.679324	0.600666	0.605785	0.645218	0.623345	0.578684	0.60324	0.602213	0.605105	0.589358	0.535422	0.61233	0.560887	0.630492	0.624129	0.619203	0.032327	0.594992	0.0323102	0.374561	0.374561
34482_at	HAUS3	0.533219	0.567157	0.516675	0.529123	0.551207	0.526617	0.501303	0.547106	0.607091	0.528448	0.550751	0.528734	0.529741	0.519051	0.543338	0.556192	0.543302	0.564456	0.59206	0.560038	0.593894	0.539782	0.0262683	0.559041	0.0251763	-0.374364	0.374364
1736_at	IGFBP6	1.04575	1.03779	1.12266	0.855449	1.03832	1.02941	1.33943	1.12415	1.06111	0.962259	0.966135	0.936264	0.984226	0.874081	0.849856	1.21533	1.0424	0.978818	0.75588	0.846301	0.96862	1.03869	0.116754	0.94141	0.143304	0.374061	0.374061
213_at	ROR1	0.923299	0.942809	0.902374	1.04112	0.895239	1.032	1.04897	0.888778	0.991147	1.01213	0.951961	0.966251	0.971114	0.94097	1.01145	0.918508	0.920898	0.837912	0.958698	0.938163	0.888779	0.966706	0.0557065	0.926923	0.0506579	0.374031	0.374031
39648_at	PEX11A	1.01513	0.856257	0.919179	0.848445	0.823047	0.737586	0.747037	0.863437	0.836483	0.823774	0.871363	0.890588	0.819469	0.861093	0.780391	0.877459	0.964177	0.956698	0.866402	0.890232	1.11274	0.850138	0.0707964	0.913649	0.099034	-0.373969	0.373969
36029_at	MPPED2	0.896227	0.825351	0.937942	0.80784	0.837219	0.93296	0.801845	0.90717	0.903728	0.850826	0.971978	0.849433	0.974088	0.796495	0.863823	0.825096	0.860774	0.875841	0.855282	0.916128	0.747199	0.884355	0.0596587	0.84258	0.0520799	0.373861	0.373861
509_at	SMAD4	0.744919	0.986336	0.819902	0.728396	0.787651	0.754087	0.846569	0.886845	0.808717	0.747656	0.782529	0.727501	0.774516	0.739901	0.729305	0.725852	0.820331	0.811433	0.726078	0.741774	0.7691	0.799663	0.0731861	0.757972	0.0384155	0.373575	0.373575
32847_at	MYLK	1.77663	1.38486	1.69663	1.23254	1.46469	1.83236	1.80437	1.73897	1.69319	1.15805	1.50103	1.28426	1.70186	1.14965	1.58295	1.82273	1.61346	1.30948	0.926531	1.26242	1.2424	1.55919	0.234065	1.3637	0.289335	0.373489	0.373489
41447_at	CHSY1	1.31716	1.33633	1.15378	1.07817	1.189	1.20736	1.23122	1.35736	1.2627	1.09234	1.15221	1.09327	1.25568	1.11341	1.17699	1.13848	1.18439	1.24948	1.0969	1.15226	1.14324	1.20974	0.0941051	1.15689	0.0474625	0.37327	0.37327
40599_at	IL16	0.784163	0.788978	0.731823	0.847435	0.804392	0.850497	0.780905	0.676128	0.773028	0.856766	0.801467	0.823474	0.783675	0.879489	0.782933	0.860678	0.780054	0.780046	0.958016	0.850022	0.788875	0.792518	0.0496575	0.835014	0.0642259	-0.373156	0.373156
37633_s_at	PAEP	1.07732	1.09557	1.15681	1.21609	1.14028	1.12269	1.14892	1.11103	1.2034	1.16671	1.15178	1.1713	1.16152	1.15729	1.10092	1.03765	1.126	1.0948	1.20583	1.12555	1.05811	1.14795	0.0394606	1.11327	0.0535484	0.372941	0.372941
34068_f_at	SSX1	0.639689	0.633572	0.638556	0.701144	0.730154	0.677054	0.667358	0.530448	0.725545	0.715479	0.714163	0.707121	0.661127	0.713359	0.712421	0.631108	0.715335	0.65265	0.818786	0.741247	0.72669	0.672416	0.0546496	0.713949	0.0567237	-0.372921	0.372921
274_at	ZNF148	0.933911	0.977477	0.969512	1.0178	0.912177	0.970149	1.01253	0.986557	0.978781	0.961515	0.97876	0.985415	0.977832	1.01858	0.947479	1.01842	0.98376	0.943419	1.05203	0.9749	1.08759	0.974032	0.0279633	1.00327	0.0504721	-0.372799	0.372799
32764_at	PGCP	1.08253	1.08725	1.19107	1.07219	1.04893	1.07941	1.08053	1.07035	1.11802	1.06841	1.09675	1.05601	1.08532	1.08057	1.0586	1.14651	1.12507	1.10578	1.10718	1.12355	1.15366	1.08744	0.0356596	1.11261	0.0319136	-0.372478	0.372478
37503_at	TBC1D30	0.498682	0.59815	0.511469	0.601971	0.587138	0.565536	0.591118	0.559586	0.545156	0.591077	0.563357	0.577008	0.563269	0.53926	0.526416	0.539369	0.536016	0.510926	0.613196	0.544794	0.529808	0.565655	0.0318189	0.542473	0.0304307	0.372404	0.372404
38279_at	guanine nucleotide binding protein (G protein), alpha z polypeptide	1.01544	0.867947	0.961396	0.909161	0.968053	1.07045	1.02797	1.06656	0.963626	0.9697	0.948061	0.938834	0.98241	0.878238	1.02516	1.06352	0.910632	0.856648	0.923399	0.887671	0.861397	0.976124	0.0578737	0.925834	0.0772035	0.372303	0.372303
695_at	RCD1 required for cell differentiation1 homolog (S. pombe)	0.584676	0.594788	0.548464	0.66054	0.59804	0.709227	0.644709	0.667836	0.597268	0.716082	0.685361	0.653036	0.621576	0.735597	0.695949	0.725341	0.58068	0.617783	0.72199	0.686857	0.650261	0.637046	0.0510913	0.676807	0.0557413	-0.37218	0.37218
38680_at	Human Alu repeats in the region 5 to the small nuclear ribonucleoprotein E gene	0.954877	0.975244	1.04686	1.00818	0.979028	1.04401	0.998431	0.942602	0.925387	0.996253	0.935343	0.971777	0.909656	0.986314	0.948256	0.937477	0.887406	0.951769	0.984354	0.983176	0.870888	0.975973	0.0426236	0.943705	0.044114	0.372021	0.372021
33291_at	RASGRP1	0.621633	0.603006	0.587756	0.646195	0.641631	0.612036	0.679173	0.597769	0.557587	0.703899	0.624496	0.651988	0.611159	0.70108	0.693836	0.620792	0.661985	0.57749	0.683282	0.677678	0.633932	0.626025	0.0388677	0.656259	0.0424326	-0.371881	0.371881
33740_at	Homo sapiens clk2 kinase (CLK2), propin1, cote1, glucocerebrosidase (GBA), and metaxin genes, complete cds; metaxin pseudogene and glucocerebrosidase pseudogene; and thrombospondin3 (THBS3) gene, partial cds	1.2842	1.28594	1.25782	1.28812	1.29842	1.33228	1.29863	1.29168	1.28692	1.37167	1.33388	1.33962	1.30037	1.34953	1.3382	1.3354	1.27464	1.34076	1.3442	1.31603	1.30893	1.30535	0.0304647	1.32596	0.0249806	-0.371731	0.371731
34377_at	ATPase, Na+/K+ transporting, alpha 2 (+) polypeptide	0.722219	0.650061	0.644983	0.75963	0.718945	0.947792	0.668025	0.788953	0.721554	0.731907	0.689884	0.650441	0.78571	0.664521	0.78975	0.70997	0.576192	0.687068	0.626578	0.683872	0.668295	0.729239	0.081924	0.675781	0.0619591	0.371538	0.371538
37935_at	PRPF4	0.944001	0.961489	0.927708	1.02036	0.957182	0.864537	0.976414	0.966471	1.05793	1.01324	1.00513	1.01071	0.967234	0.997617	1.02324	0.917312	0.996386	0.964276	1.14085	1.05066	1.05167	0.9748	0.0488318	1.01775	0.0667904	-0.371477	0.371477
33445_at	ABAT	0.687616	0.683749	0.702275	0.687929	0.683045	0.732049	0.603248	0.600231	0.697584	0.735587	0.711131	0.717714	0.698964	0.677957	0.715797	0.709772	0.738675	0.685098	0.735027	0.682518	0.815187	0.687779	0.0418003	0.720004	0.0449574	-0.37144	0.37144
36674_at	CCL4	1.0737	1.25182	1.13086	0.92733	0.980837	1.01566	0.912316	0.905585	0.977081	0.915095	0.980637	0.997742	0.892591	0.935362	0.912673	0.973598	1.03192	0.982706	0.87644	0.938105	0.830454	0.99702	0.103279	0.935158	0.0632755	0.37142	0.37142
40747_at	AKAP6	0.726322	0.772686	0.728487	0.843174	0.848447	0.769286	0.717917	0.64438	0.817043	0.990484	0.896703	0.9507	0.849511	0.960276	0.964737	0.789913	0.883383	0.769455	0.987451	0.959647	0.761433	0.811934	0.0985878	0.884537	0.0969202	-0.371356	0.371356
38873_at	VPRBP	0.733188	0.750795	0.67077	0.724532	0.723603	0.793102	0.70522	0.771885	0.749308	0.78765	0.732803	0.754039	0.743926	0.695833	0.716473	0.698177	0.750901	0.732331	0.772891	0.68647	0.686497	0.741602	0.033038	0.717447	0.0320081	0.371352	0.371352
1338_s_at	CYP2A6	0.766761	0.754243	0.802833	0.944329	0.818679	0.882471	0.77831	0.78289	0.795183	0.860063	0.816837	0.861238	0.831176	0.838328	0.787642	0.814774	0.732219	0.775637	0.788472	0.80083	0.794435	0.822693	0.0531448	0.791542	0.0307526	0.3713	0.3713
41398_at	YTHDC2	0.631236	0.739719	0.593103	0.55626	0.586258	0.628	0.588981	0.674818	0.632522	0.522007	0.600828	0.580377	0.571953	0.520168	0.595584	0.610595	0.556395	0.581305	0.595768	0.568842	0.587953	0.608159	0.0552249	0.577076	0.0284996	0.371246	0.371246
33766_at	H.sapiens intestinal VIP receptor related protein mRNA	1.33617	1.24866	0.983316	1.02759	1.03982	1.02699	0.962854	1.15166	1.05614	0.938768	1.03216	0.928115	1.06206	0.902257	1.0001	0.984336	0.906016	1.13704	0.946554	0.981066	1.04759	1.0611	0.119373	0.98812	0.0772408	0.371184	0.371184
39312_r_at	ow13f11.x1 Homo sapiens cDNA, 3 end	0.478511	0.485778	0.428441	0.46637	0.550855	0.481424	0.480484	0.520304	0.543954	0.461171	0.474569	0.466219	0.469162	0.49456	0.487768	0.559229	0.541796	0.467893	0.521971	0.483905	0.51823	0.485173	0.0341083	0.509419	0.0312353	-0.371064	0.371064
37028_at	PPP1R15A	1.62714	1.5143	1.49028	1.3771	1.58141	1.38551	1.54121	1.74052	1.49794	1.3563	1.52879	1.35835	1.5978	1.31251	1.37862	1.64576	1.41136	1.47924	1.35169	1.39041	1.4423	1.50743	0.115919	1.42649	0.102483	0.370639	0.370639
37441_at	MRPL30	0.54091	0.625527	0.543069	0.559453	0.513791	0.57623	0.557163	0.57532	0.596212	0.525261	0.535321	0.53901	0.59406	0.56372	0.554369	0.596192	0.632169	0.561923	0.673812	0.530146	0.602146	0.560102	0.0320341	0.58931	0.0467757	-0.370607	0.370607
32053_at	CCNT2	0.648085	0.738267	0.616279	0.563193	0.591231	0.611771	0.65113	0.628103	0.571968	0.548359	0.537808	0.528724	0.5617	0.533721	0.497477	0.644809	0.564642	0.583088	0.550876	0.500392	0.601541	0.59974	0.0581206	0.559568	0.0502955	0.370533	0.370533
41303_r_at	MRNA; cDNA DKFZp564P233 (from clone DKFZp564P233)	0.567549	0.506818	0.526357	0.584932	0.584357	0.618766	0.55021	0.555463	0.531359	0.563492	0.548263	0.54302	0.599719	0.607422	0.569851	0.582683	0.551593	0.529357	0.598567	0.591926	0.649074	0.560024	0.0311424	0.585059	0.0364246	-0.370532	0.370532
36986_at	chromosome 1 open reading frame 128	1.85956	1.83827	1.89072	1.88782	1.87558	1.8987	1.85092	1.85984	1.83884	1.80423	1.88858	1.86134	1.83683	1.8558	1.88246	1.88533	1.8724	1.92441	1.81073	1.91654	1.94756	1.86086	0.0272594	1.8869	0.0430399	-0.370458	0.370458
38805_at	TGIF1	1.36189	1.3712	1.3507	1.07832	1.15364	1.17839	1.32094	1.58816	1.18288	0.972465	1.17122	1.02241	1.26411	0.992735	1.0941	1.31212	1.19323	1.15589	0.967183	1.08846	1.21446	1.23203	0.16737	1.12727	0.115435	0.370402	0.370402
36829_at	PER1	1.75373	1.67338	1.66979	1.67847	1.72351	1.71134	1.70806	1.79514	1.65948	1.65213	1.68961	1.66398	1.75788	1.63052	1.67975	1.78381	1.60792	1.6931	1.66456	1.65642	1.60487	1.70281	0.0441157	1.66512	0.057644	0.370348	0.370348
38800_at	STMN2	0.812012	0.819078	0.792637	0.949242	0.845044	0.809576	0.874236	0.76213	0.867596	1.0153	0.896615	0.906781	0.876965	0.954348	0.929929	0.832999	0.947341	0.84737	1.03077	0.963427	0.824899	0.863632	0.0688279	0.916385	0.0736445	-0.37027	0.37027
39090_at	NUDT4	0.624336	0.618759	0.650373	0.759451	0.688819	0.706885	0.624481	0.714219	0.620329	0.791238	0.674131	0.686896	0.690675	0.760402	0.711879	0.935357	0.609249	0.770159	0.675972	0.68672	0.740889	0.680815	0.0541717	0.736328	0.0957737	-0.370226	0.370226
35401_s_at	MMP17	1.21186	1.19578	1.23312	1.23507	1.26254	1.18928	1.23472	1.20079	1.23651	1.25636	1.24195	1.30564	1.19941	1.18174	1.23812	1.19887	1.2083	1.21527	1.22704	1.18207	1.23488	1.231	0.0324703	1.21079	0.0221325	0.370204	0.370204
32527_at	C10orf116	1.82323	1.45427	1.76015	1.41508	1.59567	1.6342	1.44488	1.77804	1.46991	1.1909	1.50336	1.44272	1.56317	1.57656	1.34487	1.77246	1.30213	1.1877	1.26658	1.15722	1.57932	1.54428	0.174933	1.39836	0.21924	0.370192	0.370192
38299_at	IL6	0.924553	0.928865	0.871999	0.795944	0.989485	0.90209	1.70318	1.39526	1.29421	1.00624	1.02528	0.883505	1.11167	0.777984	0.985735	0.885025	0.995504	0.840907	0.977831	1.14766	0.755084	1.06402	0.256444	0.920716	0.13095	0.369924	0.369924
915_at	interferon-induced protein with tetratricopeptide repeats 1	0.818411	0.786103	0.81644	0.795636	0.814929	0.812304	0.829409	0.790471	0.767977	0.852635	0.836421	0.815583	0.781505	0.876423	0.789786	0.843352	1.38873	0.795865	0.79045	0.822213	0.835697	0.809063	0.0237887	0.892815	0.202622	-0.369908	0.369908
34512_at	ADRA2C	1.30685	1.27392	1.27339	1.30019	1.24791	1.35451	1.3151	1.34529	1.27014	1.36671	1.27269	1.33019	1.30948	1.3394	1.33012	1.22162	1.22316	1.18568	1.329	1.30859	1.20283	1.30511	0.0366834	1.26755	0.0649296	0.369595	0.369595
40001_r_at	VPS13A	0.47956	0.457308	0.494844	0.474736	0.520145	0.577758	0.513662	0.507039	0.479038	0.52988	0.468386	0.528961	0.524608	0.508747	0.541642	0.552206	0.540659	0.49992	0.487331	0.508132	0.60594	0.504302	0.0330768	0.530572	0.0381009	-0.369081	0.369081
38869_at	PLCH1	0.589964	0.576833	0.603333	0.703721	0.668528	0.568284	0.593524	0.574592	0.6726	0.73234	0.634233	0.638571	0.629964	0.693805	0.668268	0.639004	0.700315	0.594153	0.746504	0.66016	0.629453	0.62973	0.0521599	0.666458	0.047352	-0.36908	0.36908
38001_at	Homo sapiens (clone hHT-1) L-type voltage-dependent calcium channel a1 subunit (hHT) mRNA, complete cds	0.578827	0.533704	0.556087	0.623198	0.587599	0.639926	0.548721	0.512805	0.553029	0.691634	0.577749	0.562821	0.605318	0.6108	0.602688	0.678646	0.520989	0.564706	0.657381	0.627552	0.737095	0.582417	0.0481144	0.624982	0.0672431	-0.368988	0.368988
41830_at	KIAA0494	1.59997	1.55848	1.41095	1.29693	1.37205	1.43836	1.5439	1.54055	1.3879	1.25325	1.36269	1.27039	1.39748	1.22873	1.37401	1.5018	1.4213	1.34809	1.14668	1.21864	1.41158	1.41792	0.113383	1.33135	0.121312	0.368836	0.368836
32273_at	Clone 23618 mRNA sequence	0.592697	0.671372	0.58881	0.640504	0.678403	0.652626	0.661519	0.583498	0.79023	0.698133	0.739085	0.71548	0.674434	0.750431	0.734825	0.591348	0.753531	0.667622	0.788081	0.735208	0.686109	0.668215	0.0601613	0.713394	0.0623709	-0.368715	0.368715
38849_at	SCAMP1	0.820939	0.749616	0.786794	0.789784	0.779234	0.817809	0.736796	0.80651	0.812476	0.861007	0.827216	0.817246	0.765386	0.82956	0.802522	0.777553	0.835286	0.810407	0.803724	0.828431	0.92955	0.797755	0.0342655	0.827129	0.0454422	-0.368526	0.368526
39743_at	C1orf123	1.00138	1.03538	1.0239	0.971283	0.983605	1.03041	1.01305	0.993783	1.00074	0.981774	0.999067	0.931872	0.984361	0.988403	0.898394	0.988873	0.98264	1.0056	0.933395	0.897936	1.04078	0.9962	0.0275134	0.967003	0.051715	0.36851	0.36851
31551_at	GABRR1	1.02458	1.0548	1.04114	1.18955	1.13509	1.09783	1.07961	1.03435	1.11876	1.12436	1.14655	1.10642	1.09118	1.13529	1.13603	1.1263	1.13233	1.03321	1.20394	1.17637	1.11148	1.09571	0.0484493	1.13187	0.0498344	-0.367932	0.367932
1868_g_at	CFLAR	0.627388	0.596056	0.640078	0.627507	0.642542	0.720578	0.641891	0.674966	0.586587	0.718036	0.637775	0.635106	0.557526	0.690768	0.665435	0.674044	0.648527	0.692607	0.611586	0.636138	0.762748	0.638926	0.0463052	0.672732	0.0455788	-0.367918	0.367918
37127_at	NLRP1	0.876375	0.913663	0.908142	0.973447	0.945353	0.896544	0.953686	0.917806	0.953719	1.00372	0.930578	0.95571	0.948089	0.988039	0.992188	0.924691	0.960853	0.885272	0.984178	1.07409	0.948203	0.93668	0.034131	0.96969	0.0556059	-0.367856	0.367856
41838_at	H.sapiens Xq28, 2000bp sequence contg. ORF	1.12241	1.05004	1.113	1.1063	1.05459	1.10168	1.14674	1.10305	1.00964	1.1063	1.04965	1.0612	1.04998	1.04462	1.06316	1.10567	0.987908	1.06612	0.986446	1.03495	1.11642	1.08266	0.0390548	1.05066	0.047944	0.367817	0.367817
31498_f_at	GAGE6	0.528204	0.565547	0.528789	0.624056	0.633869	0.518133	0.561089	0.55529	0.673407	0.640796	0.596541	0.660102	0.607451	0.652563	0.663053	0.606381	0.629141	0.554818	0.764347	0.655355	0.559737	0.59179	0.052607	0.635674	0.0667446	-0.367687	0.367687
38170_at	Clone 24583 mRNA sequence	0.889734	0.895986	0.862924	0.909678	0.834964	0.817985	0.858495	0.77426	0.918391	0.977275	0.947639	0.938967	0.87383	0.955927	0.971488	0.86341	0.876555	0.885752	1.00668	0.96213	0.880475	0.884625	0.0561165	0.925302	0.05455	-0.367562	0.367562
39744_at	DDX3X	1.13847	1.3651	1.15253	0.808881	0.930091	0.96446	1.18887	1.31325	1.05273	0.668004	0.971653	0.830288	0.912168	0.745006	0.886397	1.04102	1.05776	0.982094	0.623323	0.797584	0.993313	1.02281	0.20326	0.890811	0.156201	0.367206	0.367206
32640_at	ICAM1	0.944937	0.936495	0.909713	1.00651	1.01905	0.969364	1.0872	1.14513	1.078	1.06614	1.0419	1.06675	0.986704	1.02645	0.975109	0.983021	0.952237	0.90785	1.05913	1.01306	0.808956	1.01984	0.0688952	0.965726	0.07851	0.367097	0.367097
1054_at	1054_at	0.562037	0.567415	0.607546	0.686776	0.602064	0.640874	0.548294	0.579904	0.561593	0.684849	0.596974	0.59854	0.618359	0.677676	0.599044	0.690944	0.580684	0.610577	0.699148	0.63343	0.607063	0.604248	0.0443757	0.637321	0.0457404	-0.366999	0.366999
41592_at	SOCS1	1.0156	0.906718	0.93351	0.929406	0.935822	1.005	0.98331	1	0.895144	0.987254	0.926072	0.93901	0.959584	0.900625	0.950285	0.970577	0.830516	0.932259	0.952037	0.904584	0.952439	0.95511	0.0393186	0.924165	0.0450171	0.366927	0.366927
35345_at	HMGCS2	1.70506	1.4355	1.50967	1.35875	1.42613	1.47154	1.30117	1.62179	1.2986	1.21472	1.33236	1.37097	1.44639	1.35929	1.26453	1.49124	1.19659	1.24268	1.29529	1.40905	1.42583	1.42251	0.13491	1.33556	0.102086	0.366879	0.366879
37362_at	RAB5B	1.40648	1.39665	1.39554	1.41617	1.33742	1.38693	1.33555	1.3532	1.37397	1.36924	1.38883	1.36263	1.36826	1.34959	1.35614	1.3351	1.39472	1.36476	1.34875	1.34675	1.38206	1.37622	0.0251126	1.35973	0.0198542	0.366708	0.366708
33003_at	NCK2	0.771971	0.714209	0.764744	0.681224	0.736043	0.688878	0.733292	0.702573	0.766221	0.841032	0.836538	0.835404	0.751721	0.72681	0.836363	0.783275	0.784908	0.753583	0.900484	0.8063	0.771788	0.755681	0.0548379	0.795439	0.0535954	-0.366661	0.366661
34622_at	defensin, alpha 6, Paneth cell-specific	0.710922	0.693937	0.781041	0.725778	0.731958	0.719448	0.700054	0.699397	0.750063	0.77642	0.749687	0.815898	0.753019	0.76695	0.774255	0.757546	0.75121	0.706951	0.819552	0.810402	0.73996	0.739048	0.0365435	0.765853	0.0365734	-0.366611	0.366611
33171_s_at	Transcribed locus	0.565889	0.58114	0.541585	0.644255	0.621308	0.583888	0.58836	0.564069	0.62092	0.597807	0.626746	0.589528	0.559758	0.640617	0.588439	0.609095	0.621424	0.567582	0.635114	0.61332	0.612021	0.591173	0.0301445	0.610952	0.0238191	-0.366513	0.366513
35256_at	SLC5A6	1.49118	1.49992	1.46928	1.49224	1.47313	1.43919	1.45622	1.48694	1.42585	1.46621	1.47643	1.47829	1.45337	1.51365	1.44767	1.46137	1.46961	1.50758	1.47897	1.50546	1.51516	1.46987	0.0216496	1.48743	0.0262867	-0.366433	0.366433
39231_at	CHD1	0.905895	0.964602	0.936338	0.789405	0.915297	0.784525	0.871438	0.926458	0.93516	0.859732	0.884175	0.942236	0.906496	0.868117	0.871364	0.799687	0.906337	0.759167	0.784938	0.885244	0.931819	0.893981	0.0557579	0.850834	0.0619958	0.366418	0.366418
41835_at	NOL4	0.684593	0.636466	0.684016	0.822976	0.73836	0.778924	0.631368	0.60891	0.633455	0.855256	0.76367	0.732285	0.727719	0.781286	0.749154	0.996417	0.652679	0.694301	0.75169	0.760447	0.881033	0.715231	0.0773209	0.783376	0.108657	-0.366416	0.366416
40663_at	REPS2	1.11297	1.13162	1.12659	1.17613	1.14201	1.20284	1.11642	1.12771	1.12762	1.20071	1.16598	1.14707	1.1771	1.14051	1.12969	1.10406	1.07045	1.08434	1.17899	1.14126	1.15537	1.15037	0.0309417	1.12558	0.0367011	0.366408	0.366408
37119_at	VAMP4	0.537438	0.510742	0.542612	0.581326	0.547656	0.510609	0.50925	0.481831	0.571147	0.523495	0.542321	0.56667	0.534195	0.596124	0.604845	0.484995	0.594158	0.513821	0.661683	0.566142	0.515717	0.53533	0.0281933	0.567186	0.0587562	-0.366367	0.366367
32751_at	ILF3	1.35344	1.44272	1.3052	1.20677	1.24933	1.34287	1.34366	1.37567	1.31381	1.20617	1.19633	1.24162	1.2538	1.13377	1.24993	1.28788	1.2043	1.3256	1.12022	1.15466	1.38077	1.29472	0.0757761	1.23214	0.0950401	0.366358	0.366358
38059_g_at	dermatopontin	0.839223	0.796218	0.888579	0.814156	0.80474	0.995036	0.835029	0.845848	0.742035	0.931121	0.830384	0.845	0.875892	0.845948	0.832514	0.833122	0.672437	0.777871	0.869301	0.814432	0.785008	0.849482	0.0635222	0.803829	0.0611155	0.366281	0.366281
36282_at	LOC730092	0.641147	0.673635	0.667891	0.681111	0.746474	0.655531	0.633424	0.614792	0.742763	0.700974	0.731494	0.740404	0.752385	0.754065	0.724433	0.665938	0.785269	0.658771	0.853484	0.771871	0.659779	0.690925	0.047875	0.734201	0.0703397	-0.366083	0.366083
613_at	KRT5	1.51393	1.21305	1.35053	1.30609	1.31774	1.45332	1.33275	1.53976	1.24449	1.18105	1.35586	1.16081	1.56825	1.21384	1.34998	1.39712	1.11363	1.21712	1.29234	1.40312	0.98163	1.34905	0.135002	1.2461	0.14627	0.366037	0.366037
1969_s_at	CDK7	0.974846	1.02297	1.20816	0.954958	0.90422	0.898243	0.93011	1.14956	1.00165	0.840278	0.815132	0.870278	0.901953	0.873846	0.834627	0.907907	0.864305	0.918511	0.828795	0.820828	1.06124	0.959413	0.114753	0.888757	0.0783412	0.365915	0.365915
41215_s_at	ID2	1.67713	1.88085	1.75462	1.20587	1.53702	1.35814	1.64538	1.92097	1.5783	1.04439	1.39834	1.64719	1.46701	1.65083	1.30069	1.5579	1.55899	1.31375	1.10381	1.3841	1.21848	1.54732	0.252535	1.38607	0.188909	0.365289	0.365289
36684_at	AMD1	1.34622	1.69966	1.5663	0.928832	1.35646	1.23897	1.14685	1.62892	1.31683	1.03561	1.31678	1.12603	1.21095	1.0348	1.09339	1.13696	1.19858	1.48775	0.999557	1.10462	1.24383	1.30142	0.226887	1.16244	0.153689	0.365183	0.365183
572_at	TTK	0.560025	0.518917	0.517505	0.585306	0.51449	0.49328	0.52662	0.511793	0.556653	0.629343	0.539521	0.548279	0.553978	0.667926	0.553054	0.576728	0.561248	0.529012	0.560468	0.572435	0.548629	0.542747	0.0360992	0.571187	0.0417831	-0.365172	0.365172
32779_s_at	ITPR1	0.995798	1.13747	1.06458	1.13257	1.14487	1.12606	1.11189	1.01895	1.1407	1.14109	1.14282	1.08858	1.13618	1.09496	1.1349	1.05733	1.05184	0.969135	1.11965	1.10486	1.00089	1.10627	0.0500715	1.06669	0.0583932	0.364919	0.364919
38378_at	CD53	0.867049	0.920267	0.972029	0.987963	0.92764	0.886917	1.22419	0.915951	0.869007	0.940811	0.895295	0.958588	0.892203	0.994076	0.990547	0.955773	0.970826	1.02613	1.0032	1.00075	0.948482	0.942916	0.0926049	0.986223	0.0260794	-0.364888	0.364888
40503_at	MYBPC1	1.29372	1.29363	1.25035	1.28606	1.36728	1.29627	1.21681	1.47536	1.30465	1.25949	1.26812	1.33308	1.33711	1.34749	1.21409	1.1038	1.15256	1.27308	1.33586	1.30624	1.27499	1.3063	0.0642824	1.25101	0.0872996	0.364751	0.364751
35018_at	calcium binding protein P22	1.1906	1.15189	1.14594	1.25113	1.25173	1.18973	1.20163	1.20886	1.19359	1.28273	1.23159	1.22832	1.21052	1.33758	1.19993	1.25427	1.16866	1.19969	1.33331	1.22927	1.25575	1.21064	0.0388682	1.24731	0.0617472	-0.364488	0.364488
31341_at	KCNC3	1.34385	1.33915	1.41592	1.43126	1.4475	1.38139	1.31781	1.33631	1.40314	1.46257	1.4082	1.46684	1.3936	1.46539	1.47714	1.42725	1.37124	1.37225	1.47219	1.43958	1.4107	1.39596	0.0498237	1.42947	0.0422762	-0.363785	0.363785
35943_s_at	GABPB1	0.536986	0.535637	0.534604	0.59046	0.549562	0.557663	0.519025	0.569661	0.511553	0.508072	0.511965	0.511578	0.519321	0.502847	0.512065	0.564236	0.511712	0.490315	0.52075	0.500423	0.535726	0.535084	0.0255968	0.517259	0.0234063	0.363741	0.363741
34721_at	FKBP5	0.756083	0.754311	0.759025	0.7599	0.762088	0.687244	0.742297	0.759747	0.830034	0.766791	0.765527	0.757985	0.790803	0.753435	0.735858	0.633598	0.663158	0.748835	0.736897	0.751002	0.811609	0.760911	0.0310691	0.729299	0.0558624	0.363637	0.363637
33216_at	MRPS12	1.06106	1.05038	1.04673	1.19334	1.10413	1.18626	1.09799	1.01082	1.12503	1.17679	1.16148	1.13854	1.12269	1.1808	1.1579	1.1683	1.06508	1.09938	1.24919	1.13255	1.18959	1.11348	0.0583704	1.15535	0.056825	-0.36346	0.36346
32015_at	PYGO1	0.651423	0.65063	0.656269	0.743774	0.725662	0.665255	0.623036	0.637924	0.701074	0.681065	0.694064	0.676489	0.696511	0.770936	0.661377	0.689938	0.709074	0.665764	0.80069	0.673211	0.695423	0.677167	0.0347022	0.708302	0.0509973	-0.363296	0.363296
33880_at	ACSL3	1.14444	1.08143	0.986769	0.995482	0.777421	0.860662	0.783081	0.942822	0.924047	0.681853	0.740061	0.770421	0.758871	0.837223	0.802186	0.757414	0.944717	0.825943	0.728337	0.781626	0.752441	0.880566	0.143449	0.803736	0.0680793	0.363213	0.363213
38013_at	mitochondrial tumor suppressor 1	0.963637	1.02641	0.908759	0.898709	0.921429	0.969049	0.967121	1.05495	0.960421	0.904344	0.872143	0.88223	0.961236	0.832851	0.871521	0.944754	0.905271	0.959563	0.885352	0.909922	0.963462	0.945419	0.0544245	0.909087	0.0456357	0.3631	0.3631
37574_at	NEDD9	0.701738	0.778746	0.725314	0.816806	0.84302	0.771961	0.781174	0.843637	0.826175	0.80313	0.846	0.793494	0.8327	0.749315	0.762165	0.758104	0.769064	0.780531	0.794382	0.799378	0.781786	0.797223	0.0453555	0.774341	0.0176808	0.362998	0.362998
999_at	CYP27A1	1.3016	1.31098	1.33037	1.40231	1.40203	1.49366	1.41999	1.52392	1.35082	1.48108	1.48432	1.38915	1.44334	1.41624	1.41233	1.36222	1.36607	1.30176	1.39406	1.38759	1.29661	1.41028	0.0728698	1.36711	0.0460895	0.362858	0.362858
1647_at	IQGAP2	1.16295	1.32658	1.31364	1.03657	1.11989	1.05799	1.09085	1.22419	1.10039	1.06579	1.0956	1.11317	1.08693	1.16662	1.04047	1.08547	1.04301	1.1054	1.01706	1.03054	1.16915	1.13804	0.0936996	1.08221	0.0602669	0.362604	0.362604
41442_at	CBFA2T3	1.43914	1.40921	1.39666	1.4471	1.49539	1.40963	1.41522	1.48667	1.45636	1.44904	1.43876	1.44917	1.43286	1.40557	1.41821	1.38219	1.4206	1.44907	1.41678	1.47852	1.36463	1.4404	0.029074	1.41695	0.0356831	0.362202	0.362202
34850_at	UBE2E3	1.28785	1.3618	1.18982	1.06976	1.08804	1.08715	1.11761	1.12055	1.13393	1.00353	1.08678	1.12601	1.09593	1.29369	1.1185	1.19142	1.23199	1.49963	1.0654	1.09957	1.26601	1.13606	0.0949869	1.22078	0.13908	-0.361937	0.361937
33461_at	SEMA3A	0.59846	0.618744	0.588136	0.631676	0.630368	0.636816	0.602765	0.622647	0.702448	0.643426	0.612266	0.656286	0.634156	0.694578	0.649346	0.640617	0.71309	0.639777	0.670538	0.682594	0.561265	0.629092	0.029098	0.656476	0.0465727	-0.361883	0.361883
38409_at	SSFA2	0.635877	0.595815	0.638853	0.656366	0.627276	0.671135	0.68853	0.651451	0.643464	0.624963	0.628487	0.616364	0.638303	0.666854	0.632387	0.701331	0.635946	0.630188	0.666069	0.627851	0.757122	0.63976	0.0237829	0.664718	0.0452139	-0.361726	0.361726
40676_at	ITGB3BP	1.06158	1.09772	1.14981	1.20899	1.18275	1.1512	1.03726	1.17659	1.20736	1.26903	1.20263	1.24537	1.22194	1.27464	1.22514	1.21273	1.22849	1.16067	1.32913	1.25185	1.08891	1.17017	0.069362	1.22145	0.0724575	-0.361559	0.361559
35857_at	GRIK1	0.54443	0.525246	0.521435	0.554329	0.576824	0.575429	0.547231	0.520953	0.562665	0.590181	0.595488	0.612867	0.588393	0.543342	0.624791	0.609556	0.600509	0.529932	0.673278	0.557178	0.586315	0.562729	0.0300835	0.590613	0.0470735	-0.361393	0.361393
38747_at	CD34 molecule	1.30034	1.27834	1.34489	1.42197	1.38347	1.34761	1.38719	1.29777	1.36797	1.45324	1.39869	1.41547	1.3922	1.42576	1.41757	1.35852	1.37275	1.40212	1.40872	1.43104	1.36468	1.3684	0.0524913	1.39764	0.0284936	-0.361153	0.361153
38403_at	LAMP2	1.2148	1.17211	1.40765	0.864504	0.969913	1.07518	1.01808	1.1815	0.939113	0.813087	1.13053	1.0801	1.0036	0.938564	0.955491	0.920165	1.14528	0.945978	0.78417	1.01377	1.0633	1.06694	0.159161	0.970839	0.10699	0.361058	0.361058
38425_at	Human hydroxymethylglutaryl-CoA lyase (HMGCL) gene	1.53408	1.48379	1.49477	1.51313	1.55628	1.431	1.44434	1.41765	1.48377	1.4687	1.48258	1.52053	1.53597	1.49683	1.507	1.45369	1.50117	1.52505	1.58024	1.51812	1.58115	1.48974	0.0421549	1.52041	0.0428494	-0.360796	0.360796
32927_at	GTPase, IMAP family member 5	0.495824	0.49957	0.52158	0.566432	0.547691	0.516307	0.511419	0.470288	0.584251	0.570543	0.573186	0.546108	0.542212	0.546664	0.60878	0.567731	0.547738	0.516889	0.640669	0.583059	0.498234	0.534262	0.0347941	0.563721	0.0468577	-0.360778	0.360778
361_at	BCL9	1.41967	1.40346	1.3655	1.44836	1.45044	1.39856	1.38201	1.37614	1.42049	1.46151	1.48511	1.47045	1.43074	1.43507	1.46272	1.46447	1.43836	1.40266	1.44923	1.4898	1.43426	1.42403	0.0378735	1.44707	0.026006	-0.360633	0.360633
33534_at	ESM1	0.539705	0.49541	0.487898	0.480073	0.472085	0.510543	0.475672	0.539825	0.587559	0.465904	0.505124	0.534889	0.522946	0.527242	0.513811	0.516676	0.54137	0.547211	0.517921	0.501393	0.577856	0.509049	0.0350525	0.530435	0.0242772	-0.360468	0.360468
41641_at	LYPD3	1.381	1.36129	1.39427	1.41133	1.38337	1.368	1.30556	1.29745	1.37487	1.42947	1.43052	1.43602	1.40382	1.41874	1.44774	1.36738	1.34979	1.41218	1.44186	1.44117	1.41211	1.38284	0.0434683	1.41137	0.0357021	-0.360335	0.360335
35698_at	CFI	0.692128	0.726805	0.712431	0.756909	0.704367	0.693291	0.800197	0.733296	0.799638	0.772293	0.779873	0.78285	0.759427	0.770548	0.804179	0.71306	0.87181	0.771871	0.811986	0.801516	0.703187	0.747193	0.0391176	0.78102	0.0548088	-0.360141	0.360141
32031_at	CAD	1.37971	1.40269	1.34307	1.48814	1.46861	1.38441	1.41916	1.40304	1.44012	1.50369	1.43156	1.47798	1.42528	1.44363	1.45554	1.41845	1.41358	1.43082	1.55983	1.4943	1.4863	1.42827	0.0469455	1.46281	0.048978	-0.360095	0.360095
31619_at	Kpni repeat mrna (cdna clone pcd-kpni-8), 3' end	0.527318	0.512153	0.490135	0.52098	0.521024	0.57047	0.540095	0.518042	0.496823	0.52392	0.510048	0.506549	0.502466	0.547129	0.520539	0.539377	0.50533	0.505738	0.518494	0.56938	0.586846	0.518463	0.0205613	0.536604	0.029842	-0.359914	0.359914
35937_at	MHC class I polypeptide-related sequence B	0.73716	0.684793	0.656758	0.662735	0.71226	0.60844	0.792489	0.702155	0.716374	0.816723	0.735967	0.758797	0.767432	0.824742	0.763442	0.785245	0.841708	0.666184	0.854574	0.813862	0.618356	0.719391	0.0579259	0.771014	0.0855705	-0.359751	0.359751
40570_at	FOXO1	1.3143	1.23122	1.16565	1.08956	1.15127	1.24662	1.29613	1.27557	1.16902	1.12966	1.13871	1.12468	1.20188	1.08148	1.19821	1.29769	1.17184	1.12049	0.994413	1.07717	1.14931	1.19494	0.0718357	1.13633	0.09118	0.359581	0.359581
32821_at	LCN2	0.764326	0.633309	1.09778	0.957579	0.985659	0.797954	1.31932	0.801716	0.743975	0.843581	1.42539	0.793603	1.18249	0.887676	0.869268	0.691821	0.692445	0.761986	0.801577	1.10768	0.676108	0.949745	0.24113	0.81107	0.144539	0.359571	0.359571
35503_at	HTR1B	0.889987	0.912611	0.956108	0.977961	0.982792	0.967436	0.904042	0.94097	0.978897	1.03793	0.967872	1.00452	0.96438	0.982761	0.995016	0.994625	0.957408	0.954455	1.07828	1.03733	0.935807	0.960424	0.0408706	0.99196	0.0468495	-0.359511	0.359511
40323_at	CD38	1.00079	0.705704	1.09506	0.767005	0.759924	0.732296	0.622717	0.992361	0.809363	0.694526	0.870407	0.735101	0.811602	0.763972	0.718732	0.680004	0.662193	0.762661	0.840574	0.849448	0.589723	0.815143	0.138298	0.733414	0.0890618	0.359472	0.359472
768_at	KPNA5	0.635407	0.690794	0.655656	0.760576	0.662411	0.692596	0.674311	0.66441	0.660663	0.740176	0.699929	0.711096	0.652404	0.802897	0.696592	0.648684	0.6875	0.651194	0.766823	0.771346	0.721306	0.684648	0.0362554	0.718293	0.05745	-0.359045	0.359045
31857_r_at	DEAH (Asp-Glu-Ala-His) box polypeptide 34	0.805552	0.765961	0.829797	0.930105	0.927616	0.914054	0.865478	0.85623	0.848062	0.952631	0.892763	0.850852	0.845844	0.905807	0.933452	1.03945	0.776303	0.893609	0.901147	0.890367	0.975454	0.868073	0.053546	0.914449	0.0756489	-0.358965	0.358965
31830_s_at	SMTN	2.1626	1.66826	1.87848	1.5304	1.86761	1.92999	2.02422	2.09907	1.84119	1.47877	1.69586	1.66044	1.99697	1.50665	1.77317	2.00497	1.73948	1.78968	1.44481	1.57322	1.70669	1.83337	0.213773	1.69233	0.179729	0.358422	0.358422
33234_at	RBM34	0.759096	0.725886	0.789752	0.728747	0.706469	0.754256	0.702223	0.771967	0.738489	0.732289	0.742887	0.71979	0.734466	0.84464	0.754837	0.79676	0.789418	0.720074	0.714934	0.735688	0.752819	0.738947	0.0248949	0.763646	0.044027	-0.358357	0.358357
33401_at	Human mRNA for precursor of P100 serine protease of Ra-reactive factor, complete cds	0.851955	0.835145	0.794579	0.927792	0.880817	0.890832	0.917682	0.892219	0.883319	0.932323	0.889595	0.891778	0.873448	0.899952	0.863277	0.803734	0.813845	0.809505	0.926861	0.847764	0.853815	0.881653	0.0376978	0.852344	0.0441462	0.358102	0.358102
40996_s_at	NEFL	0.542363	0.521102	0.602674	0.618977	0.578748	0.691183	0.572501	0.531993	0.519035	0.635167	0.60072	0.627851	0.628491	0.645272	0.575816	0.654144	0.578608	0.574934	0.675592	0.648457	0.631896	0.590062	0.0517667	0.62309	0.0404728	-0.358067	0.358067
41660_at	dJ1163J1.1 (ortholog of mouse transmembrane receptor Celsr1 (KIAA0279 LIKE EGF-like domain containing protein similar to rat MEG	0.946688	0.952607	0.902095	1.00122	0.970685	1.04319	0.951193	1.01548	0.883447	1.00131	0.995805	0.9411	0.971237	0.998544	0.998309	1.00618	0.924222	1.00283	1.02809	1.00699	0.989491	0.967389	0.044812	0.994333	0.0304379	-0.358058	0.358058
1532_g_at	N4BP2L2	1.31701	1.3754	1.03829	1.08216	1.21976	1.26851	1.32856	1.35462	1.24294	1.07885	1.2536	1.17237	1.22133	1.10608	1.19902	1.23385	1.13391	1.0477	1.10082	1.19179	1.27599	1.22718	0.108403	1.16114	0.076656	0.35686	0.35686
1363_at	FGFR2	0.962997	0.886191	0.925043	0.993907	0.959563	1.02136	0.984803	1.06361	0.916801	0.937473	0.94663	0.88173	0.989979	0.910023	1.00865	0.968216	0.864456	0.864222	0.913152	0.966899	0.874292	0.959237	0.0520521	0.921239	0.0545148	0.356569	0.356569
32242_at	DKFZp566K192_s1 Homo sapiens cDNA, 3 end	1.26074	1.05378	1.12129	1.04997	1.14849	1.15486	1.36905	1.29375	1.1641	1.00226	1.14371	1.03605	1.28525	1.04989	1.08597	1.3065	1.09955	1.05485	1.02697	1.03527	1.03878	1.16025	0.112915	1.08722	0.0920826	0.356254	0.356254
40797_at	ADAM10	1.21153	1.20956	1.12421	0.960496	0.932574	0.983955	1.06609	1.09203	0.935715	0.883425	0.999138	0.904836	0.969131	0.977931	0.938493	0.915793	1.05079	1.03968	0.8951	0.922865	0.952599	1.02098	0.110039	0.961657	0.0572643	0.354561	0.354561
40906_at	Human Chromosome 16 BAC clone CIT987SK-A-635H12	1.20732	1.1691	1.24457	1.2685	1.23027	1.21592	1.16786	1.20892	1.22171	1.20977	1.18917	1.20758	1.13828	1.17321	1.15111	1.16324	1.16336	1.2296	1.18629	1.18481	1.2207	1.20607	0.0342065	1.18404	0.0279998	0.354232	0.354232
883_s_at	PIM1	1.78937	1.7582	1.75738	1.75118	1.79635	1.70212	1.82043	1.88436	1.775	1.6896	1.75516	1.74962	1.77818	1.76595	1.72836	1.80644	1.70093	1.77838	1.71629	1.74521	1.59393	1.76977	0.0492804	1.72944	0.0646491	0.353986	0.353986
1038_s_at	interferon gamma receptor 1	1.11659	1.26617	1.35763	0.746088	0.913864	1.00667	1.13786	1.23696	0.931258	0.850264	0.951255	0.857209	0.921371	0.861267	0.910078	0.985882	1.06363	1.00465	0.753283	0.8429	0.952773	1.02255	0.184597	0.921809	0.100337	0.353573	0.353573
767_at	myosin, heavy chain 11, smooth muscle	2.17007	2.06978	2.12059	1.89651	2.05582	2.11468	2.11546	2.18858	2.05761	1.71697	1.97025	1.85359	2.02733	1.63793	1.9769	2.17738	2.07946	2.00037	1.50545	1.94258	1.88292	2.02748	0.135672	1.90037	0.224113	0.353288	0.353288
37044_at	PDIA5	1.29034	1.43471	1.4563	1.05508	1.22875	1.10142	1.09525	1.36233	1.1752	1.01826	1.10677	1.20461	1.15554	0.992792	0.967177	1.14084	1.24129	1.3444	0.887378	0.953224	1.24782	1.2065	0.14189	1.09687	0.168617	0.353093	0.353093
41746_at	Human DNA sequence from clone 216E10 on chromosome 22 Contains genes for G22P1(thyroid autoantigen 70kD (Ku antigen)), HIGH MOBILITY GROUP-LIKE NUCLEAR PROTEIN 2 HOMOLOG, NON-HISTONE CHROMOSOMAL PROTEIN PSEUDOGENE,ESTs, CA repeat(D22S276),STS and GSS	1.47765	1.41081	1.39086	1.2799	1.24088	1.31657	1.26429	1.40119	1.26694	1.22459	1.22064	1.23382	1.29236	1.17331	1.17059	1.29781	1.28162	1.36534	1.14713	1.19562	1.35819	1.30927	0.0837581	1.2487	0.0878376	0.352977	0.352977
39339_at	TMEM63A	1.62316	1.49772	1.38548	1.46855	1.52309	1.52103	1.62258	1.54561	1.45204	1.40009	1.53098	1.46586	1.50926	1.39932	1.4492	1.51676	1.43292	1.43694	1.43776	1.44518	1.56057	1.5035	0.071703	1.45983	0.0522544	0.352248	0.352248
33135_at	SLC19A1	1.28113	1.24236	1.23671	1.27303	1.25759	1.27259	1.23897	1.24343	1.29163	1.29019	1.2523	1.26577	1.24473	1.22398	1.2485	1.28185	1.22014	1.23049	1.26653	1.25637	1.24311	1.2608	0.0195376	1.24637	0.0214539	0.352091	0.352091
37472_at	MANBA	0.837742	0.994534	0.917404	0.804993	0.88301	0.801523	0.907961	0.888553	0.860496	0.780665	0.799197	0.839922	0.828479	0.826613	0.81721	0.811146	0.854811	0.77102	0.846677	0.831706	0.852401	0.857268	0.0600493	0.826448	0.0275336	0.351892	0.351892
33810_at	TRRAP	1.28775	1.25238	1.15627	1.08585	1.16057	1.07539	1.2629	1.23294	1.1148	1.09712	1.07461	1.0416	1.12278	1.01255	1.07141	1.09249	1.15415	1.20176	1.066	1.05838	1.14671	1.15115	0.0822129	1.10043	0.0619651	0.351784	0.351784
40820_at	RBM8A	0.639444	0.660029	0.597794	0.652849	0.619911	0.692868	0.682913	0.730958	0.652421	0.61348	0.640161	0.688888	0.643526	0.628233	0.645756	0.571689	0.606075	0.61309	0.629695	0.595343	0.721772	0.655019	0.0365026	0.626457	0.0447735	0.351421	0.351421
33936_at	galactosylceramidase	0.822317	0.828182	0.890884	0.565607	0.628387	0.728014	0.777841	0.918905	0.65136	0.607607	0.689261	0.613419	0.693449	0.544606	0.623071	0.630516	0.754037	0.7225	0.581917	0.647587	0.749767	0.724249	0.114271	0.65675	0.0779401	0.351169	0.351169
32749_s_at	FLNA	2.17007	1.72688	1.828	1.6105	1.97424	2.11468	2.11546	2.13288	1.9671	1.61971	1.80954	1.57325	2.02733	1.41189	1.85319	2.17738	1.76713	1.86266	1.32066	1.62681	1.79195	1.89767	0.2157	1.72646	0.271881	0.351136	0.351136
40508_at	GSTA4	1.28972	1.22909	1.47504	1.12767	1.27932	1.25178	1.24817	1.34742	1.26568	1.12218	1.25947	1.22266	1.27312	1.20878	1.2238	1.28736	1.30232	1.16277	1.15168	1.17435	1.16369	1.26087	0.0886929	1.20934	0.0582381	0.350687	0.350687
31547_at	Human mRNA for SYNTAXIN1B, complete cds	0.651742	0.701243	0.712006	0.782216	0.737445	0.823343	0.697043	0.710462	0.680168	0.76143	0.722343	0.708178	0.6807	0.68904	0.692129	0.713494	0.685077	0.670648	0.7003	0.736912	0.691892	0.72064	0.0461296	0.697436	0.0200861	0.350422	0.350422
39839_at	CSDA	1.16637	1.3057	1.01183	0.829806	0.971972	1.09735	1.3698	1.42513	1.1389	0.862722	0.945107	0.936853	0.937248	0.844425	0.960492	1.32768	0.882948	1.00491	0.661996	0.819616	1.02682	1.07683	0.19372	0.941111	0.195165	0.348994	0.348994
36035_at	GPAA1	1.81076	1.67262	1.61375	1.61555	1.6694	1.66331	1.63355	1.70061	1.6134	1.54851	1.57282	1.59245	1.5948	1.47338	1.53702	1.68771	1.59425	1.7482	1.48563	1.55091	1.57984	1.63858	0.0673925	1.58211	0.0948887	0.347948	0.347948
36821_at	FAM171A1	1.40151	1.2424	1.03339	1.03473	1.05859	1.05048	1.03431	1.1709	1.26099	0.889028	1.00306	1.0234	0.980228	0.974738	1.00124	1.19865	0.911302	1.0486	0.878865	0.999731	1.05462	1.091	0.139156	1.00847	0.098136	0.347806	0.347806
40900_at	MYH10	0.628871	0.527783	0.558179	0.534038	0.532037	0.55682	0.536578	0.590806	0.612976	0.58822	0.518341	0.544428	0.488758	0.527509	0.524914	0.546823	0.541499	0.509466	0.557735	0.493197	0.563328	0.555218	0.0399031	0.533059	0.0239896	0.346818	0.346818
37940_f_at	APOBEC3C	1.55158	1.52077	1.5655	1.59665	1.56088	1.60548	1.56483	1.58951	1.56182	1.62439	1.58425	1.56736	1.55854	1.5358	1.58011	1.5811	1.54188	1.48915	1.55759	1.60519	1.51547	1.5732	0.0265779	1.55079	0.0380507	0.346775	0.346775
37124_i_at	CYP3A5	0.814987	0.706272	0.711764	0.779622	0.83232	0.8566	0.682076	0.932197	0.774022	0.716358	0.831291	0.698073	0.839228	0.715415	0.863185	0.710581	0.647807	0.699111	0.765727	0.749013	0.725999	0.782678	0.0761126	0.734605	0.0627036	0.346306	0.346306
34676_at	AGAP1	0.841764	0.737301	0.719301	0.728665	0.674078	0.768801	0.675392	0.72449	0.721681	0.696245	0.654154	0.697737	0.696729	0.669752	0.67126	0.716159	0.669703	0.715267	0.710117	0.707356	0.695296	0.71818	0.0479573	0.694364	0.0209677	0.34554	0.34554
661_at	GAS1	1.22583	1.19746	1.21999	1.13301	1.13582	1.27412	1.26014	1.20564	1.15573	1.17809	1.18639	1.14935	1.28803	1.13283	1.20962	1.15197	1.23464	1.16644	1.20657	1.14287	1.0821	1.20074	0.0514416	1.16588	0.0494707	0.345454	0.345454
39087_at	FXYD3	0.798643	0.809232	0.829097	0.794889	0.809159	0.803453	0.759825	0.85108	0.775138	0.824818	0.80541	0.776514	0.797693	0.754667	0.769828	0.791077	0.772291	0.818886	0.715132	0.789415	0.838479	0.802689	0.0241611	0.781222	0.0380672	0.344964	0.344964
36840_at	DNAJC11	1.45499	1.4271	1.38125	1.4534	1.4827	1.47567	1.42986	1.4088	1.42377	1.44597	1.42398	1.4281	1.42914	1.38612	1.39496	1.44373	1.38955	1.41051	1.41249	1.40955	1.47851	1.43575	0.0270408	1.41568	0.0311566	0.344853	0.344853
40762_g_at	SLC16A5	1.43014	1.37668	1.32755	1.4491	1.41235	1.44641	1.36388	1.40835	1.42794	1.43738	1.43983	1.4298	1.4149	1.39573	1.46059	1.37466	1.37091	1.30699	1.43016	1.40733	1.30323	1.41264	0.0360427	1.3812	0.0552005	0.344578	0.344578
32196_at	CAND1	0.71165	0.735723	0.738708	0.727252	0.639781	0.760104	0.686482	0.710259	0.637723	0.705941	0.671151	0.652227	0.679083	0.718155	0.676115	0.674379	0.683281	0.694227	0.660261	0.649254	0.640012	0.696622	0.0392609	0.67446	0.0250834	0.344418	0.344418
367_at	NEK3	0.701126	0.73313	0.680858	0.675285	0.641345	0.6409	0.683313	0.811127	0.706968	0.711911	0.698541	0.690956	0.660814	0.655458	0.652718	0.629379	0.675305	0.619405	0.670628	0.73095	0.704339	0.695098	0.0439075	0.667273	0.0370002	0.343911	0.343911
39072_at	Human MXI1 mRNA, complete cds	1.75646	1.57744	1.70953	1.42886	1.4894	1.53329	1.59002	1.59294	1.6234	1.40901	1.52175	1.51086	1.61151	1.38937	1.49276	1.63997	1.51068	1.57428	1.40912	1.45608	1.54754	1.56573	0.0996072	1.50247	0.0844434	0.343672	0.343672
40107_at	ALDOC	1.67462	1.63051	1.62186	1.72925	1.66721	1.6678	1.65535	1.69686	1.6846	1.67674	1.71404	1.7008	1.64919	1.6427	1.7017	1.68486	1.63711	1.60739	1.66447	1.65605	1.6337	1.67453	0.0311875	1.6535	0.0300886	0.343187	0.343187
32121_at	PIK3CD	0.787287	0.783409	0.763324	0.793163	0.788772	0.809617	0.910742	0.748217	0.833479	0.870071	0.830308	0.798831	0.802845	0.799127	0.783608	0.749383	0.7638	0.748844	0.822347	0.837733	0.755673	0.809236	0.0436298	0.782564	0.0342574	0.342439	0.342439
34767_at	MOAP1	1.14488	1.28041	1.04912	0.860371	0.954435	0.985968	1.04771	1.24934	1.04621	0.829237	0.919946	0.854261	1.00817	0.871101	0.909899	1.00817	0.903185	1.08116	0.815194	0.826731	1.0567	1.0177	0.142358	0.934018	0.102346	0.341959	0.341959
1915_s_at	v-fos FBJ murine osteosarcoma viral oncogene homolog	1.98349	2.15219	2.04039	1.07469	1.63544	1.8747	1.96311	2.0991	1.83314	1.09896	1.75096	1.59346	1.88747	1.29889	1.49555	1.89724	1.62733	1.84211	1.05479	1.67435	1.55561	1.76824	0.344293	1.55573	0.277326	0.341858	0.341858
40129_at	PRKDC	1.1927	1.17961	1.21261	0.865741	0.957259	0.94148	0.972324	0.986963	0.990378	0.823792	0.929785	0.924948	0.949028	0.839736	0.959021	0.997559	0.963552	1.05167	0.863029	0.895231	0.82769	0.994356	0.12339	0.924686	0.0805516	0.341615	0.341615
38318_at	FAM8A1	0.907021	0.945551	0.988931	0.806407	0.863835	0.866202	0.858526	0.885256	0.85282	0.799116	0.829074	0.826888	0.873467	0.804608	0.809257	0.845474	0.861419	0.90068	0.794397	0.834692	0.861096	0.869469	0.0536546	0.838953	0.0356823	0.341583	0.341583
33892_at	PKP2	0.618268	0.58084	0.593619	0.580628	0.609256	0.616764	0.613041	0.648237	0.645234	0.62167	0.601214	0.597876	0.552789	0.592635	0.59816	0.647925	0.575172	0.56386	0.553275	0.561449	0.601307	0.60611	0.026213	0.586723	0.030561	0.341488	0.341488
812_at	protein phosphatase 1, regulatory (inhibitor) subunit 2	0.585345	0.611462	0.696576	0.573844	0.560304	0.566073	0.597223	0.588264	0.621874	0.61776	0.568646	0.573207	0.576172	0.588918	0.594341	0.562105	0.585598	0.565887	0.549829	0.534969	0.610927	0.595135	0.036497	0.574072	0.0252113	0.341328	0.341328
41792_at	ABCC8	1.20775	1.28471	1.18288	1.3146	1.19425	1.23136	1.12671	1.1641	1.21363	1.32757	1.24754	1.24859	1.17105	1.23863	1.20937	1.1769	1.11293	1.19711	1.22216	1.20187	1.16526	1.22421	0.0596079	1.19053	0.0390731	0.341311	0.341311
2034_s_at	CDKN1B	0.982275	0.983847	0.959735	1.07247	0.991666	1.02226	0.949062	0.968122	0.996046	1.10655	0.99349	1.04909	1.01397	1.03814	0.967176	0.938636	0.939235	0.972303	0.962333	0.980034	1.02996	1.00681	0.0456768	0.978477	0.0373529	0.341278	0.341278
2086_s_at	TYRO3	1.01426	0.854407	0.758281	0.797294	0.7395	0.845514	0.826944	0.83861	0.729702	0.768167	0.756443	0.724686	0.762705	0.724062	0.762445	0.744012	0.734957	0.71038	0.64375	0.727293	0.928259	0.80127	0.07824	0.746895	0.081208	0.341023	0.341023
35063_at	HGF activator	0.909041	0.849179	0.890415	0.942365	0.893852	0.863876	0.864921	0.881006	0.907001	0.931704	0.890957	0.895554	0.899993	0.926719	0.808302	0.798634	0.858627	0.864381	0.963574	0.870967	0.835226	0.893836	0.0260561	0.865804	0.0561923	0.340819	0.340819
39905_i_at	Transcribed locus	0.691193	0.719476	0.600934	0.578569	0.542635	0.560376	0.558063	0.688992	0.642572	0.541513	0.553387	0.576638	0.556783	0.602729	0.559011	0.499525	0.620828	0.619621	0.542394	0.54143	0.526437	0.600856	0.0628488	0.563997	0.0453434	0.340686	0.340686
39510_r_at	PDCD4	0.498687	0.496991	0.484591	0.598044	0.495436	0.627518	0.669594	0.547285	0.538869	0.530443	0.501015	0.446943	0.463381	0.505757	0.493108	0.514742	0.48572	0.469006	0.458866	0.475923	0.56921	0.530677	0.0655117	0.496542	0.0346999	0.340629	0.340629
39114_at	C10orf10	1.41905	1.07188	1.04592	1.11581	1.15982	1.10054	1.36649	1.19592	1.15453	1.10055	1.16918	1.13026	1.18915	1.14502	1.15904	1.1302	1.1433	1.05842	1.06113	1.0846	1.16847	1.1707	0.108474	1.11877	0.0441501	0.340231	0.340231
37582_at	KRT15	1.65251	1.24019	1.63066	1.30245	1.29606	1.67168	1.34381	1.49064	1.27347	1.27749	1.41564	1.32184	1.714	1.26605	1.47109	1.45703	1.25798	1.21138	1.34679	1.47699	1.15756	1.43311	0.175527	1.33061	0.125932	0.340024	0.340024
40527_at	KCNQ1	1.31622	1.31365	1.2949	1.42554	1.37298	1.35436	1.36137	1.30375	1.35713	1.40177	1.36132	1.36924	1.33196	1.36138	1.3409	1.30698	1.28153	1.31377	1.37567	1.34097	1.29343	1.35109	0.0382515	1.32683	0.033186	0.339632	0.339632
32243_g_at	DKFZp566K192_s1 Homo sapiens cDNA, 3 end	1.39091	1.13558	1.23336	1.15532	1.20034	1.27432	1.46137	1.40168	1.25204	1.12026	1.21005	1.10708	1.33996	1.10601	1.20182	1.40418	1.21648	1.13406	1.1346	1.11757	1.12319	1.25248	0.115399	1.17974	0.0991632	0.339032	0.339032
37590_g_at	MRNA full length insert cDNA clone EUROIMAGE 826033	1.34335	1.29653	1.24085	1.34704	1.31288	1.30188	1.2271	1.33381	1.29923	1.34804	1.33905	1.30693	1.34058	1.31719	1.31984	1.27645	1.23068	1.21017	1.32956	1.33829	1.20534	1.31056	0.0390595	1.27844	0.0556796	0.339008	0.339008
36940_at	MYO18A	1.16034	1.0132	1.00237	1.07523	1.02482	1.08073	1.04844	1.06292	0.980048	1.06211	0.996729	1.01416	1.08975	0.962922	1.04293	1.05216	0.928531	1.06297	1.07284	0.993312	0.984944	1.04699	0.0489956	1.01258	0.0525409	0.338909	0.338909
41136_s_at	APP	1.51408	1.35011	1.31984	1.25083	1.23337	1.29716	1.31266	1.36015	1.24683	0.990693	1.14505	1.15433	1.18534	1.1533	1.1599	1.38012	1.16345	1.37397	1.00346	1.01282	1.08809	1.2585	0.127102	1.16689	0.144048	0.33785	0.33785
37447_at	GPER	1.00577	0.977884	0.980232	0.998495	1.05412	1.00971	1.01045	1.02013	1.01945	1.01342	0.979687	0.992866	1.04556	1.03265	0.989018	0.906871	0.953936	0.951441	1.08682	0.986818	0.941713	1.00829	0.0235524	0.981158	0.0568306	0.337528	0.337528
33405_at	CAP2	0.856474	0.719144	0.830927	0.689777	0.750436	0.813046	0.843336	0.752582	0.755263	0.683737	0.737912	0.698141	0.771017	0.661416	0.79175	0.763295	0.794256	0.693887	0.65158	0.751955	0.665997	0.761676	0.0585103	0.721767	0.0600526	0.336611	0.336611
36954_at	TATDN2	1.3506	1.30048	1.24867	1.21422	1.21758	1.13259	1.22651	1.2845	1.24485	1.16297	1.22498	1.19946	1.2287	1.1903	1.15705	1.20753	1.21095	1.28059	1.16746	1.18482	1.21546	1.23355	0.0564537	1.20177	0.0380102	0.336395	0.336395
33332_at	dJ222E13.1a.1 (C-terminal part of novel protein dJ222E13.1) (partial isoform 1)	1.9385	1.88576	1.44349	1.4698	1.53017	1.606	1.55194	1.71699	1.54142	1.43975	1.41599	1.41953	1.6502	1.44608	1.38404	1.58581	1.40575	1.79308	1.38277	1.40203	1.4378	1.58535	0.171724	1.47967	0.142627	0.336178	0.336178
32842_at	BCL7A	0.771414	0.802253	0.825311	0.786746	0.756605	0.80887	0.714181	0.762853	0.735602	0.69299	0.733702	0.769694	0.792029	0.779383	0.717918	0.706271	0.705369	0.784153	0.729501	0.757357	0.75592	0.765558	0.0386213	0.741984	0.0315291	0.336044	0.336044
1890_at	GDF15	2.17007	1.90944	2.14827	1.5323	1.77521	1.84869	1.82246	2.18858	1.89027	1.32834	1.62288	1.60637	1.97097	1.32848	1.56468	1.46008	1.51988	2.1329	1.36832	1.58858	2.13453	1.83183	0.260113	1.63718	0.319244	0.335981	0.335981
41812_s_at	NUP210	1.38751	1.2695	1.13623	1.25854	1.21813	1.17373	1.24744	1.26524	1.191	1.07891	1.07433	1.09571	1.10394	1.06893	1.11544	1.17998	1.09246	1.21926	1.01697	1.03467	1.29885	1.19232	0.0934898	1.12832	0.0972243	0.335609	0.335609
38476_at	RNA binding motif protein 15B	1.01773	1.06521	1.07575	1.04036	1.06228	1.09874	1.05344	1.18098	1.05407	1.06687	1.02833	1.0068	1.06661	1.00015	1.00099	1.0396	0.942995	1.11607	1.06102	1.00905	1.07321	1.06286	0.0432891	1.03039	0.0535456	0.335346	0.335346
36474_at	KIAA0776	1.02277	0.959191	1.08587	0.682375	0.7515	0.780425	0.764832	0.868337	0.811351	0.660971	0.810145	0.739269	0.763452	0.710212	0.747012	0.760229	0.888713	0.805124	0.686656	0.765069	0.703303	0.823114	0.128064	0.75829	0.0652983	0.335248	0.335248
40614_at	SHB	1.25562	1.20882	1.21342	1.26536	1.2837	1.32055	1.26454	1.32192	1.2088	1.2837	1.24868	1.27019	1.26312	1.21866	1.26438	1.27646	1.16327	1.28276	1.21651	1.25032	1.21999	1.26219	0.0368354	1.23654	0.039745	0.334844	0.334844
41455_at	RICS	0.658252	0.60128	0.529129	0.650231	0.578773	0.565055	0.549741	0.640838	0.596193	0.642305	0.612386	0.588447	0.55416	0.621758	0.604312	0.50943	0.588732	0.553752	0.586084	0.571469	0.532032	0.597445	0.041747	0.570946	0.0374836	0.334459	0.334459
853_at	NFE2L2	1.04012	1.10569	1.09066	0.764916	0.920695	0.899687	1.06685	1.21921	0.994839	0.752822	0.93463	0.850153	0.951802	0.839207	0.7707	1.02391	0.961222	1.003	0.831653	0.834644	0.874295	0.968621	0.136172	0.892329	0.0920075	0.334354	0.334354
32067_at	CREM	1.00899	1.16128	1.13468	0.710987	0.906905	0.788328	1.19232	1.30618	1.0336	0.745261	0.936561	0.847895	1.11088	0.798189	0.902517	0.990529	1.0241	0.97364	0.781023	0.906782	0.798848	0.991067	0.18628	0.896953	0.0954311	0.33408	0.33408
1897_at	transforming growth factor, beta receptor III	1.13306	1.00438	0.976549	1.07573	1.02012	1.15837	1.22669	1.25613	1.11379	1.06875	1.04817	1.03716	1.07382	1.05851	1.12237	1.14721	1.02081	0.974572	1.03567	1.02577	0.942048	1.09175	0.0836074	1.04087	0.0687443	0.333952	0.333952
1568_s_at	interferon (alpha, beta and omega) receptor 2	0.554615	0.606758	0.681684	0.61375	0.577053	0.591175	0.640458	0.598824	0.502679	0.630431	0.57693	0.574632	0.535924	0.567208	0.536582	0.631156	0.536279	0.56592	0.531252	0.587793	0.560418	0.591147	0.0464306	0.564576	0.0331508	0.333885	0.333885
1337_s_at	RARA	0.777198	0.740774	0.811806	0.828774	0.77537	0.802572	0.753033	0.885464	0.767712	0.87435	0.766598	0.755108	0.715409	0.740294	0.747335	0.738377	0.729391	0.775333	0.812531	0.770972	0.78585	0.788782	0.050282	0.76251	0.0285008	0.333472	0.333472
37619_at	METAP1	1.3991	1.37186	1.28581	1.13452	1.24967	1.20941	1.19669	1.36498	1.27576	1.18143	1.19816	1.18297	1.26875	1.1294	1.2088	1.12233	1.26578	1.31065	1.1587	1.22517	1.22621	1.25532	0.0826311	1.20588	0.0659191	0.332791	0.332791
31896_at	NBAS	1.32949	1.22427	1.22243	1.1901	1.15886	1.19188	1.17832	1.14173	1.16077	1.17776	1.12349	1.20829	1.18567	1.14613	1.16372	1.19505	1.20791	1.18809	1.11615	1.13526	1.16326	1.19177	0.050713	1.16445	0.031411	0.332765	0.332765
31372_at	GALNTL4	1.42218	1.38385	1.42734	1.49703	1.44353	1.41054	1.41553	1.41056	1.44527	1.50959	1.445	1.44241	1.42838	1.43083	1.42691	1.43044	1.40316	1.37085	1.43949	1.42784	1.41656	1.43702	0.0343387	1.41826	0.0220463	0.332667	0.332667
1002_f_at	CYP2C19	0.725459	0.732665	0.726456	0.773726	0.744864	0.786582	0.723649	0.693228	0.702857	0.841768	0.765197	0.756505	0.754291	0.735026	0.740577	0.732705	0.717065	0.699548	0.748536	0.745137	0.720114	0.74825	0.0389421	0.729838	0.0165153	0.331989	0.331989
39295_s_at	SORBS2	0.928799	1.03457	0.820101	0.702999	0.810146	0.809896	0.910831	1.04065	0.826745	0.733883	0.739544	0.752229	0.871978	0.676069	0.742657	0.878021	0.850516	0.782722	0.729101	0.748876	0.866769	0.844798	0.108758	0.784341	0.0734085	0.331877	0.331877
40971_at	ANKS1A	1.03226	0.974645	0.919839	0.928337	0.996002	0.954729	0.991464	1.03457	0.928804	0.984107	0.90412	0.90779	0.994431	0.873314	0.926151	1.01182	0.841113	0.966624	0.933409	0.928201	0.978189	0.965469	0.0448379	0.932353	0.0553657	0.330489	0.330489
33792_at	prostate stem cell antigen	1.21	1.19122	1.4302	1.47852	1.24484	1.65853	1.36258	1.24644	1.22444	1.28843	1.25269	1.25843	1.28028	1.27467	1.22746	1.1784	1.17497	1.16504	1.44107	1.25522	1.23609	1.31743	0.133345	1.24411	0.0890758	0.329631	0.329631
654_at	654_at	1.48446	1.28271	1.46754	1.16937	1.20146	1.30287	1.36669	1.36846	1.32633	1.16416	1.21552	1.24753	1.35203	1.1227	1.23974	1.4107	1.21213	1.33995	1.11871	1.17054	1.2704	1.30378	0.10403	1.23561	0.102796	0.329605	0.329605
34657_at	AKAP11	0.984715	0.968418	0.871201	0.815235	0.84795	0.903811	0.91267	0.987981	0.846814	0.836615	0.828652	0.817403	0.882623	0.769288	0.889465	0.897906	0.858709	0.870687	0.762386	0.82948	0.893617	0.88493	0.0623202	0.846442	0.0544702	0.329542	0.329542
34990_at	SETBP1	0.791719	0.876017	0.702805	0.773268	0.760247	0.910005	0.880294	0.801578	0.793164	0.760749	0.769366	0.767823	0.793036	0.807135	0.844342	0.803959	0.726626	0.750564	0.678298	0.728394	0.755618	0.798467	0.0575316	0.761867	0.0536337	0.329239	0.329239
36873_at	very low density lipoprotein receptor	0.798135	0.829846	0.809142	0.761446	0.795112	0.602647	0.734479	0.722313	0.717787	0.698323	0.728065	0.741913	0.770959	0.715366	0.724329	0.710488	0.697172	0.728974	0.768389	0.731073	0.668869	0.746936	0.0589127	0.718082	0.0287388	0.329187	0.329187
34800_at	LRIG1	1.27221	1.35654	1.16724	1.01679	1.19167	1.09995	1.09874	1.28605	1.18251	0.661895	0.989622	1.02428	1.07409	0.727718	1.03531	1.15534	0.969731	1.21443	0.678739	0.930061	1.17399	1.10935	0.174674	0.985664	0.201117	0.329146	0.329146
39145_at	MYL9	2.17007	1.75016	1.84918	1.72305	2.05582	2.11468	2.11546	2.18858	2.05761	1.54061	1.91155	1.68222	2.02733	1.36862	1.9769	2.17738	1.91932	1.9356	1.35007	1.6308	1.8069	1.93741	0.209949	1.7707	0.296809	0.328973	0.328973
34861_at	GOLGA3	1.65262	1.64441	1.46825	1.36186	1.47688	1.47539	1.55215	1.59236	1.46493	1.32722	1.39314	1.37365	1.47632	1.33072	1.39543	1.53212	1.43019	1.57847	1.31344	1.35612	1.39149	1.48147	0.104561	1.416	0.0944767	0.328969	0.328969
34819_at	CD164	1.30452	1.3691	1.51149	0.906089	1.09942	1.19803	1.2027	1.45703	1.09839	0.838029	1.08364	1.06933	1.05442	0.938249	1.01122	1.25392	1.20654	1.15094	0.79927	0.931655	1.11997	1.16863	0.199892	1.05147	0.15676	0.3285	0.3285
364_s_at	PLCB3	0.585147	0.561568	0.582179	0.630564	0.568726	0.593454	0.579013	0.598926	0.606538	0.562695	0.555486	0.577821	0.570072	0.570286	0.550786	0.618238	0.537179	0.594802	0.551868	0.542996	0.566247	0.582476	0.0208632	0.56655	0.0276855	0.32804	0.32804
34209_at	ITPKC	1.29075	1.2642	1.27736	1.37302	1.45653	1.32819	1.33136	1.35337	1.33986	1.39004	1.38361	1.34823	1.36156	1.34305	1.34693	1.27648	1.2774	1.32346	1.36447	1.29723	1.31877	1.34601	0.0513369	1.31847	0.0326384	0.327865	0.327865
35649_at	cysteine dioxygenase, type I	0.681628	0.841757	0.640931	0.711232	0.60233	0.803554	0.754765	0.744187	0.656163	0.69378	0.704873	0.811563	0.630961	0.673399	0.655626	0.687511	0.608065	0.762539	0.667532	0.674815	0.674363	0.713671	0.0741786	0.675481	0.0426483	0.326892	0.326892
1250_at	PRKDC	0.935667	0.946278	0.920722	0.805256	0.811436	0.890955	0.873345	0.826513	0.796493	0.796092	0.810601	0.777905	0.800386	0.862154	0.819491	0.8603	0.747484	0.838343	0.762777	0.807562	0.800572	0.845511	0.059576	0.812335	0.0419744	0.326693	0.326693
33423_g_at	SEC13	1.14548	1.15092	1.00354	0.909778	0.915759	1.01979	0.99336	0.999202	0.939036	0.678339	0.781786	0.849982	0.843089	0.786537	0.802636	0.934833	0.911138	1.00274	0.593914	0.821252	0.977696	0.940774	0.134149	0.853844	0.132628	0.325851	0.325851
35303_at	insulin induced gene 1	1.16535	1.07068	1.04025	0.923022	0.950709	1.10316	1.05555	1.22453	0.838827	0.948297	0.967217	0.931946	1.01545	0.938917	0.948723	0.919487	0.92492	1.0429	0.817952	0.896396	1.13013	1.01808	0.10677	0.952429	0.0948879	0.325534	0.325534
35435_s_at	HADH	1.01537	0.997601	1.14982	0.878483	0.962067	1.07858	0.98704	1.06906	0.974476	0.954666	0.923155	0.949927	0.936866	0.914979	0.896704	0.950856	0.962893	1.0341	0.952489	0.894157	1.00007	0.990546	0.0729994	0.95078	0.0491824	0.325468	0.325468
34282_at	NFE2L3	0.534465	0.55502	0.529656	0.651297	0.597438	0.534994	0.542961	0.566951	0.580824	0.574856	0.573625	0.576146	0.560738	0.537859	0.533084	0.548955	0.550454	0.535807	0.563484	0.572183	0.572811	0.567613	0.0324628	0.55183	0.0160525	0.325331	0.325331
36780_at	CLU	2.01363	1.71142	1.93113	1.61936	1.85111	1.94052	2.11546	2.06474	1.90256	1.4281	1.77943	1.57316	1.92532	1.3651	1.8062	2.03998	1.92961	1.74104	1.32199	1.69355	1.59941	1.83507	0.203243	1.68711	0.252174	0.324895	0.324895
1895_at	jun oncogene	1.01548	0.990236	1.11393	0.825423	0.80435	0.918314	0.963761	0.884801	0.860639	0.736592	0.804204	0.729481	0.90176	0.77668	0.827659	1.02113	0.804358	0.837984	0.725128	0.851624	0.728415	0.888382	0.112301	0.821622	0.0935981	0.324236	0.324236
33844_at	RQCD1	1.30737	1.25324	1.25389	1.19277	1.22015	1.19057	1.24886	1.22309	1.23525	1.20064	1.21492	1.21419	1.23016	1.14259	1.18097	1.19717	1.23267	1.28379	1.18786	1.16508	1.2453	1.22962	0.0314965	1.20443	0.0463151	0.323775	0.323775
40848_g_at	MICAL2	1.29875	1.11136	0.992426	1.05785	1.28005	1.16204	1.18887	1.20132	1.26294	1.04917	1.019	1.05441	1.15427	1.04275	1.04698	1.15081	1.11577	1.13646	1.12237	1.06754	1.07067	1.14096	0.1026	1.09417	0.0420721	0.323414	0.323414
37821_at	BCAS1	1.32147	1.14285	1.14814	1.09576	1.15782	1.25574	0.990664	1.44277	1.16419	1.03231	1.23016	1.11102	1.16111	1.0138	1.01847	1.13223	1.02971	1.07571	1.01078	1.12862	1.36312	1.17338	0.118938	1.09655	0.11866	0.323366	0.323366
38812_at	laminin, beta 2 (laminin S)	1.76924	1.5025	1.50736	1.38138	1.47099	1.52928	1.60751	1.61618	1.40046	1.29409	1.37084	1.33561	1.47556	1.28009	1.35457	1.70354	1.38278	1.43379	1.24624	1.32381	1.4249	1.48162	0.130894	1.39371	0.141304	0.322929	0.322929
36082_at	CEACAM1	1.13648	1.1661	1.16084	1.26948	1.2369	1.24027	1.23475	1.30475	1.19781	1.25896	1.25753	1.22641	1.21595	1.23832	1.25383	1.20129	1.11999	1.09435	1.22999	1.2507	1.09529	1.22356	0.0476425	1.18547	0.0703834	0.322689	0.322689
32755_at	ACTA2	2.17007	2.07576	2.20136	1.89651	2.05582	2.11468	2.11546	2.18858	2.05761	1.80423	1.97025	2.02055	2.02733	1.76169	1.9769	2.17738	2.09962	2.11036	1.62534	1.94258	1.96323	2.05371	0.114485	1.95714	0.18563	0.32178	0.32178
36033_at	SFRS12	1.02937	1.02771	0.968177	0.887701	0.86141	0.881675	0.9337	1.03929	0.968434	0.80291	0.901019	0.87826	0.928082	0.817189	0.872336	0.970863	0.953662	0.817613	0.874814	0.807851	0.969701	0.931365	0.0723381	0.885504	0.0703203	0.321477	0.321477
31843_at	ESRRG	0.728589	0.696	0.661488	0.578145	0.621363	0.544345	0.578378	0.654293	0.727988	0.584535	0.61566	0.683362	0.603551	0.640721	0.580504	0.615145	0.676508	0.512606	0.623748	0.59859	0.562474	0.636746	0.0600364	0.601287	0.0503129	0.321335	0.321335
40240_at	G protein-coupled receptor, family C, group 5, member B	1.05055	0.977686	0.952659	1.09206	1.033	0.995516	1.02014	1.06698	1.01316	1.10033	1.07149	1.03012	1.12376	1.07228	1.01773	0.919254	0.964675	1.01105	1.05563	1.05126	0.967884	1.04057	0.0499536	1.00747	0.0530996	0.321198	0.321198
39330_s_at	ACTN1	1.50113	1.32643	1.2286	0.96878	1.36043	1.54344	1.73349	1.65367	1.39089	0.974693	1.23669	1.16497	1.3933	0.930051	1.24037	1.63257	1.13878	1.36586	0.944232	1.03514	1.26373	1.34435	0.232976	1.19384	0.235804	0.321058	0.321058
36971_at	TMEM131	1.35399	1.36268	0.981253	0.999723	1.07173	1.12511	1.14082	1.24816	1.0841	0.934262	1.01439	0.963383	1.07546	0.922547	1.04506	1.12491	1.03683	1.1628	0.898992	0.995868	1.05542	1.10423	0.140476	1.0303	0.0905832	0.319966	0.319966
40776_at	desmin	1.73612	1.22307	1.59386	1.30021	1.55714	1.71125	1.83028	1.76313	1.51545	1.31929	1.38799	1.35788	1.64953	1.27684	1.45073	1.75123	1.49861	1.45529	1.24939	1.25243	1.39914	1.53425	0.200028	1.41671	0.16738	0.319911	0.319911
1741_s_at	1741_s_at	1.3195	1.12466	1.21401	1.04768	1.22729	1.25797	1.26393	1.27139	1.00567	0.929912	1.0183	1.06808	1.1116	0.894548	0.906954	1.10688	0.86982	1.38567	0.881841	0.931106	1.31773	1.14308	0.123647	1.03682	0.208979	0.31945	0.31945
41596_s_at	N-acetylglucosaminidase, alpha-	1.41818	1.2827	1.40648	1.22628	1.27949	1.2822	1.24779	1.30178	1.1837	1.26529	1.24561	1.24454	1.28253	1.21998	1.26375	1.23436	1.20115	1.35669	1.18519	1.24211	1.25253	1.28204	0.0654365	1.24447	0.0522727	0.319216	0.319216
37844_at	IL27RA	0.83885	0.774062	0.810659	0.843577	0.814176	0.777641	0.857534	0.774065	0.843212	0.8839	0.8238	0.84167	0.81195	0.784704	0.803701	0.764356	0.836462	0.766818	0.845881	0.847446	0.742541	0.8227	0.0335807	0.798988	0.0407049	0.31919	0.31919
33139_s_at	MLF1	0.586667	0.642913	0.840427	0.571215	0.534943	0.619683	0.615839	0.613429	0.588869	0.575365	0.640231	0.604491	0.617926	0.578949	0.591642	0.606667	0.5787	0.565394	0.622492	0.595376	0.584343	0.619384	0.0727496	0.590446	0.0179317	0.319128	0.319128
36115_at	CLK3	1.48602	1.46709	1.42793	1.3858	1.42646	1.44798	1.42285	1.50113	1.40454	1.32725	1.32072	1.3602	1.37963	1.30659	1.38567	1.41682	1.40458	1.40075	1.3308	1.31115	1.4571	1.41212	0.0565088	1.37668	0.0545493	0.319111	0.319111
35993_s_at	LIN37	1.42708	1.415	1.39011	1.4714	1.47645	1.47541	1.42438	1.48021	1.4407	1.43014	1.40964	1.39972	1.42699	1.44178	1.39364	1.41835	1.35552	1.43295	1.44186	1.38054	1.45541	1.43594	0.0306949	1.41501	0.035024	0.318523	0.318523
32776_at	RALB	1.3037	1.2923	1.28596	1.18833	1.19929	1.22809	1.20275	1.27805	1.23445	1.12091	1.20504	1.15817	1.18948	1.1266	1.14782	1.26062	1.22978	1.27588	1.1318	1.10436	1.1916	1.22204	0.0553024	1.18356	0.0656134	0.318263	0.318263
38684_at	ATP2C1	1.29558	1.29939	1.32388	1.08302	1.12902	1.15762	1.06284	1.35669	1.10146	1.00965	1.13135	1.06387	1.08233	1.04818	1.06687	1.2179	1.03386	1.15712	0.950191	1.03858	1.23065	1.16129	0.116114	1.09292	0.0987072	0.318259	0.318259
31816_at	glucosidase, alpha; acid	1.77393	1.66817	1.53951	1.48358	1.64389	1.58516	1.59534	1.65963	1.5908	1.52638	1.53598	1.54124	1.58165	1.42983	1.49654	1.59876	1.50772	1.65554	1.45161	1.4806	1.69122	1.59425	0.0768104	1.53898	0.0971517	0.317734	0.317734
36953_at	SMAD4	1.32043	1.25798	1.29161	1.04623	1.01334	1.10834	1.08767	1.22252	1.08285	0.960028	1.02183	1.01674	1.04078	0.967493	1.02637	1.1401	1.18838	1.09518	0.909303	1.00375	1.03904	1.1131	0.119059	1.0462	0.0915056	0.31772	0.31772
32649_at	TCF7	0.575271	0.550457	0.522862	0.662594	0.596158	0.602561	0.703455	0.589401	0.605864	0.641504	0.630942	0.586462	0.597308	0.605618	0.596508	0.47527	0.562207	0.503583	0.665218	0.607072	0.549962	0.604988	0.046862	0.57068	0.0612439	0.317354	0.317354
37276_at	IQGAP2	1.13849	1.25444	1.28868	1.01872	1.10812	0.964339	1.06151	1.14819	1.04286	0.925368	1.0574	1.08927	1.09292	1.10951	0.942719	0.95448	1.06428	1.01467	0.934462	0.999544	1.21143	1.09156	0.101909	1.02889	0.0956285	0.317283	0.317283
32760_at	semenogelin I	0.79157	0.75297	1.36442	0.842154	0.823292	0.704247	0.802759	0.701364	1.13429	0.816843	0.95563	0.856551	1.06558	0.835911	0.76394	0.704646	0.947063	0.803686	0.862804	0.835883	0.691616	0.893205	0.191295	0.805694	0.0845518	0.317246	0.317246
35176_at	dolichyl-phosphate (UDP-N-acetylglucosamine) N-acetylglucosaminephosphotransferase 1 (GlcNAc-1-P transferase)	1.49833	1.53474	1.40553	1.50698	1.56786	1.46556	1.43933	1.46161	1.4992	1.51939	1.50856	1.51277	1.4912	1.45	1.50362	1.42045	1.43275	1.47689	1.53094	1.51685	1.36599	1.49316	0.0420407	1.46219	0.0556247	0.317122	0.317122
40968_at	SOCS3	1.1353	1.15441	1.19835	1.22676	1.23801	1.20687	1.18798	1.29487	1.2045	1.23888	1.24354	1.22087	1.18161	1.21278	1.20093	1.18395	1.13755	1.18748	1.25109	1.18094	1.11378	1.21015	0.0413135	1.18356	0.0426353	0.316744	0.316744
37274_at	biotinidase	1.34267	1.32169	1.4379	1.32181	1.34775	1.28663	1.29656	1.31233	1.33196	1.32725	1.32817	1.32802	1.28336	1.27547	1.29096	1.30439	1.35946	1.3141	1.31937	1.30072	1.30083	1.32816	0.0384223	1.30816	0.0247277	0.316707	0.316707
33353_at	32f11 Homo sapiens cDNA	0.955643	0.88692	0.738083	0.868418	0.908136	0.83944	0.788834	0.848879	0.931578	0.863965	0.902683	0.848999	0.849304	0.826242	0.898444	0.751682	0.828472	0.763173	0.929954	0.831318	0.775984	0.863914	0.0575414	0.825659	0.0633134	0.316539	0.316539
843_at	PTP4A1	0.702037	0.769119	0.714941	0.620591	0.597271	0.74076	0.652669	0.896706	0.630968	0.636997	0.629014	0.610788	0.638888	0.598075	0.636837	0.706433	0.616042	0.655195	0.561367	0.624614	0.70372	0.680058	0.0840415	0.637785	0.0498951	0.315613	0.315613
38233_at	COPE	1.0747	0.977887	1.03273	0.954718	0.982669	0.980287	0.993229	0.965316	0.974643	0.909017	0.930101	0.973175	0.95221	0.957126	0.944366	1.03635	0.921636	0.972762	0.874114	0.929138	0.957697	0.976976	0.0418804	0.949148	0.0464577	0.31501	0.31501
38765_at	DICER1	0.608335	0.580514	0.550281	0.609124	0.560111	0.629936	0.645833	0.631161	0.526293	0.631095	0.541374	0.557765	0.594578	0.57753	0.539241	0.586619	0.50161	0.561138	0.559138	0.568767	0.630428	0.589723	0.0396233	0.565559	0.0371254	0.314848	0.314848
1661_i_at	UBE2N	2.17007	2.15219	2.20136	1.45755	2.05582	2.07215	1.76593	2.18858	2.05761	1.37343	1.97025	1.89551	2.02733	1.71132	1.65049	1.63447	1.83688	2.15076	1.48607	1.74473	2.13453	1.95291	0.268512	1.79366	0.237608	0.314647	0.314647
32791_at	TMEM97	1.0888	1.07107	0.944594	0.996921	0.947017	0.92311	0.953609	0.93788	0.964987	0.970877	0.983138	1.00103	0.944382	0.971728	0.908671	0.931756	0.878874	0.992171	0.992935	0.964862	0.962558	0.979032	0.0504011	0.950444	0.0406567	0.313946	0.313946
32065_at	CREM	0.949835	1.01703	0.972787	0.794542	0.997311	0.85798	1.07385	1.26311	0.98738	0.840958	0.932662	0.836434	0.982848	0.916113	0.962682	0.988131	0.947107	0.901188	0.891398	0.839295	0.759892	0.962056	0.122113	0.900726	0.0732525	0.313925	0.313925
32200_at	ACPP	2.17007	2.15219	2.07624	1.7426	2.03575	2.11468	1.69641	2.18858	1.90974	1.10816	1.97025	1.70854	2.02733	1.46763	1.91229	1.67774	1.66742	2.15076	1.30926	1.94258	1.77078	1.91543	0.29769	1.73731	0.269708	0.31392	0.31392
41167_at	PPP2R2A	1.53733	1.35424	1.17353	1.26129	1.2631	1.23978	1.24199	1.35928	1.28919	1.11083	1.18383	1.25443	1.25097	1.25421	1.17208	1.24844	1.16056	1.33431	1.24066	1.16967	1.16941	1.27075	0.104637	1.21867	0.0613905	0.313728	0.313728
40472_at	LPCAT4	0.844335	0.863511	0.868419	0.985175	0.923363	0.885528	0.923596	0.840054	0.863699	0.977449	0.877384	0.893094	0.878163	0.890428	0.909081	0.786094	0.848231	0.832089	0.895258	0.884792	0.887648	0.894136	0.0460912	0.866703	0.0413645	0.313683	0.313683
365_at	CYLC1	0.660801	0.630565	0.579403	0.783886	0.654136	0.616435	0.635484	0.63538	0.683432	0.736197	0.666889	0.689529	0.668261	0.679935	0.646371	0.599218	0.642247	0.623265	0.663214	0.658442	0.598581	0.664646	0.0523707	0.638909	0.0296856	0.313647	0.313647
1228_s_at	CTAGE5	1.36143	1.30439	1.36516	1.219	1.18552	1.27478	1.24914	1.46456	1.20696	1.20831	1.21863	1.21723	1.21781	1.24182	1.21917	1.18136	1.26602	1.31826	1.1258	1.21753	1.22949	1.26869	0.0829419	1.22493	0.056719	0.313287	0.313287
41421_at	CAMTA2	1.34234	1.18547	0.996964	1.13516	1.14729	1.15198	1.23389	1.17333	1.0748	1.09378	1.07356	0.967706	1.10681	0.975584	1.0607	1.23229	1.00782	1.15973	0.978252	1.07079	1.08316	1.12947	0.097366	1.07104	0.0893146	0.312981	0.312981
34138_at	Human guanine nucleotide-binding regulatory protein (Go-alpha) gene	0.701238	0.722064	0.740603	0.809324	0.747612	0.798501	0.742451	0.762718	0.733177	0.775961	0.755424	0.732107	0.729036	0.750569	0.73149	0.67125	0.659644	0.739635	0.733196	0.756838	0.778329	0.750017	0.0303981	0.727619	0.0413012	0.312383	0.312383
35548_at	EST clone 22453 mariner transposon Hsmar1 sequence	0.498409	0.484935	0.504536	0.549805	0.54054	0.535791	0.517503	0.555075	0.538048	0.514623	0.493117	0.533073	0.512484	0.496198	0.508994	0.516618	0.522627	0.473949	0.518025	0.52915	0.505962	0.52138	0.0223811	0.50894	0.0174556	0.312267	0.312267
37186_s_at	ABP1	1.2715	1.01757	0.992282	1.11598	1.08593	1.11035	0.962241	1.57845	1.03181	1.11741	1.04256	1.0719	1.08833	1.17782	1.00471	0.917965	0.975997	1.05554	1.05974	1.12766	0.986609	1.11433	0.158843	1.03826	0.084828	0.312205	0.312205
39342_at	MARS	1.23742	1.29116	1.17008	1.15677	1.21393	1.17781	1.18083	1.33402	1.20908	1.16467	1.15479	1.12482	1.17219	1.13214	1.1329	1.18995	1.12166	1.27765	1.08278	1.12634	1.22269	1.19905	0.0586498	1.16076	0.064075	0.311932	0.311932
32561_at	KIAA0146	0.860494	0.811753	0.664989	0.761148	0.728885	0.848916	0.859519	0.731675	0.736255	0.718182	0.731297	0.716816	0.699422	0.712524	0.705248	0.767417	0.635939	0.776293	0.679251	0.730697	0.778873	0.759181	0.064581	0.72328	0.0505852	0.311729	0.311729
41011_i_at	RAPGEF4	0.468593	0.458699	0.488715	0.480438	0.46918	0.541468	0.482045	0.493028	0.505313	0.464404	0.508239	0.463978	0.486719	0.476756	0.450222	0.490209	0.457934	0.484997	0.459094	0.469502	0.496145	0.485448	0.0229614	0.473107	0.0166525	0.311514	0.311514
130_s_at	NKX2-1	1.21974	1.22866	1.27647	1.33849	1.2693	1.32541	1.24464	1.27484	1.24408	1.33091	1.24947	1.26753	1.22851	1.28498	1.27795	1.17851	1.23601	1.16478	1.25411	1.25749	1.28288	1.26908	0.0400251	1.24209	0.0466393	0.311447	0.311447
38219_at	CRK	0.777137	0.803572	0.689016	0.76067	0.826797	0.813896	0.839425	0.887349	0.814301	0.782378	0.84183	0.751057	0.801046	0.742751	0.757289	0.853292	0.726866	0.783726	0.737647	0.766652	0.799545	0.799113	0.0492833	0.770971	0.0410817	0.311432	0.311432
41417_at	Human Chromosome 16 BAC clone CIT987SK-327O24	0.848265	0.859521	0.880546	0.690969	0.831189	0.824477	0.830207	0.99873	0.747455	0.696775	0.735651	0.752513	0.744554	0.670874	0.700029	0.905878	0.768657	0.817791	0.683424	0.697215	0.766188	0.803143	0.0861122	0.751257	0.080594	0.31124	0.31124
39967_at	LDOC1	1.50218	1.42346	1.36669	1.16369	1.24707	1.20852	1.2658	1.39418	1.2331	1.12957	1.28635	1.24243	1.24386	1.07958	1.18231	1.36084	1.10345	1.37975	1.13013	1.22841	1.26783	1.28515	0.107108	1.21654	0.113654	0.310778	0.310778
