# Supplementary material for: Evaluation of protein biomarkers of prostate cancer aggressiveness
Source: BMC Cancer. 2014 Apr 5;14:244. doi: 10.1186/1471-2407-14-244 (PMC4101830; doi:10.1186/1471-2407-14-244)
Supplement: Additional file 3: Table S2 — Fully normalized RNA expression data (Yu et al.) for the top 1000 most informative genes [500 genes with the most positive Sx (non-aggressive) and 500 genes with the most negative Sx (aggressive)] for 58 specimens in the Yu et al. dataset. Genes are ranked by decreasing informational content (|Sx|). [file 1471-2407-14-244-S3.xlsx]

## Sheet: S2. Top 1000 (Yu)
		Non-Agg	Non-Agg	Non-Agg	Non-Agg	Non-Agg	Non-Agg	Non-Agg	Non-Agg	Non-Agg	Non-Agg	Non-Agg	Non-Agg	Non-Agg	Non-Agg	Non-Agg	Non-Agg	Non-Agg	Non-Agg	Non-Agg	Non-Agg	Non-Agg	Non-Agg	Non-Agg	Non-Agg	Non-Agg	Non-Agg	Non-Agg	Non-Agg	Non-Agg	Non-Agg	Non-Agg	Non-Agg	Non-Agg	Non-Agg	Agg	Agg	Agg	Agg	Agg	Agg	Agg	Agg	Agg	Agg	Agg	Agg	Agg	Agg
Probe Set ID	Gene Identifier	GSM152931.Yu RMA.rma-Signal	GSM152932.Yu RMA.rma-Signal	GSM152934.Yu RMA.rma-Signal	GSM152937.Yu RMA.rma-Signal	GSM152939.Yu RMA.rma-Signal	GSM152940.Yu RMA.rma-Signal	GSM152943.Yu RMA.rma-Signal	GSM152944.Yu RMA.rma-Signal	GSM152946.Yu RMA.rma-Signal	GSM152948.Yu RMA.rma-Signal	GSM152951.Yu RMA.rma-Signal	GSM152954.Yu RMA.rma-Signal	GSM152955.Yu RMA.rma-Signal	GSM152956.Yu RMA.rma-Signal	GSM152961.Yu RMA.rma-Signal	GSM152962.Yu RMA.rma-Signal	GSM152963.Yu RMA.rma-Signal	GSM152964.Yu RMA.rma-Signal	GSM152967.Yu RMA.rma-Signal	GSM152968.Yu RMA.rma-Signal	GSM152969.Yu RMA.rma-Signal	GSM152972.Yu RMA.rma-Signal	GSM152974.Yu RMA.rma-Signal	GSM152976.Yu RMA.rma-Signal	GSM152977.Yu RMA.rma-Signal	GSM152978.Yu RMA.rma-Signal	GSM152979.Yu RMA.rma-Signal	GSM152980.Yu RMA.rma-Signal	GSM152982.Yu RMA.rma-Signal	GSM152983.Yu RMA.rma-Signal	GSM152986.Yu RMA.rma-Signal	GSM152989.Yu RMA.rma-Signal	GSM152990.Yu RMA.rma-Signal	GSM152991.Yu RMA.rma-Signal	GSM152935.Yu RMA.rma-Signal	GSM152936.Yu RMA.rma-Signal	GSM152938.Yu RMA.rma-Signal	GSM152941.Yu RMA.rma-Signal	GSM152942.Yu RMA.rma-Signal	GSM152945.Yu RMA.rma-Signal	GSM152947.Yu RMA.rma-Signal	GSM152949.Yu RMA.rma-Signal	GSM152952.Yu RMA.rma-Signal	GSM152953.Yu RMA.rma-Signal	GSM152957.Yu RMA.rma-Signal	GSM152958.Yu RMA.rma-Signal	GSM152959.Yu RMA.rma-Signal	GSM152970.Yu RMA.rma-Signal
617_at	ACPP	2.01484	2.04633	1.97616	1.97194	2.07028	2.04226	2.01967	2.01571	2.08475	2.05112	2.03067	2.02895	2.04459	2.02678	1.9327	1.99028	2.01856	1.95906	1.98677	1.97719	2.0424	1.96609	2.04468	2.03286	1.86419	1.9941	2.04655	1.98187	1.96691	2.01453	2.03253	1.94737	2.09198	2.02262	2.05087	1.97452	1.97169	1.74903	1.89265	2.05528	1.65794	2.02717	2.02438	2.04202	1.99052	2.00492	1.99698	1.69275
32682_at	TMPO	0.458823	0.487779	0.464476	0.46713	0.453974	0.516992	0.511473	0.504832	0.475668	0.454338	0.480943	0.498422	0.429367	0.437477	0.475784	0.467373	0.500794	0.511644	0.47681	0.453566	0.449023	0.46388	0.480765	0.443156	0.475746	0.45374	0.47748	0.477749	0.49136	0.475949	0.489388	0.508292	0.570063	0.478055	0.495254	0.495214	0.521102	0.491249	0.496477	0.609821	0.478467	0.509753	0.475769	0.517499	0.504738	0.503742	0.467041	0.565482
40381_at	ZNF510	0.872851	0.844768	0.884272	0.859712	0.8102	0.939597	0.846592	0.840971	0.776102	0.826445	0.827856	0.835473	0.84276	0.824094	0.801105	0.885511	0.817696	0.877336	0.819506	0.830412	0.855327	0.845915	0.801948	0.861084	0.860657	0.852267	0.838575	0.831512	0.871451	0.878124	0.831208	0.870527	0.788808	0.91984	0.863858	0.814003	0.800253	0.77604	0.805867	0.783974	0.84806	0.815109	0.792057	0.827528	0.784156	0.831607	0.844795	0.807179
37908_at	GNG11	0.743444	0.918759	0.696439	0.699203	0.737896	0.729283	0.805141	0.941456	0.795282	0.818484	0.780501	0.674251	0.811444	0.744535	0.765058	0.861531	0.799517	0.800229	0.771889	0.731954	0.740154	0.710077	0.796656	0.821343	0.77961	0.728171	0.889499	0.755533	0.785821	0.806169	0.78923	0.714751	0.80277	0.857128	0.835462	0.666997	0.725436	0.697122	0.768671	0.675964	0.726244	0.811185	0.764258	0.771179	0.693814	0.680009	0.745523	0.805031
33360_at	KDM2A	1.32053	1.27829	1.28919	1.26795	1.25141	1.2828	1.27975	1.31145	1.31443	1.3002	1.27506	1.3019	1.26863	1.29026	1.2122	1.2485	1.25893	1.20477	1.26446	1.27368	1.29309	1.23309	1.30576	1.30907	1.28002	1.18843	1.29187	1.24665	1.24413	1.27951	1.24212	1.32166	1.31289	1.30939	1.29264	1.233	1.33509	1.37954	1.32587	1.30864	1.30146	1.27477	1.27605	1.28631	1.35976	1.27127	1.33371	1.35546
40694_at	KRT20	0.530032	0.496769	0.507588	0.502562	0.515266	0.492998	0.52045	0.531551	0.535858	0.478315	0.482867	0.514229	0.482358	0.504808	0.517485	0.53169	0.552099	0.513916	0.497142	0.533207	0.532321	0.51043	0.499116	0.548609	0.513924	0.508859	0.489671	0.517296	0.562492	0.509921	0.516542	0.492083	0.528772	0.601093	0.482415	0.519382	0.491138	0.472886	0.50612	0.483139	0.464812	0.503203	0.484007	0.476539	0.519891	0.498403	0.497003	0.552619
40687_at	GJA4	0.84379	0.837321	0.792305	0.84524	0.855108	0.858857	0.836086	0.844207	0.813876	0.79889	0.788838	0.863322	0.797228	0.803651	0.852837	0.892021	0.846466	0.819235	0.824599	0.825425	0.85058	0.834365	0.813505	0.875591	0.911859	0.851506	0.82975	0.852176	0.922318	0.8334	0.859094	0.78208	0.862342	0.953901	0.813432	0.808974	0.815177	0.762622	0.813562	0.845678	0.753452	0.788404	0.765322	0.823403	0.815498	0.804101	0.781675	0.846814
1646_at	1646_at	0.584972	0.540787	0.582932	0.573301	0.560822	0.54013	0.610702	0.578216	0.548537	0.570678	0.571461	0.580683	0.597239	0.582751	0.587924	0.608483	0.585239	0.663387	0.593255	0.606132	0.581717	0.596939	0.577821	0.594933	0.597098	0.646188	0.588525	0.59678	0.574878	0.599216	0.585891	0.596062	0.56925	0.604128	0.557208	0.55166	0.543863	0.559133	0.556534	0.568694	0.568067	0.566382	0.564891	0.530538	0.551107	0.585256	0.58997	0.564837
37416_at	RHOH	0.80035	0.769218	0.815783	0.819505	0.852595	0.866355	0.764498	0.758355	0.771917	0.739494	0.741962	0.770693	0.78608	0.735041	0.766418	0.800147	0.762453	0.799783	0.784855	0.747512	0.736884	0.752913	0.76883	0.684102	0.780446	0.706849	0.770442	0.750376	0.773631	0.759623	0.756383	0.750256	0.782091	0.774575	0.796042	0.777056	0.912851	0.782731	0.838491	0.865202	0.770613	0.788433	0.757627	0.714877	0.820491	0.783231	0.820355	0.813353
38958_at	CASR	0.592183	0.565414	0.605679	0.591362	0.595261	0.610832	0.559338	0.523716	0.547827	0.594273	0.551937	0.60055	0.552951	0.567058	0.610799	0.561917	0.600564	0.588104	0.522663	0.555535	0.558874	0.570088	0.598246	0.558365	0.566386	0.598857	0.589712	0.584418	0.588903	0.590638	0.576125	0.598287	0.611831	0.606429	0.584684	0.626099	0.551658	0.613778	0.564878	0.643385	0.609569	0.619291	0.596253	0.632619	0.617484	0.593857	0.557704	0.630037
628_at	FZD2	0.981916	1.00618	1.03202	1.03749	1.04884	0.97424	1.01903	1.04918	0.975631	0.941213	1.01299	1.05866	1.03231	1.01588	1.06106	1.05968	1.05854	1.02283	1.01998	1.06058	0.97719	0.991421	1.00857	1.01004	1.03722	1.02389	1.00491	0.996995	1.02007	1.02971	1.04738	1.02883	0.991648	0.970008	0.922526	1.00301	0.986671	0.996311	1.01571	0.802509	0.929614	1.01879	1.05665	1.04064	1.00455	0.987873	1.03884	0.995727
41158_at	PLP1	0.829261	1.12062	0.991412	0.74868	0.747623	0.676566	0.839469	0.92983	0.894997	0.867228	0.857337	0.735554	0.717217	0.816546	0.720263	0.82127	0.908097	0.917641	0.789134	0.812262	0.760306	0.812616	0.950123	0.855773	1.18629	0.749887	0.784035	0.759106	0.950097	0.77984	0.715343	0.756278	0.791485	1.04272	0.661624	0.732136	0.780175	0.68625	0.759261	0.841902	0.630748	0.771476	0.747177	0.841997	0.646894	0.793611	0.691246	0.816902
36862_at	SAPS1	1.33814	1.34183	1.35128	1.33427	1.36809	1.34885	1.3692	1.34997	1.35305	1.33944	1.34116	1.37563	1.35956	1.35272	1.31042	1.37241	1.36539	1.38174	1.34872	1.34925	1.34851	1.35923	1.346	1.3562	1.32994	1.3377	1.33075	1.35607	1.35354	1.34309	1.35758	1.41494	1.41267	1.33317	1.36362	1.38914	1.4103	1.39183	1.3463	1.36547	1.36649	1.34506	1.38137	1.37774	1.41516	1.34203	1.35765	1.4509
35369_at	DTX4	1.31034	1.27475	1.24015	1.36914	1.25392	1.21989	1.25174	1.25024	1.26856	1.19622	1.28807	1.29541	1.29198	1.23583	1.23046	1.24565	1.24955	1.25424	1.24515	1.25384	1.25068	1.28268	1.18784	1.3095	1.2956	1.25638	1.29628	1.24986	1.29758	1.28464	1.28922	1.29234	1.35023	1.25391	1.20087	1.25341	1.28905	1.23756	1.27356	1.27355	1.24133	1.24262	1.21472	1.22431	1.21183	1.24213	1.22108	1.25965
39135_at	GRAMD4	0.652986	0.644479	0.893223	0.658041	0.688979	0.61324	0.661089	0.705766	0.682205	0.651349	0.656036	0.620316	0.708433	0.632659	0.629822	0.700237	0.636623	0.676841	0.701738	0.728393	0.658221	0.639779	0.751268	0.717915	0.653591	0.663629	0.730351	0.663997	0.670072	0.645096	0.681433	0.646829	0.609792	0.53877	0.65278	0.664024	0.750484	0.611466	0.675196	0.776834	0.700742	0.735335	0.736645	0.691665	0.696912	0.759627	0.683339	0.744672
40856_at	serpin peptidase inhibitor, clade F (alpha-2 antiplasmin, pigment epithelium derived factor), member 1	1.60444	1.70671	1.62135	1.72394	1.64191	1.58912	1.6949	1.81202	1.73117	1.65986	1.64518	1.73835	1.77406	1.66464	1.6314	1.79892	1.57731	1.65678	1.70293	1.76696	1.6163	1.59729	1.76014	1.73678	1.67557	1.57028	1.8786	1.74928	1.59145	1.64073	1.66529	1.65108	1.88383	1.70495	1.74766	1.56389	1.62353	1.47683	1.70117	1.70978	1.63077	1.76174	1.59523	1.57085	1.65286	1.5693	1.67902	1.58978
37111_g_at	Homo sapiens gene for fructose-6-phosphate,2-kinase	0.841816	0.897868	0.918241	0.951918	0.882175	0.902701	0.970522	0.81519	0.880316	0.859865	0.854383	0.842841	0.895494	0.886696	0.864369	0.870233	0.856518	0.906457	0.85771	0.831556	0.874979	0.887094	0.843965	0.845193	0.878183	0.854678	0.852791	0.867229	0.878435	0.901724	0.861124	0.84365	0.858851	0.954873	0.930647	0.899515	0.883302	0.963344	0.93166	0.93862	0.91326	0.882187	0.876817	1.01177	0.869271	0.907377	0.929414	0.910747
40693_at	KCNB1	0.666853	0.747293	0.720543	0.783221	0.651219	0.773572	0.709171	0.711542	0.716263	0.710332	0.671124	0.684186	0.735915	0.710553	0.701166	0.7053	0.715891	0.778241	0.691111	0.720209	0.683059	0.676365	0.69965	0.685903	0.710427	0.750556	0.744073	0.7524	0.697625	0.717149	0.719703	0.735988	0.692448	0.709908	0.701479	0.729942	0.683234	0.689982	0.711518	0.667882	0.701344	0.717065	0.717004	0.696358	0.688395	0.693409	0.725018	0.696401
32200_at	ACPP	1.95157	2.04633	1.97616	1.97194	2.05759	2.00963	2.01967	2.01571	2.08475	2.05112	2.03067	2.02895	2.04459	2.02678	1.6773	1.99028	2.01856	1.95906	1.98677	1.97719	2.0424	1.84402	2.04468	1.98892	1.74653	1.9941	2.04655	1.98187	1.96691	1.97129	1.93377	1.91224	2.09198	2.02262	2.05087	1.97452	1.88216	1.71582	1.83663	2.05528	1.53819	2.02717	2.02438	2.04202	1.99052	1.96547	1.94794	1.56936
37214_g_at	DNASE1L1	0.935496	0.93494	0.937738	0.909129	0.924076	0.961776	0.968936	0.897073	0.967652	1.01452	0.914087	1.03331	0.974681	1.05674	0.986313	0.846219	0.908877	0.84711	0.931978	0.936328	0.947914	0.959368	0.938512	1.0396	0.949701	0.93962	0.894247	0.941582	0.983481	0.954558	1.03347	0.998217	0.860015	0.855253	0.974635	1.01377	1.00595	1.07415	0.988385	0.970447	1.04424	0.857254	0.990749	1.00021	1.0508	0.977939	1.01507	1.01346
39053_at	PRPF3	0.948272	0.90969	0.91997	0.902658	0.861192	0.922	0.890439	0.871753	0.950722	0.934632	0.855257	0.855166	0.912073	0.891889	0.863816	0.811121	0.833494	0.813881	0.857722	0.893831	0.984978	0.870063	0.892598	0.893163	0.92342	0.849964	0.90261	0.941418	0.95155	0.87434	0.810954	0.832515	0.974537	0.944371	1.0085	0.85963	0.995603	0.9313	0.953356	1.01382	0.896047	0.885012	0.964404	0.851301	0.894752	0.939539	0.926322	0.84558
41486_at	RASSF8	0.54849	0.482023	0.54704	0.486349	0.513155	0.479105	0.580137	0.527181	0.494594	0.490738	0.508088	0.525685	0.53835	0.523097	0.512658	0.510732	0.560348	0.542544	0.475332	0.516116	0.488409	0.572488	0.490123	0.509118	0.511704	0.542064	0.528306	0.497609	0.514353	0.531924	0.488166	0.478004	0.493657	0.532934	0.509396	0.452361	0.472916	0.563415	0.512408	0.44668	0.505782	0.452164	0.497286	0.530433	0.48391	0.529193	0.50075	0.508891
37986_at	EPOR	0.667558	0.629385	0.690722	0.731141	0.644968	0.64987	0.648182	0.632063	0.642016	0.667642	0.656406	0.700944	0.627371	0.671079	0.661559	0.633761	0.616292	0.578316	0.686335	0.654832	0.645681	0.67438	0.619287	0.675155	0.732805	0.680086	0.680256	0.719021	0.71815	0.673646	0.647786	0.696219	0.629886	0.629477	0.728633	0.722574	0.719033	0.66885	0.679778	0.717654	0.653131	0.669598	0.663703	0.637289	0.679978	0.707788	0.81665	0.682096
35786_at	DENND4B	1.07799	1.04417	1.09369	1.02555	1.03777	1.00062	1.05615	1.06145	1.1017	1.08932	1.06629	1.10124	0.972974	0.957579	1.03781	0.992129	1.02004	1.12735	1.05089	1.03482	1.05987	1.02914	1.04409	1.09373	1.05944	1.00442	0.99615	1.05145	1.06962	1.07219	1.04853	1.09668	1.07203	0.991122	1.04905	1.11722	1.11701	1.11675	1.07617	1.11579	1.18124	1.08854	1.04144	0.985839	1.08073	1.06526	0.973791	1.06371
34487_at	ox05g12.x1 Homo sapiens cDNA, 3 end	0.795262	0.763667	0.807174	0.829299	0.794346	0.797409	0.882684	0.73477	0.790726	0.775786	0.824271	0.838748	0.805506	0.841952	0.832611	0.844925	0.731486	0.796673	0.808663	0.809806	0.798639	0.84805	0.791743	0.810286	0.799705	0.827319	0.798833	0.800419	0.805247	0.807271	0.828717	0.808737	0.657132	0.72839	0.845566	0.845813	0.757925	0.933462	0.800853	0.89182	0.858846	0.79942	0.864764	0.93895	0.782611	0.892301	0.890961	0.799262
40153_at	TAP1	1.30937	1.26286	1.31421	1.2605	1.54677	1.23202	1.29995	1.29387	1.3164	1.30556	1.28961	1.34035	1.2948	1.27654	1.26033	1.44121	1.28931	1.25569	1.27668	1.34095	1.31804	1.28332	1.30409	1.36432	1.30697	1.26644	1.3089	1.32832	1.26768	1.24721	1.31456	1.33936	1.24265	1.1566	1.4905	1.37046	1.36774	1.27644	1.32771	1.36312	1.31625	1.33692	1.2924	1.27184	1.34823	1.33068	1.33958	1.33255
32149_at	MSMB	1.89301	2.04633	1.91707	1.97194	1.99855	1.81127	2.01967	2.01571	2.08475	2.05112	2.03067	1.68553	1.74873	2.02678	1.65382	1.99028	2.01856	1.5192	1.98677	1.94026	1.42025	1.59155	2.04468	2.03286	1.55944	1.68257	1.84616	1.98187	1.88016	2.01453	1.91759	1.94737	1.89161	1.90149	2.05087	1.97452	1.89658	1.26539	1.40142	2.05528	1.25992	1.79929	2.02438	2.04202	1.49293	1.77099	1.30889	1.07204
35768_at	RNF40	1.41984	1.36309	1.33759	1.34813	1.34505	1.35352	1.39199	1.31425	1.37663	1.35458	1.35535	1.39063	1.37947	1.31956	1.40567	1.34381	1.35693	1.35577	1.35868	1.33081	1.36644	1.37967	1.35087	1.40661	1.38664	1.35521	1.35623	1.38503	1.37765	1.357	1.35192	1.38216	1.33105	1.29156	1.37423	1.40949	1.37817	1.39778	1.34866	1.39108	1.38455	1.37271	1.39069	1.38883	1.37541	1.3812	1.4008	1.42879
39156_at	dJ149A16.3 (Ret finger protein-like 3 antisense)	0.615877	0.548149	0.577768	0.570828	0.547322	0.504617	0.529306	0.52592	0.547568	0.533011	0.607735	0.549998	0.492663	0.574282	0.504097	0.553592	0.548617	0.563633	0.497036	0.552049	0.521737	0.514302	0.521992	0.571091	0.611904	0.499433	0.512505	0.550753	0.509874	0.523654	0.516957	0.570083	0.544269	0.611912	0.570726	0.584654	0.573998	0.578107	0.560534	0.775839	0.606433	0.577729	0.555435	0.522823	0.57979	0.522179	0.59272	0.564566
31382_f_at	UGT2B11	0.601392	0.552476	0.596901	0.670938	0.602395	0.624554	0.587013	0.540258	0.562732	0.505167	0.607224	0.590538	0.60894	0.556749	0.60171	0.554272	0.578068	0.575928	0.592039	0.575075	0.548579	0.576272	0.562964	0.509382	0.601178	0.612016	0.56739	0.603959	0.599724	0.579617	0.561121	0.606295	0.580608	0.646742	0.573008	0.632778	0.615777	0.576673	0.582313	0.875274	0.611465	0.565431	0.587604	0.564084	0.612649	0.621294	0.596229	0.673798
33998_at	NTS	0.560301	0.54079	0.550533	0.608583	0.521343	0.57573	0.542843	0.543003	0.485577	0.50196	0.521556	0.523653	0.535095	0.538362	0.53727	0.557195	0.552752	0.5566	0.52847	0.531707	0.526321	0.572404	0.513278	0.558652	0.538518	0.510805	0.496512	0.530825	0.608816	0.544524	0.571506	0.538195	0.551685	0.540449	0.540944	0.553667	0.510934	0.586009	0.536689	0.532807	0.600878	0.572514	0.56969	0.534056	0.561715	0.603712	0.585635	0.555584
41014_s_at	PITX2	0.569706	0.55973	0.569962	0.58369	0.556875	0.560875	0.585245	0.581384	0.533619	0.550541	0.557108	0.538598	0.590675	0.552673	0.574099	0.522506	0.555963	0.569532	0.527694	0.570599	0.535399	0.589795	0.600315	0.588865	0.580619	0.56709	0.581561	0.628935	0.574521	0.579886	0.557135	0.547608	0.540656	0.548519	0.586504	0.549344	0.606028	0.555099	0.577326	0.645755	0.585304	0.546155	0.533968	0.620641	0.568486	0.56324	0.576605	0.613069
32203_at	RBCK1	1.29401	1.2683	1.25024	1.2518	1.36491	1.36445	1.28558	1.30383	1.38033	1.38594	1.37964	1.37364	1.37812	1.35825	1.34099	1.27845	1.317	1.22505	1.31387	1.26247	1.37836	1.36439	1.2964	1.38623	1.27078	1.39135	1.32381	1.31918	1.29089	1.41068	1.47473	1.37865	1.29277	1.23848	1.341	1.35124	1.3483	1.52608	1.35018	1.33835	1.44824	1.27591	1.28025	1.32876	1.39	1.37608	1.35901	1.47266
34240_s_at	N4BP2L1	0.988573	1.00394	1.05544	1.08758	0.995	0.935462	1.04994	1.0444	1.03226	0.978028	1.0098	0.989646	0.96318	1.03081	0.94477	1.03688	1.00009	1.02961	1.02928	1.01941	0.999271	0.988792	0.986051	1.02129	0.99382	0.962876	1.07389	1.02737	1.06463	1.0338	1.01522	0.961567	0.956819	0.966995	1.03781	1.00302	1.05982	1.00359	1.06098	0.981434	1.02527	1.00378	1.0477	1.07049	1.02218	1.02099	1.08454	1.05172
37137_at	granzyme B (granzyme 2, cytotoxic T-lymphocyte-associated serine esterase 1)	0.544042	0.587831	0.643693	0.556047	0.592811	0.637892	0.639647	0.594414	0.581732	0.582753	0.559126	0.63268	0.63071	0.600584	0.588801	0.6549	0.582189	0.565358	0.575554	0.583483	0.555964	0.549542	0.553355	0.539779	0.571158	0.581677	0.572722	0.587975	0.575154	0.602254	0.587633	0.615752	0.553022	0.545563	0.590701	0.654895	0.612142	0.571816	0.61733	0.669041	0.588961	0.611134	0.600425	0.630953	0.629828	0.616258	0.654379	0.536105
40943_at	ELOVL6	0.585139	0.576558	0.576604	0.558713	0.555543	0.601834	0.61241	0.564826	0.522	0.548568	0.577087	0.584024	0.534716	0.563362	0.575744	0.611453	0.577926	0.562263	0.552442	0.568188	0.578213	0.587298	0.560182	0.568509	0.566291	0.559997	0.497075	0.56686	0.549226	0.576796	0.574586	0.583276	0.539725	0.539325	0.536369	0.615057	0.58093	0.576378	0.545244	0.624015	0.586217	0.589404	0.561259	0.570673	0.567452	0.566562	0.600071	0.605733
40630_at	LOC644761	0.739434	0.714123	0.721526	0.716927	0.716923	0.733831	0.735445	0.687953	0.674234	0.728133	0.739543	0.743861	0.733502	0.729274	0.773946	0.768981	0.693861	0.716541	0.727675	0.708091	0.761337	0.744344	0.71696	0.737182	0.781508	0.762695	0.683157	0.727711	0.775866	0.752211	0.763478	0.74678	0.722788	0.7442	0.759679	0.713371	0.653174	0.763797	0.711258	0.701555	0.719806	0.732417	0.717085	0.71954	0.717429	0.748008	0.729231	0.658314
32544_s_at	Human RSU-1	0.914372	0.942267	0.821735	0.890662	1.00481	0.905442	0.860171	0.931735	0.910589	0.972835	0.859693	0.911335	0.942487	0.905782	0.943541	0.848936	0.896183	0.854051	0.96789	0.943648	0.881484	0.915481	0.983937	1.00287	0.899052	0.894466	0.884851	0.876709	0.870011	0.918546	0.910565	0.88028	0.866491	0.872866	0.96184	0.867548	0.884812	0.865303	0.911734	0.818744	0.839144	0.890408	0.869947	0.906693	0.813023	0.892782	0.846001	0.853242
1116_at	1116_at	1.0453	1.10679	1.08791	1.04083	1.05761	1.08831	1.08187	1.10081	1.06251	1.07544	1.03875	1.02497	1.01374	1.07133	1.01986	1.09536	1.10262	1.07766	1.06656	1.07205	1.05182	1.11022	1.02503	1.01912	1.10452	1.08974	1.03381	1.06333	1.15654	1.04557	0.992066	1.15341	0.947118	0.993075	1.10941	1.05503	1.14039	1.06446	1.11217	1.15145	1.12519	1.07175	1.09944	1.05343	1.14991	1.06782	1.13718	1.04773
942_at	RGN	0.724491	0.746317	0.709633	0.677259	0.689696	0.718313	0.692348	0.744124	0.754921	0.702299	0.734261	0.751669	0.74963	0.7078	0.69977	0.780384	0.736941	0.76422	0.743464	0.789401	0.696557	0.713351	0.762502	0.706256	0.755728	0.737092	0.834618	0.777994	0.770586	0.75372	0.703366	0.680742	0.771767	0.711878	0.751969	0.658759	0.685869	0.690031	0.755968	0.604687	0.685809	0.778709	0.720423	0.778329	0.649105	0.698489	0.73294	0.672941
38287_at	PSMB9	1.13888	1.1346	1.13414	1.20463	1.58595	1.15038	1.10526	1.21089	1.16181	1.15153	1.17932	1.23881	1.18191	1.19881	1.0687	1.28325	1.20348	1.16684	1.21916	1.23035	1.13647	1.18847	1.21135	1.21347	1.14225	1.09789	1.16187	1.16618	1.20078	1.13671	1.15742	1.16996	1.32965	1.26089	1.34973	1.19624	1.2577	1.15792	1.31178	1.29822	1.14183	1.24102	1.09723	1.21456	1.19846	1.24	1.26199	1.30548
1567_at	fms-related tyrosine kinase 1 (vascular endothelial growth factor/vascular permeability factor receptor)	1.12738	1.07153	1.13385	1.12224	1.0759	1.06864	1.113	1.0944	1.01081	1.10678	1.09031	1.08796	1.07549	1.10074	1.10679	1.06162	1.08063	1.1587	1.14286	1.10643	1.10156	1.1477	1.10783	1.10639	1.16047	1.14328	1.09684	1.15446	1.18109	1.14458	1.11589	1.10466	1.12362	1.12429	1.07872	1.09943	1.07217	1.05228	1.07402	1.06302	1.07601	1.11104	1.05259	1.0528	1.06273	1.1227	1.11096	1.08044
33192_g_at	FAM178A	0.80633	0.923105	0.779286	0.872412	0.839321	0.841761	0.898611	0.95396	0.889369	0.907753	0.903494	0.866337	0.828411	0.825494	0.822789	0.924015	0.853656	0.834946	0.833185	0.915808	0.91557	0.840574	0.904244	0.880133	0.843635	0.842371	0.935486	0.90402	0.893313	0.905609	0.799799	0.921289	0.847619	0.732105	0.949423	0.793766	0.878496	0.837727	0.849131	0.844358	0.810476	0.812603	0.819815	0.809977	0.808282	0.795348	0.806184	0.773017
37534_at	CXADR	1.07628	1.24191	1.20677	1.20804	1.28602	1.3025	1.15122	1.07002	1.29934	1.2844	1.30755	1.41993	1.15983	1.24726	1.1955	1.0329	1.1678	1.08356	1.19599	1.22541	1.28989	1.32708	1.15277	1.22827	1.22014	1.20967	1.1962	1.15199	1.17623	1.08284	1.19781	1.23209	1.27307	1.13598	1.17192	1.17814	1.38594	1.30902	1.13271	1.42186	1.21009	1.2213	1.26583	1.2038	1.1872	1.33464	1.1608	1.26977
35670_at	ATPase, Na+/K+ transporting, alpha 3 polypeptide	1.07232	0.991137	1.05106	1.02308	1.04732	1.03775	1.11019	1.06071	1.00631	1.06083	1.04236	1.1025	1.09341	1.07599	1.05199	1.04008	1.06175	1.04557	1.04639	1.07587	1.05719	1.08467	1.02635	1.04909	1.04967	1.07178	1.03196	1.08882	1.05894	1.04106	1.08052	1.06906	1.01195	1.04896	1.00348	1.06546	1.02635	1.12963	1.11209	1.07658	1.0439	1.03775	1.06674	1.17303	1.08478	1.11362	1.09463	1.05009
34339_at	CYB5B	0.828255	0.839136	0.80601	0.733725	0.850526	0.704442	0.812661	0.880466	0.790833	0.872697	0.893003	0.782162	0.774717	0.885877	0.952468	0.830981	0.935338	0.847942	0.87641	0.860778	0.807641	0.809558	0.844018	0.821112	0.779654	0.863196	0.80411	0.809958	0.766354	0.887157	0.938894	0.74457	0.74516	0.6441	0.779646	0.745483	0.776642	0.733082	0.791415	0.68502	0.740064	0.821546	0.826945	0.835567	0.699519	0.826848	0.796116	0.762313
40995_at	neurofilament, light polypeptide	0.644687	0.80258	0.688239	0.54603	0.588449	0.649136	0.578838	0.578126	0.865386	0.518694	0.607304	0.635925	0.639647	0.566736	0.557039	0.735098	0.612485	0.625072	0.576745	0.625419	0.610791	0.591939	0.614912	0.60521	0.90402	0.679613	0.604979	0.70953	0.621174	0.693166	0.60565	0.583448	0.635643	0.804441	0.578284	0.698614	0.583915	0.542146	0.569892	0.629418	0.54458	0.592101	0.598183	0.739009	0.562869	0.562641	0.560416	0.624835
38983_at	NDUFA6	1.05839	1.10687	0.984477	1.0359	1.05703	1.06202	1.07703	1.11759	1.06544	1.11471	1.09696	1.07444	1.0781	1.11704	1.04118	1.06015	1.16619	1.05013	1.06083	1.07022	1.03312	1.02431	1.12429	1.03079	1.02016	1.0103	1.08735	1.02168	1.02451	1.03055	0.986025	0.981481	1.03642	1.08714	1.05829	1.09889	1.06274	1.02801	1.06917	1.03856	1.02108	1.07797	1.07415	1.00798	1.00321	1.03149	1.01272	1.02291
40022_at	FKTN	0.769269	0.676417	0.711569	0.744553	0.683805	0.803709	0.661589	0.67454	0.727559	0.806208	0.775788	0.71353	0.747636	0.715886	0.729875	0.745935	0.707658	0.764161	0.72873	0.684263	0.730636	0.71619	0.685581	0.747128	0.721287	0.697764	0.713441	0.691621	0.702665	0.740201	0.722635	0.756265	0.738361	0.740724	0.696106	0.685168	0.666112	0.758301	0.726611	0.681713	0.716909	0.715937	0.708725	0.681677	0.700193	0.713744	0.708077	0.701014
32105_f_at	CAMK2G	1.22317	1.27075	1.23917	1.26638	1.13641	1.26215	1.27744	1.32577	1.2697	1.23803	1.26191	1.27717	1.28843	1.21671	1.21139	1.27932	1.28309	1.24667	1.25364	1.27892	1.22786	1.22997	1.25106	1.22689	1.21912	1.2395	1.24726	1.26708	1.23672	1.22213	1.20557	1.25728	1.40191	1.45639	1.24005	1.24291	1.22397	1.20209	1.22331	1.22256	1.18456	1.29086	1.254	1.27702	1.24792	1.20631	1.20365	1.27523
34743_at	SCRIB	1.45228	1.34515	1.41636	1.3903	1.38457	1.46531	1.37619	1.34312	1.39856	1.39529	1.39777	1.42573	1.36573	1.34126	1.42474	1.3567	1.38249	1.38102	1.36669	1.3632	1.38639	1.35938	1.40568	1.39001	1.40213	1.41205	1.34822	1.33477	1.33775	1.36039	1.3767	1.42272	1.35013	1.4346	1.36239	1.40023	1.41409	1.49785	1.39887	1.34197	1.41722	1.37668	1.41147	1.402	1.46917	1.42747	1.45029	1.43668
552_at	ARHGAP1	1.50575	1.48737	1.51656	1.55036	1.45467	1.52299	1.53037	1.54267	1.51844	1.51994	1.5102	1.56457	1.57181	1.52395	1.51736	1.52423	1.50724	1.52865	1.50891	1.53929	1.50398	1.49987	1.5103	1.50687	1.53802	1.51408	1.52989	1.50617	1.49837	1.50467	1.51751	1.4814	1.50854	1.50839	1.52585	1.54441	1.5174	1.49636	1.4853	1.47205	1.46346	1.53629	1.51563	1.53283	1.4923	1.51923	1.53727	1.47203
38356_at	follistatin	1.09121	1.0878	1.10276	1.16653	1.08923	1.07065	1.07107	1.16527	1.09309	1.07634	1.09298	1.10324	1.14632	1.07479	1.04719	1.17166	1.09245	1.24999	1.10877	1.10022	1.07426	1.09272	1.13332	1.13711	1.10564	1.08912	1.18857	1.10077	1.09647	1.08173	1.08813	1.10376	1.13476	1.13865	1.14248	1.07897	1.0954	1.00423	1.06023	1.0809	1.10297	1.15056	1.10836	1.04275	1.07198	1.05403	1.06503	1.07594
35413_s_at	ZNF22	0.944297	0.951734	0.978901	0.97569	1.03495	1.0073	1.02453	0.968364	0.927564	0.959699	1.00071	0.982982	0.957794	1.02745	0.991976	0.97225	1.01028	0.995103	0.992888	0.967731	1.10708	1.00697	0.955802	0.906774	0.971283	0.985537	0.924419	0.983448	0.966694	0.993933	1.0105	1.02429	0.973518	0.973425	0.957644	0.985954	0.977057	0.844309	0.954318	0.921249	0.864766	0.957075	0.971496	0.897306	0.961954	0.928476	0.991922	1.07031
38393_at	KIAA0247	1.19609	1.24711	1.21537	1.08285	1.28454	1.15475	1.19221	1.21862	1.24936	1.22229	1.19941	1.21955	1.14647	1.16341	1.23086	1.25439	1.20803	1.18559	1.18474	1.19811	1.20874	1.21887	1.18032	1.20602	1.12028	1.06361	1.19778	1.12872	1.19551	1.23815	1.24732	1.15538	1.17755	1.09758	1.18964	1.31868	1.28172	1.30992	1.25027	1.27357	1.31396	1.23604	1.1932	1.19909	1.30157	1.20264	1.13564	1.20738
37394_at	C7	1.17022	1.18841	1.14238	1.22595	1.09663	1.02563	1.19584	1.41853	1.29778	1.2797	1.24603	1.25261	1.47392	1.05068	0.922888	1.22355	1.28514	1.3375	1.25958	1.17772	1.09566	1.17607	1.23014	1.10644	1.1535	0.956602	1.55909	1.17835	1.1732	1.21752	1.11597	1.04734	1.60937	1.30657	1.17682	0.996843	1.0053	0.966616	1.22531	1.21554	1.29388	1.30176	1.07843	1.05178	1.11778	1.10438	1.32117	1.08244
34484_at	ARFGEF2	0.780691	0.757637	0.764318	0.759241	0.807514	0.704448	0.742386	0.698798	0.7665	0.734105	0.732904	0.70592	0.710081	0.782856	0.818944	0.772272	0.748992	0.729884	0.80868	0.797933	0.738058	0.79214	0.732202	0.728293	0.758125	0.715472	0.71669	0.764861	0.763664	0.762158	0.777971	0.777495	0.702006	0.801649	0.77773	0.755089	0.75819	0.794431	0.76529	0.824307	0.804111	0.750692	0.733178	0.83121	0.810781	0.772989	0.781987	0.731679
39062_at	dJ337O18.2 (Lysosomal Protective Protein precursor (EC 3.4.16.5, Cathepsin A, Carboxypeptidase C))	1.3419	1.3986	1.35293	1.44094	1.42517	1.40005	1.3997	1.40207	1.46581	1.39252	1.42112	1.44406	1.48878	1.44754	1.40248	1.46612	1.39809	1.41393	1.38994	1.4195	1.37541	1.38438	1.41576	1.47826	1.3717	1.3704	1.40414	1.36237	1.3335	1.39685	1.41203	1.43718	1.36014	1.39065	1.43078	1.46674	1.52437	1.60458	1.44197	1.34878	1.4522	1.39003	1.42938	1.4097	1.49665	1.38568	1.4825	1.5773
36331_at	TRAPPC10	0.664309	0.636642	0.674275	0.695317	0.641114	0.679177	0.662621	0.670681	0.655103	0.632566	0.622236	0.641399	0.708357	0.66972	0.651945	0.637121	0.631646	0.714067	0.644225	0.675342	0.658992	0.647747	0.651807	0.653959	0.626594	0.644452	0.632652	0.657268	0.667797	0.633464	0.621193	0.660629	0.649284	0.68498	0.699303	0.660996	0.773739	0.742086	0.64312	0.757655	0.691216	0.624697	0.637912	0.738828	0.666387	0.642258	0.645828	0.646933
36552_at	Transcribed locus, strongly similar to XP_001115612.1 PREDICTED: hypothetical protein [Macaca mulatta]	1.07462	1.05365	1.09282	1.02144	1.02657	1.04351	1.05686	1.04636	1.04508	1.06102	1.07718	1.12146	1.06418	1.0736	1.03694	1.07235	1.03077	1.11819	1.11085	1.06277	1.11644	1.125	1.09585	1.09822	1.08518	1.10388	1.09954	1.09326	1.04268	1.04495	1.09824	1.15879	0.960276	0.950296	1.09412	1.03316	1.10533	1.14277	1.11434	1.13484	1.07057	1.05851	1.04682	1.07082	1.13015	1.10893	1.07528	1.1295
40376_at	ARSE	1.27088	1.29618	1.35829	1.29492	1.30226	1.33915	1.39419	1.32059	1.2809	1.28898	1.32048	1.31746	1.34835	1.31266	1.33239	1.33874	1.27034	1.28048	1.30255	1.28946	1.31376	1.33591	1.29294	1.31588	1.28369	1.33987	1.32042	1.3058	1.315	1.31201	1.36465	1.37234	1.37252	1.38456	1.28088	1.28714	1.30707	1.3022	1.2893	1.29886	1.32183	1.29942	1.30057	1.27573	1.31493	1.31555	1.35862	1.30238
40160_at	POM121	1.30392	1.33682	1.33651	1.23498	1.26885	1.36986	1.33124	1.31009	1.37536	1.34883	1.35148	1.36369	1.32996	1.31905	1.35933	1.27256	1.29223	1.2908	1.30531	1.3184	1.42182	1.2591	1.34166	1.35474	1.31858	1.24643	1.33162	1.26958	1.31013	1.30284	1.34476	1.34609	1.29392	1.23887	1.38685	1.40404	1.37518	1.3914	1.33293	1.33463	1.50307	1.30883	1.34941	1.33063	1.36035	1.3019	1.21922	1.45112
33551_s_at	HTR2C	0.470987	0.500066	0.617188	0.537844	0.487206	0.543761	0.590149	0.505215	0.523482	0.488514	0.496341	0.54498	0.529109	0.501095	0.473124	0.550988	0.515301	0.513603	0.474623	0.531468	0.520173	0.51584	0.49241	0.505146	0.499226	0.497442	0.518012	0.49306	0.500741	0.498537	0.504753	0.551022	0.513127	0.540666	0.56003	0.566804	0.541765	0.528251	0.4945	0.625135	0.50064	0.535228	0.524858	0.536073	0.555499	0.547204	0.55061	0.493606
40490_at	DDX21	1.09727	0.976174	1.094	1.01007	0.993474	1.08054	1.09835	0.975847	1.10994	1.10337	1.05083	1.07996	1.06112	0.9969	1.08322	1.00341	0.959378	1.09167	1.02393	1.00641	1.0396	1.0395	1.08596	1.11678	1.08396	1.01318	1.0469	1.02231	1.10174	1.10748	1.11929	1.08471	0.989626	0.957056	1.05451	1.06342	1.1104	0.972187	1.06205	1.20996	1.1813	1.02152	1.05807	1.05277	1.06852	1.11203	1.01248	0.980793
36412_s_at	IRF7	0.980045	0.957938	1.0344	1.05219	1.061	1.04513	1.06427	1.01467	1.04455	0.97867	1.02549	1.07352	1.06355	1.01841	1.04352	1.04764	1.02876	1.16637	0.985594	0.981055	1.06495	1.02509	1.02271	1.0336	1.02369	1.01845	0.983844	1.01236	1.02651	0.997774	1.00861	1.07543	1.01798	1.03062	1.03187	1.08685	1.04773	1.13107	1.00308	1.0214	1.02538	1.03445	1.08258	1.0854	1.04643	1.07627	1.0615	1.05162
39412_at	Human acid finger protein mRNA, complete cds	1.47132	1.44953	1.47556	1.44398	1.43773	1.45515	1.47646	1.47264	1.52233	1.505	1.48491	1.51625	1.48842	1.46789	1.39589	1.43006	1.47361	1.4787	1.47003	1.46853	1.49237	1.44972	1.48668	1.38855	1.45768	1.463	1.46819	1.47333	1.43718	1.4064	1.41223	1.46084	1.46173	1.50259	1.49872	1.45766	1.50507	1.46733	1.46498	1.49417	1.55082	1.45522	1.49872	1.45874	1.51705	1.46971	1.48256	1.4948
39833_at	MINK1	1.11768	1.10695	1.11864	1.14421	1.10961	1.06129	1.16953	1.11483	1.12408	1.16358	1.10028	1.11549	1.06991	1.09826	1.11078	1.11443	1.12204	1.13769	1.06586	1.10858	1.13619	1.14218	1.0965	1.11019	1.19324	1.16477	1.20435	1.19314	1.181	1.13791	1.0758	1.18225	1.04076	0.98274	1.17386	1.14488	1.12457	1.21833	1.12778	1.13923	1.25732	1.2229	1.15114	1.11705	1.19452	1.10441	1.13849	1.21643
40164_at	ARHGDIA	1.60601	1.62898	1.70956	1.65411	1.66696	1.72931	1.68913	1.59833	1.72865	1.7303	1.68629	1.70578	1.75626	1.70383	1.78007	1.67673	1.71424	1.71899	1.65837	1.56793	1.7441	1.67367	1.68733	1.69279	1.63793	1.6869	1.6095	1.62083	1.64506	1.61338	1.65441	1.73876	1.62906	1.73471	1.69071	1.8136	1.68681	1.79102	1.62698	1.66766	1.70098	1.70686	1.81154	1.77764	1.74324	1.73581	1.7275	1.77778
1222_at	PCTK2	0.576776	0.540873	0.542037	0.539998	0.610113	0.569512	0.581644	0.558073	0.522534	0.502812	0.605667	0.53996	0.537324	0.554912	0.549521	0.5357	0.578375	0.559524	0.572213	0.546741	0.504735	0.556027	0.549854	0.577471	0.536807	0.607624	0.507988	0.540341	0.592705	0.570489	0.552615	0.566121	0.556981	0.558467	0.487983	0.513789	0.557582	0.551662	0.500641	0.546243	0.569743	0.542329	0.523542	0.506982	0.513457	0.560638	0.542761	0.501799
40239_g_at	IQCK	1.16677	1.24751	1.12687	1.19071	1.14081	1.12948	1.19629	1.12092	1.20901	1.14895	1.17469	1.15888	1.10832	1.15331	1.15396	1.1819	1.13516	1.18178	1.13837	1.22285	1.1173	1.15673	1.15281	1.14527	1.16377	1.18963	1.2348	1.21352	1.1791	1.18237	1.2129	1.14886	1.1111	1.10202	1.16798	1.16864	1.11089	1.1624	1.12804	1.19734	1.11609	1.13996	1.13951	1.12571	1.09485	1.1372	1.19024	1.15723
37143_s_at	PFAS	0.808826	0.821777	0.83817	0.835628	0.774402	0.845486	0.876254	0.776746	0.828803	0.839649	0.811456	0.863879	0.85759	0.836813	0.823799	0.821818	0.801917	0.83424	0.831222	0.824395	0.850794	0.810791	0.818814	0.844448	0.817535	0.843025	0.739632	0.795795	0.82508	0.82954	0.815055	0.821037	0.796488	0.806229	0.833521	0.863058	0.855661	0.887167	0.821493	0.804298	0.857947	0.798927	0.839904	0.816828	0.854122	0.854978	0.831016	0.84834
40757_at	GZMA	0.853425	0.803811	0.843866	0.878569	0.962847	0.879466	0.820983	0.815785	0.831595	0.763617	0.805192	0.858907	0.856893	0.861416	0.80143	0.887237	0.838245	0.995494	0.850778	0.835562	0.847842	0.921028	0.878363	0.856331	0.875845	0.830367	0.900134	0.864986	0.936745	0.870972	0.811705	0.823841	0.919128	0.869546	0.882019	0.91583	0.876498	0.872218	0.944764	1.02067	0.820763	0.860606	0.858497	0.849258	0.828759	0.832686	0.882534	0.859351
38317_at	TCEAL1	1.27216	1.32337	1.23571	1.23837	1.2474	1.26854	1.20012	1.42389	1.34364	1.34269	1.31285	1.1667	1.29342	1.25494	1.27149	1.28059	1.278	1.30696	1.30123	1.33805	1.23557	1.22393	1.334	1.22672	1.13283	1.2369	1.38083	1.25723	1.15082	1.24753	1.30708	1.12721	1.40041	1.35004	1.3287	1.26934	1.27017	1.07893	1.31933	1.28685	1.30537	1.29812	1.23409	1.25601	1.15512	1.20472	1.14388	1.20958
31851_at	TRIM13	0.968206	1.09897	0.934424	0.944725	0.929585	0.960044	0.898534	0.968566	0.973486	1.01261	1.03318	0.987044	0.888567	0.984895	0.897567	0.852374	1.02319	0.938467	0.955696	0.941862	1.02679	1.00708	0.966151	0.945559	0.907719	0.870354	0.995815	0.977508	0.983694	0.982302	0.952512	0.921708	0.980166	0.833724	1.00131	0.870849	0.979648	0.910502	0.90948	0.862291	0.913202	0.964792	0.930666	0.927116	0.866742	0.938539	0.835189	0.938165
900_at	PLCB4	0.427335	0.420031	0.439083	0.486483	0.424522	0.41599	0.478155	0.437402	0.446398	0.433138	0.426586	0.429015	0.456414	0.486596	0.481163	0.459195	0.462161	0.428994	0.423325	0.456753	0.45154	0.445037	0.479995	0.452422	0.414104	0.441499	0.437169	0.442301	0.457513	0.454536	0.428463	0.512732	0.437198	0.42565	0.452489	0.484762	0.49916	0.43304	0.434937	0.489631	0.484298	0.453249	0.439253	0.465557	0.437038	0.489982	0.485984	0.452333
38315_at	ALDH1A2	1.24093	1.29774	1.27884	1.27778	1.16072	1.17464	1.34186	1.34637	1.34034	1.29183	1.25627	1.20049	1.30737	1.25512	1.10034	1.31118	1.27927	1.26124	1.27099	1.2457	1.27321	1.25306	1.36354	1.24694	1.28614	1.24345	1.31227	1.32491	1.2428	1.30271	1.20713	1.21378	1.44369	1.5108	1.3568	1.21531	1.20878	1.17271	1.18993	1.29642	1.20574	1.24339	1.20729	1.25579	1.17114	1.21033	1.22775	1.18612
865_at	RPS6KA3	1.00528	0.907046	0.922048	0.842948	0.990454	0.902075	0.835111	0.897115	0.857713	0.883559	0.923403	0.827541	0.897697	0.827485	0.88578	0.874664	0.970759	0.838718	0.898097	0.891336	0.853424	0.849896	0.902542	0.8243	0.851931	0.854192	0.871882	0.907783	0.92075	0.919394	0.84687	0.81734	0.807281	0.816307	0.878049	0.874419	0.832462	0.775857	0.856219	0.857625	0.850032	0.88894	0.883251	0.864421	0.792435	0.87052	0.822003	0.839789
40721_g_at	dJ434O14.3.1 (putative protein) (isoform 1)	0.752135	0.715589	0.717504	0.727032	0.843727	0.740645	0.744655	0.726363	0.735388	0.690608	0.737637	0.774911	0.797233	0.788899	0.717387	0.790008	0.715216	0.777367	0.761945	0.771994	0.715088	0.776815	0.737353	0.728128	0.776219	0.771754	0.759597	0.765521	0.756681	0.74522	0.708413	0.761714	0.753863	0.787469	0.859596	0.755652	0.777738	0.75736	0.78162	0.770712	0.770209	0.74161	0.719588	0.782159	0.782048	0.748496	0.837871	0.730966
228_at	RALB	0.920495	0.926111	0.836109	0.799439	0.873609	0.893174	0.807427	0.861435	0.768644	0.851586	0.868535	0.843978	0.757056	0.888782	0.838688	0.835635	0.917893	0.917427	0.875408	0.85591	0.800774	0.84201	0.814729	0.814418	0.870043	0.81921	0.837964	0.85303	0.865834	0.920152	0.851543	0.821428	0.804735	0.799236	0.730018	0.835384	0.904765	0.808139	0.827373	0.801101	0.818425	0.819086	0.844144	0.869688	0.765353	0.848703	0.80775	0.845901
33513_at	SLAMF1	0.652798	0.683673	0.670082	0.721557	0.723928	0.714445	0.617592	0.673127	0.642541	0.64127	0.598824	0.672492	0.680886	0.613488	0.623423	0.609482	0.711043	0.618335	0.638735	0.660828	0.662441	0.607234	0.664088	0.646097	0.671906	0.665614	0.648157	0.663727	0.719144	0.662361	0.632284	0.629749	0.656981	0.686914	0.737218	0.666079	0.658458	0.695266	0.679252	0.761168	0.639823	0.639597	0.600851	0.621766	0.635599	0.714594	0.733927	0.664069
39704_s_at	high mobility group AT-hook 1	1.15298	1.17062	1.16305	1.21187	1.18565	1.08375	1.21036	1.11674	1.14411	1.10748	1.18139	1.12551	1.17873	1.13343	1.19654	1.14021	1.06294	1.18174	1.13358	1.12063	1.13499	1.14191	1.07479	1.13533	1.13066	1.15023	1.13467	1.13546	1.11984	1.19091	1.14443	1.0517	0.981294	0.790032	1.19329	1.19972	1.27798	1.22996	1.13678	1.06893	1.13717	1.202	1.13898	1.26825	1.10736	1.16476	1.1919	1.18488
37633_s_at	PAEP	1.14434	1.19823	1.20061	1.20357	1.1365	1.16994	1.18915	1.18834	1.15947	1.13147	1.1451	1.1892	1.24284	1.1838	1.15609	1.19132	1.20486	1.22608	1.17676	1.16083	1.14147	1.14336	1.15403	1.17511	1.18184	1.17372	1.15827	1.18444	1.1702	1.24353	1.17585	1.15336	1.17453	1.15479	1.1619	1.17742	1.12069	1.19474	1.20686	1.13461	1.13659	1.15377	1.16923	1.20431	1.17561	1.15457	1.18756	1.17114
37395_at	ATP6V1F	1.50691	1.52271	1.43703	1.49489	1.55448	1.51692	1.49501	1.47466	1.50368	1.50196	1.53902	1.58758	1.54921	1.5497	1.5451	1.46026	1.51568	1.44978	1.48678	1.49333	1.51945	1.51869	1.483	1.51624	1.53111	1.54574	1.48583	1.47874	1.44887	1.47387	1.53262	1.48549	1.51609	1.49801	1.50249	1.52653	1.58264	1.61541	1.53264	1.49872	1.52209	1.47118	1.52659	1.55845	1.57459	1.5223	1.5171	1.78328
37432_g_at	PIAS2	0.856543	0.897579	0.90113	0.873906	0.925206	0.892707	0.832496	0.856576	0.797013	0.886337	0.851974	0.807546	0.865012	0.854493	0.920383	0.818586	0.927116	0.780518	0.868241	0.855767	0.855113	0.887078	0.861599	0.840957	0.860579	0.88401	0.826836	0.825936	0.86331	0.915344	0.912019	0.837672	0.979083	1.04526	0.825522	0.891161	0.747197	0.800996	0.855663	0.814816	0.854817	0.878597	0.813531	0.870714	0.8756	0.831791	0.812526	0.793281
40963_at	ABCA4	0.781862	0.77563	0.856847	0.837365	0.793084	0.767945	0.832345	0.782736	0.769501	0.788267	0.794154	0.774631	0.834201	0.787235	0.788942	0.831468	0.791464	0.820431	0.785484	0.797564	0.790258	0.779691	0.783158	0.775703	0.806146	0.807594	0.779281	0.809024	0.808085	0.791602	0.789629	0.848433	0.758304	0.7754	0.765067	0.799088	0.801224	0.790665	0.764723	0.807584	0.778499	0.794014	0.804496	0.799793	0.782649	0.813365	0.786052	0.76815
33285_i_at	RP5-1000E10.4	0.547757	0.559893	0.532851	0.546467	0.581068	0.515959	0.548817	0.541821	0.513547	0.564147	0.527532	0.543445	0.56384	0.501187	0.535482	0.505801	0.531486	0.595107	0.57167	0.540782	0.512344	0.543254	0.54073	0.534133	0.520487	0.487141	0.543981	0.524119	0.542263	0.569344	0.574845	0.525954	0.498881	0.484924	0.490059	0.556816	0.548879	0.59892	0.495113	0.662432	0.584624	0.553662	0.501849	0.571348	0.550531	0.534804	0.530615	0.570739
38387_at	MNAT1	0.646206	0.667868	0.716035	0.657139	0.663505	0.670303	0.639203	0.642946	0.599286	0.635141	0.645872	0.708321	0.704305	0.640688	0.703379	0.60401	0.690527	0.754686	0.631425	0.64701	0.657603	0.651495	0.657924	0.654364	0.628396	0.732992	0.632926	0.686047	0.651275	0.679108	0.644421	0.623723	0.707539	0.740368	0.578366	0.631198	0.606666	0.701891	0.656535	0.678985	0.654993	0.640683	0.630855	0.635087	0.694564	0.609497	0.656686	0.683384
36069_at	SRGAP2	0.752184	0.740474	0.708008	0.757394	0.732396	0.837239	0.845463	0.757843	0.713933	0.683524	0.707794	0.766705	0.741939	0.700227	0.723613	0.804507	0.705078	0.808252	0.700067	0.730707	0.731514	0.758198	0.729239	0.759125	0.769495	0.743892	0.727081	0.761101	0.793896	0.72819	0.709889	0.747277	0.786913	0.805353	0.753342	0.913535	0.834566	0.82636	0.771827	0.798967	0.775897	0.738078	0.718105	0.726457	0.751049	0.730644	0.802194	0.747687
38455_at	dJ734P14.2.1 (snRNP (small nuclear ribonucleoprotein particle) protein B)	1.50149	1.46977	1.51819	1.37412	1.56873	1.6035	1.54581	1.39565	1.56311	1.65177	1.59874	1.68137	1.47587	1.54149	1.6423	1.43782	1.5741	1.31358	1.49763	1.41163	1.52783	1.54145	1.48391	1.52148	1.49829	1.4979	1.47977	1.46597	1.42168	1.53164	1.52191	1.47891	1.36912	1.23486	1.52947	1.62578	1.50837	1.66025	1.44684	1.57379	1.69851	1.48381	1.59585	1.516	1.50208	1.57432	1.45369	1.78972
35135_at	CCDC130	1.36186	1.3913	1.39799	1.41732	1.36308	1.42306	1.3993	1.38822	1.40656	1.38709	1.3566	1.4019	1.37395	1.44232	1.47921	1.37349	1.42145	1.33429	1.33723	1.38987	1.40948	1.39774	1.37228	1.40337	1.36671	1.41769	1.34478	1.40185	1.36302	1.40369	1.39373	1.39837	1.33612	1.40586	1.44156	1.41045	1.44573	1.46162	1.38561	1.41007	1.42619	1.37488	1.45869	1.56216	1.41914	1.41615	1.4369	1.36612
41168_at	TAPBP	1.57024	1.64907	1.53863	1.55253	1.80847	1.61247	1.56542	1.58014	1.61942	1.57427	1.60879	1.63733	1.56357	1.60455	1.61374	1.62966	1.56116	1.56763	1.60335	1.56357	1.6525	1.59618	1.59862	1.60685	1.46863	1.5108	1.5759	1.54741	1.52433	1.51771	1.60556	1.68554	1.6409	1.51214	1.62361	1.62858	1.64758	1.71436	1.58564	1.58456	1.45646	1.6422	1.63729	1.5701	1.72552	1.58517	1.64035	1.78262
37985_at	lamin B1	0.805373	0.743072	0.835034	0.89141	0.716116	0.76616	0.856434	0.699882	0.741571	0.792519	0.740051	0.750398	0.743229	0.768153	0.735156	0.771961	0.72051	0.73561	0.736957	0.696167	0.746614	0.777794	0.691913	0.78308	0.734441	0.783273	0.742565	0.743998	0.770533	0.718974	0.758185	0.798716	0.756335	0.752524	0.798672	0.936835	0.792425	0.798627	0.777922	0.88696	0.797979	0.729309	0.729332	0.776651	0.771173	0.764204	0.788201	0.736751
34360_s_at	HDDC2	0.681804	0.740134	0.732621	0.737335	0.762092	0.765463	0.763464	0.738459	0.682345	0.707454	0.720182	0.71109	0.763986	0.750403	0.728015	0.752572	0.733603	0.761543	0.7078	0.702556	0.723151	0.701316	0.712955	0.704502	0.770464	0.742512	0.69292	0.718732	0.711149	0.707037	0.710233	0.728604	0.739444	0.764015	0.714938	0.752872	0.732319	0.787461	0.721499	0.808181	0.729289	0.704175	0.782566	0.737748	0.747763	0.747101	0.750377	0.747404
1662_r_at	UBE2N	2.01484	2.01642	1.97616	1.97194	2.07028	2.04226	2.01967	1.95258	2.08475	2.05112	2.03067	2.02895	2.04459	2.02678	2.0479	1.99028	2.01856	1.95906	1.98677	1.97719	2.0424	1.99674	2.04468	1.9827	1.97731	1.9941	2.04655	1.98187	1.96691	2.01453	2.03253	1.94737	2.02918	2.02262	2.05087	1.97452	1.85706	1.98722	1.95807	2.05528	2.01218	2.02717	2.02438	2.04202	1.89025	2.00492	1.99698	1.80787
41721_at	KLK2	2.01484	2.04633	1.97616	1.96924	2.07028	2.04226	2.01967	2.01571	2.08475	2.05112	2.03067	2.02895	2.04459	2.02678	2.0479	1.99028	2.01856	1.95906	1.98677	1.97719	2.0424	1.99674	2.04468	2.03286	1.97731	1.9941	2.04655	1.98187	1.96691	2.01453	2.03253	1.94737	2.09198	2.02262	2.05087	1.97452	1.88456	1.98722	2.00897	2.05528	2.01218	2.02717	2.02438	2.04202	1.92164	2.00492	1.99698	1.94749
1611_s_at	interferon, gamma	0.503472	0.480895	0.535762	0.513061	0.542533	0.466929	0.530666	0.507622	0.520212	0.503281	0.45852	0.510376	0.487107	0.487813	0.530261	0.568138	0.504607	0.549994	0.52612	0.514647	0.493686	0.5538	0.484296	0.526809	0.520997	0.563141	0.550635	0.559335	0.547287	0.485393	0.494121	0.514486	0.452866	0.519816	0.566729	0.500492	0.560304	0.565494	0.518152	0.516511	0.507258	0.523814	0.500884	0.564316	0.509417	0.534792	0.558685	0.546995
39766_r_at	POLR2K	0.553083	0.572305	0.498913	0.513375	0.486097	0.525207	0.515044	0.535735	0.600018	0.559263	0.561204	0.538424	0.55681	0.537321	0.468312	0.55733	0.512321	0.580483	0.534443	0.529959	0.526437	0.563537	0.532763	0.529123	0.516547	0.469458	0.577839	0.507251	0.499164	0.509392	0.508398	0.574876	0.576523	0.520219	0.61187	0.499935	0.57091	0.62182	0.541005	0.659508	0.565951	0.524658	0.530629	0.504926	0.50776	0.519955	0.574328	0.604868
509_at	SMAD4	0.954009	0.815288	0.730539	0.77987	0.867515	0.865515	0.817382	0.91814	0.8692	1.05714	0.932244	0.797618	0.774239	0.868214	0.808222	0.820382	0.886319	0.729293	0.847505	0.785356	0.765736	0.888913	0.919864	0.789656	0.720821	0.900884	0.903368	0.781559	0.800417	0.878243	0.829246	0.706449	0.932701	0.883965	0.827392	0.783096	0.830679	0.622639	0.77844	0.765453	0.895928	0.860829	0.789471	0.774195	0.718172	0.842143	0.760423	0.759938
36036_at	SPTB	1.04384	1.05706	1.12786	1.0624	1.04348	1.03548	1.10407	1.0769	1.05446	1.05877	1.07259	1.08217	1.08704	1.12037	1.08226	1.04183	1.05989	1.03402	1.10016	1.09956	1.06095	1.05115	1.06461	1.06272	1.1396	1.12767	1.09276	1.1747	1.1278	1.10928	1.08684	1.07867	0.894512	0.843912	1.09551	1.1096	1.07244	1.09371	1.10393	1.12604	1.1011	1.03739	1.08003	1.11596	1.13334	1.1032	1.14473	1.04861
38465_at	PAM	1.34478	1.61087	1.35237	1.31978	1.39597	1.26023	1.31256	1.48053	1.47808	1.36057	1.40977	1.29188	1.41165	1.27747	1.31361	1.4152	1.39412	1.49981	1.31383	1.29055	1.41252	1.34965	1.46799	1.53074	1.3908	1.27851	1.47416	1.3144	1.36606	1.3961	1.45345	1.37965	1.45105	1.53568	1.42552	1.32981	1.35227	1.136	1.48599	1.37035	1.26258	1.4024	1.28252	1.25606	1.37575	1.26906	1.14401	1.33898
41448_at	Homo sapiens PAC clone DJ0170O19 from 7p15-p21	0.86513	0.721231	0.694434	0.70601	0.704758	0.69322	0.729011	0.744771	0.726532	0.821661	0.756228	0.730444	0.703529	0.733177	0.769843	0.742323	0.723546	0.790356	0.711974	0.674598	0.80712	0.752246	0.743849	0.782768	0.662577	0.755504	0.660151	0.699995	0.697166	0.736066	0.698298	0.752216	0.818244	0.781285	0.780393	0.69689	0.710603	0.55183	0.677791	0.715082	0.628121	0.655832	0.78764	0.637964	0.721749	0.692089	0.703604	0.810452
38737_at	IGF1	0.79516	0.903554	0.703196	0.788426	0.683056	0.647242	0.742956	1.02531	0.936514	1.03704	0.898501	0.714237	0.931322	0.771795	0.655264	0.898705	0.877882	0.802109	1.02592	0.973968	0.900633	0.792581	1.0215	0.802373	0.721942	0.749009	1.12357	1.08309	0.795529	0.828172	0.671046	0.684015	1.04616	0.778472	0.92588	0.995616	0.534577	0.683378	0.65724	0.894468	0.77606	0.950568	0.771568	0.609043	0.57219	0.670642	0.787184	0.7615
41525_at	HMG20B	1.43298	1.41088	1.44497	1.44793	1.42523	1.48027	1.43113	1.39931	1.35143	1.39862	1.37381	1.43144	1.4022	1.41375	1.42899	1.43094	1.43339	1.44591	1.4292	1.42714	1.41138	1.45284	1.39255	1.40445	1.43688	1.46702	1.41607	1.45148	1.44335	1.43909	1.46559	1.42414	1.46971	1.42066	1.38325	1.43779	1.37011	1.33925	1.38113	1.4275	1.46524	1.44432	1.38458	1.44233	1.40375	1.41326	1.38653	1.43612
34654_at	MTMR1	1.03481	1.02833	0.903566	1.05385	1.02251	1.01368	1.00827	1.01547	1.06567	1.03419	1.02936	0.997183	0.948943	1.00676	0.970082	1.01281	0.966395	1.0009	1.03664	1.03226	1.0198	1.01286	1.06352	1.01669	0.971006	0.951668	1.01347	0.947839	0.977985	0.97628	0.936024	1.02764	1.06526	1.04063	0.998901	1.06595	1.06587	0.989375	1.03882	1.02014	1.08247	1.02493	1.04988	0.985719	1.0168	0.977575	1.04553	1.03322
33582_s_at	RBMS3	0.606095	0.614542	0.646194	0.62988	0.623694	0.596883	0.608699	0.707194	0.621944	0.63886	0.622174	0.660608	0.614303	0.617117	0.648737	0.611917	0.637813	0.6531	0.63762	0.647046	0.614257	0.576828	0.62053	0.610207	0.600764	0.581948	0.666874	0.572507	0.627067	0.623551	0.630392	0.597195	0.790807	0.903865	0.653474	0.603241	0.596799	0.633188	0.602669	0.566346	0.624202	0.654404	0.626971	0.596685	0.606114	0.562826	0.610555	0.60178
37058_at	UGT2B4	0.748611	0.580627	0.612539	0.638694	0.601848	0.684372	0.623626	0.513961	0.584522	0.551279	0.600244	0.608237	0.653051	0.592237	0.660366	0.570737	0.625001	0.641485	0.558196	0.588715	0.643537	0.649614	0.547781	0.554237	0.650171	0.560057	0.584057	0.572129	0.574315	0.600864	0.561801	0.587339	0.690938	0.734202	0.660253	0.608661	0.654722	0.582521	0.551157	0.912169	0.687495	0.580048	0.566982	0.586338	0.623578	0.85231	0.754188	0.608556
35631_at	POLR2H	1.4516	1.29827	1.3178	1.30308	1.38225	1.35398	1.35035	1.24896	1.41429	1.39621	1.37094	1.45895	1.36665	1.36392	1.3933	1.3151	1.33047	1.26425	1.3299	1.24064	1.4018	1.38151	1.38039	1.38047	1.42225	1.39187	1.32606	1.29489	1.35301	1.4414	1.38357	1.4014	1.26957	1.24749	1.31581	1.40405	1.40899	1.48753	1.37228	1.34765	1.48434	1.27589	1.31203	1.31865	1.40129	1.41499	1.38215	1.44222
36697_g_at	phosphatidylinositol glycan anchor biosynthesis, class C, pseudogene 1	0.738584	0.731909	0.769525	0.815104	0.792435	0.840506	0.78411	0.721454	0.723004	0.72312	0.732012	0.771155	0.777335	0.755229	0.784623	0.806074	0.840487	0.701268	0.720144	0.775313	0.723527	0.764623	0.787154	0.72757	0.754826	0.818749	0.740341	0.707319	0.757948	0.786496	0.799393	0.756569	0.821744	0.942908	0.734562	0.746321	0.753744	0.766284	0.729034	0.711535	0.70641	0.730216	0.76099	0.763143	0.787031	0.744106	0.780664	0.672454
36555_at	synuclein, gamma (breast cancer-specific protein 1)	1.4541	1.51805	1.5207	1.50014	1.43009	1.42116	1.51309	1.50051	1.42698	1.45537	1.46064	1.48146	1.53994	1.43857	1.45506	1.54034	1.47849	1.49183	1.43683	1.46403	1.45082	1.45044	1.44342	1.44901	1.50405	1.43994	1.48332	1.50111	1.4623	1.43793	1.43144	1.4379	1.49025	1.58919	1.44019	1.44191	1.48154	1.43931	1.46287	1.42228	1.44928	1.48764	1.48885	1.46013	1.44784	1.424	1.46737	1.46413
31860_at	TMEM11	0.997306	0.998537	0.97239	0.904279	0.995963	0.866526	0.988416	0.965165	1.00867	1.14319	1.0035	1.02536	0.985104	1.00025	1.02665	0.961685	0.990903	0.887572	0.965332	0.971275	1.03676	1.00387	1.04295	0.98567	0.934067	1.00547	0.987481	0.955951	0.946838	0.991959	1.06744	0.976966	0.793241	0.774545	1.02693	1.05703	1.03881	1.06122	0.956302	0.969414	0.9862	0.960656	1.01867	1.06302	0.970476	1.0374	1.00005	1.02369
34039_at	NCR1	0.546696	0.514138	0.555621	0.591021	0.581866	0.560298	0.610888	0.560015	0.552795	0.558416	0.560567	0.662825	0.576841	0.578107	0.60146	0.561921	0.526925	0.576166	0.520988	0.562801	0.546465	0.582136	0.555777	0.574112	0.583127	0.657717	0.577251	0.59675	0.579983	0.574064	0.536996	0.574371	0.649875	0.648362	0.540236	0.543202	0.594264	0.580918	0.544091	0.509039	0.549631	0.54058	0.585515	0.641832	0.532072	0.568688	0.565683	0.579523
32740_at	RAB11FIP2	0.604304	0.691748	0.599712	0.735171	0.641003	0.641374	0.638782	0.728964	0.67847	0.631596	0.693416	0.651541	0.691013	0.615645	0.643099	0.719659	0.680282	0.720092	0.644885	0.702064	0.637769	0.688398	0.681208	0.656029	0.643782	0.620665	0.752092	0.648529	0.628849	0.636305	0.621609	0.625116	0.688057	0.688235	0.645297	0.647173	0.633268	0.621974	0.646372	0.662289	0.620436	0.693861	0.628729	0.622104	0.604968	0.601069	0.637607	0.657622
37205_at	FBXL7	1.41943	1.50579	1.45544	1.45952	1.35807	1.44376	1.44055	1.46433	1.45809	1.42617	1.40158	1.45981	1.43901	1.39083	1.36574	1.42743	1.41787	1.46453	1.418	1.43318	1.40089	1.39054	1.41711	1.43948	1.43733	1.40922	1.51524	1.46013	1.44284	1.42313	1.39145	1.41676	1.48638	1.43657	1.46883	1.41552	1.44261	1.35824	1.45353	1.41828	1.42738	1.42497	1.4237	1.44132	1.41035	1.38244	1.39014	1.39671
38092_at	EPAS1	0.558828	0.562612	0.585507	0.567947	0.541781	0.485792	0.581526	0.561303	0.539792	0.580013	0.645745	0.538281	0.566345	0.505384	0.554227	0.55779	0.572569	0.707433	0.544419	0.601044	0.520949	0.535837	0.516187	0.530983	0.556864	0.561683	0.550246	0.495642	0.549813	0.54338	0.566034	0.579289	0.576649	0.624996	0.561065	0.544576	0.547905	0.513994	0.506312	0.524037	0.520274	0.539768	0.537507	0.548695	0.521373	0.567549	0.543263	0.574272
2072_at	CDH12	1.16703	1.10531	1.19139	1.16535	1.13592	1.15666	1.15792	1.12293	1.14622	1.13946	1.14396	1.16782	1.19281	1.19027	1.22256	1.19444	1.12401	1.25653	1.15183	1.17494	1.17274	1.16702	1.15195	1.19135	1.19207	1.1914	1.17448	1.22416	1.17687	1.1687	1.17076	1.17132	1.11402	1.1421	1.16966	1.16142	1.12254	1.1651	1.14388	1.06489	1.14588	1.08328	1.17338	1.2106	1.14892	1.18323	1.18029	1.16451
572_at	TTK	0.588471	0.523265	0.547457	0.523272	0.570407	0.526475	0.512396	0.505897	0.538241	0.526108	0.508635	0.499744	0.526178	0.520287	0.531058	0.561231	0.563261	0.543805	0.490695	0.483409	0.523803	0.536651	0.522383	0.556903	0.569062	0.601058	0.510161	0.546525	0.536706	0.498574	0.527272	0.592764	0.471368	0.511219	0.55949	0.554632	0.5797	0.653779	0.510142	0.689397	0.542234	0.507043	0.504382	0.511596	0.500355	0.520278	0.83457	0.515277
33300_at	dJ283E3.3.1 (Cell Division Cycle 2-Like 2 (PITSLRE, p58	1.08128	1.08563	1.09651	0.959326	1.03604	0.970408	1.06058	1.09023	1.09919	1.17051	1.0538	1.16108	1.05663	1.09582	0.982068	1.06548	1.04917	0.934515	1.03986	1.11675	1.07273	0.993263	1.05887	1.06063	1.0995	1.0329	1.03282	1.07735	1.14579	1.05295	1.01641	1.12654	1.03989	1.08211	1.14883	1.05172	1.23807	1.1427	1.1255	1.19721	1.20551	0.986103	1.07054	0.998828	1.06552	1.08716	1.04249	1.122
671_at	SPARC	1.43105	1.50222	1.34262	1.45655	1.41323	1.39897	1.40191	1.65112	1.65385	1.48826	1.42965	1.60415	1.64119	1.3986	1.58948	1.67139	1.4779	1.73281	1.44431	1.70998	1.36433	1.44967	1.51954	1.89598	1.56313	1.33216	1.74306	1.56598	1.55832	1.60184	1.65158	1.43584	1.5805	1.55034	1.63592	1.63406	1.63198	1.1157	1.56251	1.49541	1.61263	1.54682	1.37526	1.36669	1.38251	1.40168	1.43675	1.27404
31503_at	50h7 Homo sapiens cDNA	1.39516	1.33178	1.35918	1.34686	1.42782	1.43372	1.33353	1.38706	1.30873	1.36807	1.3515	1.39262	1.35351	1.37718	1.42442	1.37635	1.41689	1.40573	1.39037	1.37563	1.33392	1.39195	1.35487	1.35658	1.40721	1.39443	1.31317	1.3478	1.37017	1.38633	1.49735	1.24211	1.31064	1.43876	1.30708	1.34765	1.31307	1.27022	1.37492	1.35676	1.38467	1.36595	1.34617	1.37364	1.2835	1.39899	1.31281	1.327
41318_g_at	RAP2A	0.893985	0.922075	0.92913	0.947362	0.95993	0.968403	0.919154	0.911988	0.851206	0.867119	0.950089	0.901954	0.938596	0.884193	0.967103	0.96228	0.915989	0.99129	0.943282	0.953439	0.929933	0.930734	0.900777	0.946683	0.887482	0.994448	0.911774	0.954215	0.894702	0.944398	0.972569	0.953451	0.934727	0.940198	0.878967	0.893669	0.866588	0.851037	0.912375	0.876925	0.920998	0.929328	0.92262	0.913833	0.901489	0.952987	0.91878	0.925519
36259_at	C7orf54	0.668423	0.630326	0.705693	0.599312	0.612139	0.644077	0.640333	0.626017	0.601939	0.633644	0.616565	0.653483	0.622975	0.604323	0.657119	0.655554	0.630304	0.644565	0.646353	0.634346	0.637984	0.66525	0.620616	0.686915	0.697987	0.686458	0.641662	0.671819	0.627255	0.619664	0.595388	0.653571	0.620255	0.683713	0.658168	0.667194	0.65215	0.714465	0.639585	0.722832	0.632607	0.652545	0.642397	0.677508	0.635644	0.648964	0.609451	0.610713
32093_at	CHD5	0.737881	0.756583	0.773905	0.740392	0.709648	0.734233	0.746854	0.762929	0.701152	0.752162	0.744624	0.776095	0.795688	0.74885	0.753615	0.749175	0.754884	0.743337	0.754488	0.798916	0.734978	0.758587	0.712691	0.770219	0.787983	0.770766	0.732029	0.807976	0.753284	0.755051	0.721747	0.740514	0.720536	0.747395	0.777962	0.817662	0.744649	0.808001	0.747045	0.709555	0.764222	0.775556	0.770465	0.81791	0.7865	0.779342	0.778544	0.761906
32610_at	PDLIM4	1.19298	1.30209	1.32638	1.24925	1.30582	1.22501	1.30625	1.35323	1.27373	1.29673	1.29149	1.30744	1.30676	1.26743	1.23315	1.3639	1.32489	1.27388	1.24262	1.25508	1.26024	1.27591	1.30027	1.23643	1.25356	1.23749	1.28635	1.25217	1.23066	1.20323	1.21682	1.21781	1.3118	1.41342	1.27034	1.2456	1.36714	1.1377	1.25502	1.242	1.11213	1.35489	1.26349	1.31799	1.2329	1.18303	1.16958	1.28544
31709_at	NCOR2	1.32127	1.29406	1.39029	1.36625	1.28766	1.34149	1.32784	1.30233	1.25421	1.31136	1.29236	1.33795	1.28773	1.32719	1.30424	1.31859	1.32544	1.36483	1.33307	1.31012	1.3185	1.31398	1.32403	1.3194	1.36371	1.35555	1.30019	1.37411	1.39722	1.35293	1.31919	1.29702	1.31777	1.33289	1.28401	1.32814	1.2819	1.27324	1.32024	1.31867	1.30655	1.30173	1.30868	1.30459	1.30812	1.3447	1.29138	1.28522
34946_at	IGSF6	0.560006	0.585151	0.571631	0.573287	0.622051	0.577778	0.571454	0.558306	0.536537	0.518843	0.610477	0.55578	0.598315	0.554217	0.569745	0.565401	0.536048	0.558863	0.563084	0.556776	0.535899	0.578908	0.559397	0.547331	0.559821	0.571183	0.573848	0.578474	0.571446	0.592858	0.564184	0.552579	0.592575	0.602832	0.578838	0.57496	0.596356	0.549945	0.62541	0.623357	0.554383	0.590349	0.564804	0.546373	0.560178	0.584637	0.628884	0.597861
41775_at	isoprenylcysteine carboxyl methyltransferase	1.25981	1.25407	1.2583	1.24447	1.2096	1.23965	1.23928	1.24531	1.27757	1.32838	1.24448	1.31205	1.30055	1.23755	1.23993	1.25428	1.28042	1.25491	1.25221	1.24069	1.25155	1.25424	1.24902	1.28027	1.27076	1.25058	1.26577	1.25924	1.28269	1.24786	1.26845	1.25966	1.30834	1.30303	1.25884	1.2598	1.23364	1.22504	1.22078	1.26417	1.29144	1.22341	1.25481	1.23029	1.26342	1.23765	1.20861	1.27717
33733_at	ABCG2	0.844759	0.829747	0.826414	0.90588	0.815446	0.814846	0.846451	0.879554	0.822599	0.851633	0.819179	0.86828	0.887523	0.802631	0.797874	0.857931	0.811914	0.939573	0.851615	0.869669	0.844355	0.834925	0.821975	0.89622	0.881921	0.848206	0.867628	0.871492	0.869786	0.849742	0.854463	0.766576	0.856767	0.868781	0.863542	0.841145	0.829122	0.805757	0.83401	0.847876	0.866042	0.832671	0.790861	0.8232	0.799019	0.820137	0.842421	0.873095
34059_at	PVT1	0.775004	0.699419	0.792511	0.759855	0.762102	0.811307	0.836564	0.682501	0.736425	0.864616	0.731764	0.681139	0.715103	0.720529	0.69894	0.756704	0.71775	0.736679	0.717327	0.690185	0.811298	0.732172	0.692373	0.716304	0.668102	0.713424	0.701223	0.655686	0.714799	0.804153	0.707495	0.73049	0.602131	0.645904	0.655978	0.703172	0.772682	0.78785	0.695335	0.91396	0.927631	0.758552	0.674807	0.684455	0.721029	0.764386	1.06929	0.779862
33019_at	PARK2	0.697967	0.714418	0.728403	0.754125	0.723954	0.7873	0.640596	0.692469	0.673549	0.667568	0.716101	0.755943	0.705434	0.745793	0.752878	0.747586	0.706834	0.674915	0.727593	0.685655	0.679495	0.747546	0.691502	0.74056	0.750973	0.718823	0.716454	0.726885	0.739155	0.733165	0.74147	0.686587	0.720987	0.782789	0.756077	0.754663	0.69697	0.764119	0.718577	0.852679	0.739271	0.777354	0.769151	0.756043	0.751465	0.750432	0.72534	0.802525
1485_at	EPHA7	0.53307	0.502368	0.481628	0.501562	0.51036	0.5033	0.520709	0.583915	0.476521	0.475946	0.529647	0.457595	0.53378	0.5302	0.447354	0.548743	0.525326	0.616313	0.484366	0.564055	0.514822	0.491964	0.52688	0.481341	0.45578	0.496018	0.582458	0.483053	0.490846	0.464451	0.497589	0.507193	0.698172	0.852613	0.489471	0.464439	0.500258	0.514045	0.489418	0.500815	0.437797	0.508371	0.473987	0.457623	0.472861	0.46507	0.503918	0.565793
31643_at	NEU3	0.539498	0.606574	0.585328	0.576288	0.580308	0.595871	0.588643	0.55558	0.596592	0.555972	0.528022	0.582371	0.588985	0.570229	0.570547	0.656115	0.621033	0.609779	0.553349	0.584839	0.583615	0.59225	0.559019	0.542642	0.580118	0.574334	0.556081	0.620726	0.57667	0.549505	0.569601	0.605413	0.616841	0.633376	0.58931	0.617063	0.554489	0.636351	0.581721	0.817045	0.609858	0.584987	0.591271	0.599543	0.591279	0.619832	0.585201	0.572794
1816_at	RAS p21 protein activator 2	0.672456	0.669701	0.667672	0.627811	0.699498	0.630058	0.706561	0.689707	0.598669	0.668026	0.715733	0.701887	0.687604	0.700221	0.706614	0.722261	0.655689	0.747342	0.720344	0.747042	0.70092	0.722319	0.691057	0.724408	0.688527	0.674329	0.732917	0.75536	0.679768	0.718378	0.71088	0.732232	0.662912	0.61498	0.667198	0.688479	0.656614	0.690331	0.654573	0.624546	0.661338	0.663272	0.654462	0.702513	0.687346	0.703185	0.651624	0.641688
34960_g_at	FCER2	0.951518	0.916151	1.00581	0.938462	0.951107	0.999876	0.981691	0.955444	0.916464	0.949468	0.921625	0.963766	0.916023	0.986688	0.988933	0.933302	0.941282	0.991208	0.969054	0.963043	0.944736	0.951618	0.922878	0.966037	0.981368	1.00075	0.883031	0.977621	0.982171	0.963098	0.930423	0.952818	0.914064	1.03381	0.951415	0.995919	0.978718	1.02534	0.951998	0.98518	0.967812	0.988978	0.972157	1.07737	0.975486	0.998887	1.04021	0.939863
39364_s_at	PPP1R3C	1.1221	1.20909	1.13126	1.18017	1.1187	1.21352	1.16561	1.33716	1.16633	1.09837	1.16469	1.12185	1.17576	1.16009	1.13628	1.24734	1.28327	1.11154	1.18457	1.32185	1.10117	1.14588	1.15875	1.12721	1.22359	1.16102	1.15735	1.19443	1.19768	1.21498	1.17912	1.1669	1.08529	1.24985	1.20238	1.15517	1.1109	1.10301	1.15842	1.06927	1.09881	1.17785	1.15848	1.19338	1.04487	1.14235	1.15753	1.17307
41342_at	RANBP1	0.859369	0.819835	0.796787	0.639476	0.80721	0.821652	0.764654	0.837388	0.884993	0.88937	0.827845	0.826164	0.818657	0.753959	0.839017	0.791564	0.743689	0.828396	0.787125	0.726875	0.814814	0.834835	0.830803	0.762119	0.782047	0.791679	0.806529	0.768793	0.815658	0.805122	0.871684	0.787715	0.835358	0.861773	0.754884	0.767903	0.832165	0.726358	0.770863	0.835336	0.776238	0.764678	0.725829	0.786998	0.777586	0.808327	0.731898	0.799197
35033_at	glucosaminyl (N-acetyl) transferase 2, I-branching enzyme (I blood group)	0.741426	0.683583	0.644954	0.84701	0.712707	0.808951	0.723991	0.685347	0.696217	0.778509	0.698666	0.741553	0.649179	0.855394	0.709885	0.728861	0.923268	0.71334	0.7728	0.761625	0.672029	0.700982	0.781504	0.677542	0.665387	0.723712	0.671787	0.763834	0.69252	0.716719	0.736127	0.737214	0.917563	0.98257	0.651202	0.67576	0.677453	0.726641	0.701616	0.771704	0.665337	0.6959	0.709752	0.74851	0.668031	0.756872	0.631671	0.705661
33746_at	ECD	1.16075	1.1518	1.16294	1.15252	1.09615	1.10789	1.07647	1.11831	1.19413	1.17857	1.14404	1.17714	1.16244	1.20215	1.18249	1.10954	1.13286	1.0996	1.133	1.1361	1.14547	1.12061	1.13031	1.13383	1.06857	1.11963	1.1192	1.10503	1.10533	1.10769	1.12844	1.18157	1.16054	1.17515	1.17201	1.1753	1.17894	1.14681	1.12798	1.23781	1.19805	1.11765	1.15076	1.10712	1.16242	1.15564	1.14482	1.1657
41764_at	APOC1	0.975963	0.923454	0.963953	1.0529	0.977925	1.01793	1.01788	0.888655	0.906265	0.901972	1.05259	1.03873	1.0681	0.975551	1.09934	1.07978	0.839882	1.10456	1.00651	0.944806	1.07822	1.08816	0.948967	1.00175	1.00294	0.998034	1.04526	0.967024	1.10572	1.11076	0.954718	1.00099	1.07717	0.860161	0.969865	1.02704	0.966416	0.968628	1.22604	0.975709	0.909583	1.03144	0.9322	0.984302	1.23622	1.32796	1.40296	1.30081
34748_at	RASGRP3	1.02406	1.01949	1.03713	1.04008	1.01687	1.0361	1.04508	1.00702	0.994636	0.990154	1.03443	0.983317	1.02499	1.03589	0.997651	1.0181	0.994034	1.08285	1.01703	1.01446	1.01318	1.05692	0.998641	1.04639	1.03291	1.02575	0.998114	1.04292	1.0281	1.03856	0.984047	1.05028	1.01163	1.08335	1.01008	1.02972	1.04792	1.04014	1.06671	1.05816	1.01516	1.04015	1.0208	0.980916	1.065	1.0104	1.02194	1.06248
1373_at	TCF3	0.89441	0.851363	0.856914	0.819544	0.870002	0.868978	0.826807	0.863769	0.912329	0.913117	0.856679	0.88393	0.880923	0.86979	0.898712	0.879855	0.843615	0.831425	0.863783	0.875554	0.925699	0.876218	0.874377	1.02424	0.910394	0.842825	0.841882	0.862522	0.881521	0.811037	0.884355	0.954188	0.847831	0.822747	0.884354	0.895951	0.919368	1.01663	0.918382	0.805879	1.05152	0.868159	0.858538	0.796003	0.975541	0.864478	0.900835	0.892603
39878_at	PCDH9	0.958687	1.12044	0.973016	1.01157	0.856438	0.857673	1.01771	1.03623	1.00019	1.00357	0.964388	0.998233	0.977152	0.995725	0.874908	0.885823	0.920553	1.01425	0.93361	1.0355	0.921184	0.891774	0.95658	0.997893	0.947953	0.959468	1.07747	1.10618	1.02966	1.00564	0.892142	0.926447	0.956418	0.819165	0.966724	0.923736	0.910117	0.92366	0.994272	0.806822	0.925511	0.958818	0.974952	1.027	0.893711	0.921979	0.90371	0.908647
39388_at	CAMK2G	1.24951	1.34412	1.25793	1.27134	1.18248	1.17529	1.31684	1.4464	1.33614	1.30551	1.33278	1.27643	1.3144	1.24681	1.15626	1.29124	1.29524	1.25923	1.27371	1.35392	1.24977	1.23139	1.3179	1.23628	1.21558	1.20221	1.35265	1.22869	1.26598	1.24756	1.18472	1.24391	1.32137	1.4254	1.33025	1.24911	1.294	1.09094	1.28521	1.22033	1.20197	1.34832	1.26853	1.26626	1.22301	1.162	1.16897	1.24124
32305_at	COL1A2	0.926636	1.00818	0.93207	0.884602	0.88798	0.891972	0.88237	1.13464	1.19712	1.06203	0.960284	1.06858	1.03447	0.879142	1.08052	1.18077	1.01038	1.23067	1.00824	1.21459	0.937638	0.952572	1.0724	1.41304	1.10264	0.920321	1.2094	0.987188	1.07117	1.10603	1.15236	0.986002	1.1866	1.23491	1.02777	1.04219	0.962211	0.720143	1.10956	1.07672	1.06574	1.12838	0.899379	0.820503	0.952831	0.941432	0.918462	0.841479
37914_at	ZFYVE16	0.781036	0.752145	0.743176	0.690216	0.771773	0.714901	0.679649	0.744627	0.812565	0.822861	0.798443	0.66724	0.765934	0.711916	0.734433	0.733437	0.734664	0.807788	0.751825	0.746823	0.80398	0.709191	0.830183	0.82321	0.761087	0.718325	0.808378	0.724989	0.750499	0.772188	0.738723	0.743933	0.668326	0.620226	0.764265	0.820315	0.813237	0.767736	0.767564	0.788735	0.863038	0.710344	0.762315	0.671431	0.8633	0.843055	0.753063	1.00561
31628_at	SLC15A1	0.540759	0.564394	0.531442	0.569994	0.564168	0.596698	0.488508	0.483277	0.507832	0.522212	0.527889	0.535473	0.548172	0.538542	0.522524	0.544655	0.520084	0.592383	0.512134	0.545675	0.536944	0.543325	0.528664	0.540167	0.594185	0.577229	0.515617	0.565061	0.545382	0.559529	0.518311	0.569412	0.524897	0.547474	0.558841	0.580476	0.656967	0.511824	0.52943	0.833947	0.55241	0.555995	0.531674	0.547315	0.566737	0.542116	0.534585	0.581064
37983_at	AGTR1	1.12359	1.24849	1.06231	0.865393	0.835028	0.870861	0.935956	0.898865	1.31947	0.947904	1.07012	1.04896	0.981953	0.89381	1.13603	0.83728	0.901197	0.960412	0.950225	0.91826	0.879516	1.00055	0.94892	0.823626	1.24028	1.037	0.968341	0.95602	0.980412	1.1146	0.837976	1.06808	0.941708	0.899189	0.867117	0.950784	0.799716	0.792572	0.919489	0.924185	0.810935	0.87637	0.859876	0.962998	0.874188	1.27662	0.89193	0.819244
36524_at	ARHGEF4	0.982748	0.963074	0.991515	0.949762	0.94373	0.884257	1.00779	1.022	0.971395	0.972691	0.998353	1.02931	0.973434	0.999493	0.96924	1.01947	1.02323	0.944532	0.966895	1.06799	0.987317	0.980232	0.983139	0.979946	0.989334	0.977126	1.06988	1.03818	0.975939	0.951054	0.987424	0.987967	0.928129	0.999471	0.970041	0.933769	0.922521	0.90896	0.948955	0.772921	0.938963	1.0117	1.00493	1.01677	0.9452	0.954993	1.00712	0.970726
33650_at	DDX27	0.964722	0.997603	0.948323	0.953924	1.01844	0.938733	0.975473	0.999392	0.916829	0.930913	0.966513	0.972079	0.963372	1.02522	1.01476	0.94326	1.03133	0.906357	0.986032	0.976694	0.987605	0.973817	1.00184	1.02466	1.00201	0.958355	0.946575	0.952111	0.970652	1.00452	0.996596	0.990544	0.862725	0.929159	0.92132	0.960441	0.997666	1.05708	1.02818	1.0032	0.926624	0.982846	1.07043	0.970878	1.0066	1.01019	1.07796	0.969636
1005_at	DUSP1	1.94215	1.91855	1.76941	1.90422	2.00427	1.97098	1.79901	2.01571	1.8622	2.03402	1.91485	1.62698	1.81251	2.01458	1.76424	1.99028	1.90676	1.94188	1.98677	1.97719	1.89466	1.87093	1.84665	1.62442	1.83705	1.64796	1.93388	1.61007	1.87308	1.87077	1.94437	1.33143	1.87793	1.94614	1.88146	1.82861	1.80087	1.2952	1.97919	1.80395	1.6836	2.02717	1.85454	1.98429	1.53866	1.83602	1.55665	1.4474
39278_at	TGM4	1.22013	2.04633	1.97616	1.40463	1.36011	1.51924	1.51287	1.2834	2.08475	1.43995	1.39936	1.47014	1.99543	1.70808	1.3417	1.18499	2.01856	1.24447	1.51196	1.42726	1.24962	1.39695	1.73007	2.03286	1.2804	1.28384	1.51092	1.98187	1.42084	1.27429	1.34762	1.23694	1.31827	1.5014	1.2328	1.96283	1.64748	1.26586	1.28957	1.33808	1.29327	1.26544	1.28217	2.04202	1.34053	1.24781	1.27117	1.26738
34027_f_at	ze16d01.s1 Homo sapiens cDNA, 3 end	1.21742	1.1328	1.19462	1.0825	1.28127	1.37442	1.19101	1.1237	1.24064	1.26255	1.1873	1.40313	1.16859	1.24632	1.25021	1.12869	1.22211	1.17388	1.20763	1.1358	1.22744	1.13654	1.15271	1.2841	1.28199	1.27649	1.10297	1.15708	1.19977	1.20165	1.22204	1.34514	1.02989	0.954991	1.09307	1.41973	1.14949	1.3899	1.2102	1.23617	1.1656	1.14833	1.21699	1.24991	1.20469	1.36106	1.25318	1.69315
40013_at	CLIC2	0.581343	0.572808	0.600972	0.610387	0.584057	0.589529	0.594286	0.581407	0.561946	0.582813	0.539593	0.611802	0.598154	0.599372	0.556405	0.574331	0.563492	0.600026	0.587061	0.596005	0.559822	0.591877	0.58325	0.627702	0.638106	0.579901	0.60854	0.610775	0.615752	0.57632	0.56054	0.551923	0.594571	0.591589	0.608628	0.615626	0.616803	0.591554	0.600116	0.677048	0.607383	0.606374	0.585881	0.594722	0.578764	0.601623	0.580298	0.605608
41852_at	RLF	0.738699	0.731679	0.777513	0.829515	0.695426	0.790239	0.769203	0.749896	0.762328	0.793368	0.766415	0.802138	0.77876	0.718369	0.759421	0.727429	0.771481	0.748244	0.706288	0.733091	0.754567	0.785654	0.736446	0.761971	0.768333	0.746263	0.770736	0.701736	0.731818	0.780292	0.742854	0.750878	0.791589	0.754802	0.822704	0.774937	0.842134	0.809638	0.766451	0.814939	0.8956	0.772655	0.747757	0.720026	0.78394	0.769323	0.764113	0.749831
38051_at	mal, T-cell differentiation protein	1.32877	1.32729	1.37365	1.37091	1.32531	1.34284	1.34853	1.34623	1.27524	1.31263	1.32738	1.33252	1.34866	1.32208	1.3131	1.36319	1.40189	1.35844	1.30957	1.35562	1.32272	1.33479	1.31797	1.33149	1.42481	1.36213	1.37887	1.36356	1.37537	1.34051	1.31084	1.36161	1.35445	1.27767	1.28307	1.3429	1.27395	1.28596	1.30836	1.35843	1.33387	1.35637	1.3047	1.34716	1.31906	1.3335	1.32367	1.33453
34431_at	ESR2	0.531768	0.499999	0.540929	0.619886	0.551025	0.590303	0.572204	0.551017	0.53645	0.575066	0.525983	0.581722	0.573172	0.595034	0.569696	0.569155	0.540842	0.5336	0.568318	0.592431	0.556677	0.546752	0.552925	0.531384	0.550681	0.567197	0.539966	0.561609	0.551965	0.539426	0.564151	0.545691	0.52704	0.545761	0.566711	0.574954	0.557248	0.578368	0.551754	0.610088	0.636746	0.568841	0.606114	0.611122	0.563693	0.603971	0.570627	0.537511
1514_g_at	DYRK1A	2.01484	2.04633	1.97616	1.88516	2.07028	2.04226	2.01967	1.916	2.08475	2.05112	2.03067	2.02895	2.04459	2.02678	2.0479	1.99028	2.01856	1.82631	1.98677	1.97719	2.0424	1.99674	2.04468	1.80354	1.97731	1.9941	1.99144	1.98187	1.96691	2.01453	2.03253	1.91432	1.97923	2.02262	2.05087	1.97452	1.79585	1.89448	1.67111	2.05528	1.93727	2.02717	2.02438	2.04202	1.7773	2.00492	1.99698	1.88318
38131_at	PTGES	1.23482	1.26801	1.24811	1.26443	1.26248	1.20519	1.23052	1.20961	1.1941	1.22403	1.25575	1.23435	1.25684	1.19893	1.19214	1.22734	1.19504	1.23785	1.26361	1.23116	1.20052	1.24304	1.19371	1.22177	1.27387	1.25968	1.23225	1.21651	1.29978	1.24501	1.21488	1.27405	1.13954	1.08054	1.21151	1.26891	1.25295	1.19888	1.24383	1.19746	1.22588	1.25733	1.22495	1.24518	1.26114	1.21736	1.25962	1.24025
1451_s_at	POSTN	0.831992	0.758625	0.731759	0.629463	0.824972	0.744248	0.753083	0.849918	0.918886	0.888022	0.799808	0.81438	0.725866	0.64542	1.04628	0.759543	0.74181	0.789122	0.762226	0.773866	0.711733	0.76157	0.845294	1.12328	0.734196	0.700305	0.758155	0.6704	0.859191	0.886232	1.10201	0.870384	0.688603	0.761942	0.806325	0.875232	0.63557	0.62816	0.740337	0.638074	0.692302	0.658127	0.693862	0.625086	0.709956	0.687262	0.66458	0.714463
41617_at	HBE1	1.05357	1.08382	1.11732	1.11963	1.04153	1.05477	1.12766	1.06906	1.04101	1.05703	1.05874	1.08551	1.05195	1.06588	1.07932	1.09728	1.10067	1.09555	1.08673	1.11278	1.06878	1.07522	1.05595	1.07206	1.1256	1.10812	1.05731	1.09665	1.10678	1.10876	1.09366	1.10724	1.04731	1.02879	1.02891	1.13035	1.01047	1.05842	1.05278	1.04048	1.04329	1.0573	1.0645	1.09352	1.04954	1.07358	1.09875	1.07641
37442_at	DKFZP586I1420	1.19371	1.1938	1.21332	1.202	1.18399	1.2717	1.15052	1.1448	1.16068	1.12155	1.11737	1.24683	1.29316	1.14062	1.15686	1.11829	1.12393	1.21171	1.1346	1.18907	1.17941	1.15434	1.12911	1.25268	1.19746	1.16463	1.24975	1.15984	1.15394	1.08043	1.10001	1.2789	1.17515	1.10825	1.19491	1.1406	1.31909	1.50466	1.21279	1.21499	1.19241	1.16333	1.09004	1.0999	1.24949	1.14365	1.25367	1.34208
39303_at	BTRC	1.35154	1.36437	1.39533	1.38348	1.35176	1.37216	1.3885	1.34232	1.32589	1.31362	1.33314	1.37679	1.35338	1.34129	1.36263	1.39038	1.34774	1.37672	1.38142	1.35797	1.38111	1.38666	1.34218	1.35763	1.38078	1.3642	1.3472	1.35803	1.38233	1.35198	1.35965	1.34444	1.34219	1.32335	1.32762	1.37102	1.28643	1.32472	1.33756	1.32056	1.3575	1.34862	1.33139	1.35696	1.33927	1.35978	1.36632	1.35616
39714_at	SH3BGRL	1.06753	1.3044	1.11223	1.1281	1.17553	1.04664	1.12044	1.34278	1.30111	1.23871	1.28224	1.13092	1.22292	1.14464	0.95756	1.21679	1.2078	1.18901	1.20362	1.21336	1.08821	1.1067	1.2841	1.11048	1.07174	1.26629	1.32254	1.11192	1.11424	1.13778	1.18999	0.992939	1.34098	1.36132	1.29266	1.08211	1.23412	0.876766	1.20898	1.1599	1.11178	1.25841	1.13726	1.11584	1.00414	1.05202	1.0411	1.09826
39219_at	CEBPG	0.79691	0.69907	0.713256	0.604385	0.785678	0.619115	0.711351	0.729984	0.670012	0.718164	0.723173	0.625262	0.686084	0.780889	0.713396	0.663182	0.711509	0.687579	0.724523	0.742487	0.722803	0.691072	0.726199	0.733538	0.685829	0.666368	0.703804	0.682729	0.656849	0.749241	0.707886	0.760813	0.573465	0.582747	0.691405	0.638515	0.737049	0.95527	0.679394	0.70709	0.724829	0.677066	0.733348	0.703992	0.756268	0.731627	0.66509	0.721921
39010_at	ENSA	1.64297	1.69676	1.5783	1.59915	1.68006	1.66753	1.6336	1.5981	1.7201	1.68734	1.66253	1.64604	1.69831	1.70399	1.56638	1.58712	1.61865	1.66072	1.65806	1.61625	1.64281	1.66936	1.67121	1.63405	1.56613	1.67517	1.64339	1.59992	1.60106	1.56857	1.59918	1.74045	1.71258	1.64792	1.62065	1.65273	1.708	1.80398	1.64533	1.67897	1.74763	1.57702	1.68713	1.63825	1.70614	1.67019	1.70139	1.66052
876_at	GNAI3	0.556233	0.572885	0.569908	0.614543	0.563526	0.619164	0.571823	0.558038	0.582722	0.6327	0.531529	0.544429	0.592541	0.537627	0.541235	0.56191	0.594217	0.583466	0.522206	0.588674	0.508364	0.604634	0.53819	0.553514	0.559319	0.539597	0.498964	0.502051	0.55318	0.549742	0.534165	0.538204	0.519693	0.525479	0.602694	0.587891	0.595716	0.563038	0.524432	0.668119	0.592912	0.562445	0.563338	0.577518	0.542291	0.552851	0.556577	0.621283
37829_at	GAS2	0.682979	0.643124	0.678669	0.690991	0.642797	0.659311	0.714758	0.63281	0.661757	0.624576	0.641989	0.663106	0.683373	0.658112	0.662727	0.691743	0.637029	0.73992	0.652795	0.682267	0.680941	0.645091	0.646532	0.746714	0.628723	0.649919	0.617735	0.651545	0.650652	0.686668	0.632548	0.738754	0.610529	0.667571	0.727531	0.668836	0.735972	0.72346	0.665099	0.902708	0.669772	0.566361	0.668986	0.742016	0.662798	0.684412	0.720703	0.69479
40582_at	PTPRJ	0.963406	1.00929	0.999008	1.00924	0.969642	1.00856	0.969558	0.947251	0.974933	0.969139	0.923987	1.01062	1.02935	0.975947	1.0196	1.03724	1.04733	1.03984	0.993795	1.00444	0.966513	0.988713	0.935635	0.98879	1.01971	1.01865	0.952799	0.99675	0.987087	0.998784	0.952391	1.0105	1.02119	1.10255	0.946458	0.982489	0.968845	0.991307	0.934583	0.991797	0.976426	0.961504	0.988435	0.954084	0.970424	0.982782	1.0174	0.968985
37263_at	GGH	0.608237	0.538385	0.608538	0.641937	0.599752	0.614307	0.652312	0.561646	0.609284	0.573404	0.630052	0.595793	0.596989	0.582755	0.577452	0.593102	0.531531	0.508221	0.590444	0.55536	0.56179	0.56214	0.569306	0.551984	0.562023	0.589754	0.569443	0.610143	0.623138	0.563965	0.556646	0.613996	0.570997	0.666143	0.566187	0.590484	0.625429	0.566527	0.575726	0.995028	0.612233	0.601746	0.556697	0.601217	0.589297	0.555845	0.630281	0.699071
38456_s_at	dJ734P14.2.2 (snRNP (small nuclear ribonucleoprotein particle) protein B)	1.6601	1.62147	1.65512	1.61657	1.70996	1.69151	1.6971	1.5849	1.71968	1.77796	1.70764	1.84565	1.69411	1.64442	1.80136	1.60905	1.67734	1.62566	1.65092	1.56465	1.69577	1.66524	1.64677	1.76397	1.66862	1.65525	1.68322	1.64334	1.55487	1.68943	1.77233	1.76265	1.62978	1.47599	1.66656	1.78181	1.67401	1.93662	1.61548	1.7181	1.82668	1.6229	1.71234	1.65913	1.7247	1.73028	1.67556	1.97087
1025_g_at	cytochrome P450, family 1, subfamily A, polypeptide 1	0.847611	0.762416	0.801777	0.805989	0.826193	0.793151	0.865928	0.803858	0.782839	0.800172	0.7737	0.805446	0.822859	0.84346	0.774793	0.769543	0.795685	0.885123	0.839459	0.82238	0.813257	0.816273	0.790776	0.862283	0.865878	0.874018	0.841194	0.867398	0.853053	0.842186	0.830284	0.83418	0.747313	0.775364	0.767615	0.827544	0.772138	0.78121	0.782213	0.810232	0.771795	0.79994	0.77116	0.833501	0.768821	0.86605	0.789374	0.803852
34812_at	GORASP1	1.17595	1.1593	1.14592	1.10793	1.09983	1.13699	1.15763	1.12752	1.16866	1.13935	1.14576	1.22239	1.17678	1.15109	1.17173	1.13785	1.14911	1.08956	1.11291	1.10234	1.205	1.11739	1.13249	1.15027	1.15136	1.14894	1.156	1.14358	1.11744	1.16683	1.09991	1.14034	1.06035	1.02245	1.14903	1.14777	1.19732	1.20959	1.12	1.15001	1.17816	1.11659	1.18551	1.14671	1.16865	1.15743	1.166	1.18599
34956_at	RUVBL1	0.957733	0.917989	0.927832	0.900121	0.920662	0.977416	0.88525	0.901934	0.903192	0.850865	0.907713	0.88872	0.938661	0.882286	0.864721	1.00052	0.884763	1.01775	0.907208	0.888247	0.918088	0.945524	0.892851	0.885419	0.993017	0.893621	0.896004	0.918641	0.956413	0.906195	0.926245	0.878286	0.879459	0.892626	0.816228	0.875952	0.871319	0.900495	0.908863	0.930302	0.842473	0.864169	0.85882	0.909157	0.8593	0.89992	0.878678	0.925806
36949_at	CSNK1D	1.56808	1.55265	1.61611	1.52618	1.51274	1.60021	1.61203	1.56091	1.66866	1.63578	1.62876	1.63632	1.60114	1.56072	1.58082	1.52719	1.59224	1.49883	1.55035	1.50908	1.58894	1.52568	1.60514	1.57544	1.55076	1.49032	1.51187	1.51154	1.55425	1.54903	1.57742	1.6254	1.6114	1.57341	1.64942	1.62155	1.62353	1.58783	1.54394	1.66852	1.70972	1.56453	1.61062	1.57194	1.62486	1.56091	1.51618	1.66471
726_f_at	RCD1 required for cell differentiation1 homolog (S. pombe)	1.24137	1.2468	1.24327	1.28607	1.2503	1.21795	1.25488	1.21169	1.23388	1.21874	1.21325	1.24839	1.21144	1.2488	1.2621	1.24973	1.21758	1.26913	1.22835	1.22211	1.22992	1.2284	1.20584	1.25654	1.20665	1.26002	1.23044	1.25109	1.259	1.27325	1.29913	1.23717	1.24328	1.25302	1.20872	1.26169	1.207	1.25869	1.23326	1.19703	1.238	1.20744	1.23481	1.26621	1.22083	1.25937	1.26911	1.26955
39970_at	NR0B1	0.532085	0.550231	0.587846	0.671868	0.550131	0.569072	0.566656	0.557689	0.567275	0.560107	0.545669	0.594239	0.619709	0.590804	0.598329	0.5752	0.602581	0.559721	0.560261	0.540077	0.549202	0.550659	0.598579	0.571334	0.581564	0.606437	0.557741	0.586905	0.560088	0.581204	0.590588	0.553025	0.542526	0.577228	0.633656	0.599859	0.552804	0.657182	0.557036	0.578981	0.630706	0.602168	0.652252	0.613855	0.536663	0.575799	0.621309	0.566313
39607_at	MTMR9	0.916281	0.912486	0.882442	0.880566	0.857262	0.956449	0.894918	0.905635	0.912294	0.917875	0.89569	0.874984	0.982638	0.911551	0.956863	0.950923	0.973349	0.939671	0.872609	0.92045	0.894584	0.882895	0.911769	0.88541	0.894006	0.929483	0.885417	0.91434	0.888393	0.890106	0.843326	0.892901	0.979334	1.03813	0.885068	0.892257	0.91292	0.867949	0.892735	0.955684	0.861938	0.888519	0.932331	0.865439	0.928746	0.840572	0.833059	0.916839
33293_at	FAIM2	1.43418	1.46666	1.53419	1.49656	1.45157	1.49738	1.50576	1.47285	1.42826	1.43731	1.45474	1.48728	1.50707	1.46818	1.45282	1.49211	1.48957	1.51535	1.46964	1.45742	1.44312	1.47834	1.46217	1.42283	1.48452	1.46799	1.47536	1.52715	1.48421	1.46263	1.49351	1.49358	1.47375	1.4841	1.4814	1.48706	1.41699	1.46239	1.42767	1.27678	1.47494	1.45548	1.496	1.51182	1.45683	1.48532	1.4897	1.45139
38311_at	TGIF2	1.05955	1.03833	1.07674	1.12127	1.0508	1.09955	1.11082	1.07362	1.03955	1.03873	1.12428	1.0888	1.07233	1.09216	1.02086	1.08655	1.09214	1.04825	1.05544	1.06736	1.0755	1.09295	1.06993	1.08982	1.09491	1.07427	1.0674	1.0174	1.06982	1.04942	1.10274	1.03774	0.964776	0.939856	1.08917	1.03404	1.08145	1.1077	1.11129	1.06266	1.16753	1.07475	1.07793	1.08502	1.05416	1.08967	1.13014	1.11511
724_at	RCD1 required for cell differentiation1 homolog (S. pombe)	0.646619	0.66135	0.618457	0.653884	0.668415	0.616248	0.634681	0.603464	0.64322	0.591513	0.593236	0.644896	0.639402	0.646793	0.602938	0.616257	0.636987	0.545465	0.657498	0.655199	0.639033	0.663305	0.638572	0.614826	0.653618	0.667352	0.600779	0.63891	0.680347	0.664101	0.670032	0.628162	0.540232	0.538027	0.650991	0.648056	0.643757	0.650915	0.665641	0.659212	0.592313	0.62856	0.631026	0.663562	0.587007	0.672412	0.677615	0.623385
37061_at	CHIT1	1.12048	1.10823	1.09856	1.16893	1.1112	1.11243	1.12399	1.10649	1.08314	1.05837	1.0962	1.13623	1.13262	1.12054	1.08217	1.08852	1.05074	1.06438	1.12376	1.1039	1.22786	1.15524	1.08105	1.14683	1.14474	1.12826	1.08015	1.11376	1.1961	1.24174	1.11216	1.09698	1.06141	0.947779	1.08052	1.10168	1.1204	1.13206	1.17735	1.11503	1.12159	1.12704	1.08586	1.11782	1.14455	1.25017	1.14956	1.23966
37962_r_at	STXBP3	0.776185	0.786239	0.649616	0.692728	0.761266	0.676851	0.636041	0.7572	0.758467	0.822189	0.795315	0.670011	0.684881	0.724535	0.716572	0.719731	0.709469	0.766362	0.745018	0.738664	0.710371	0.70021	0.769264	0.754984	0.633393	0.680867	0.840376	0.683623	0.70522	0.748759	0.634718	0.805682	0.754375	0.611555	0.757111	0.703002	0.794397	0.764337	0.762961	0.727395	0.798323	0.721641	0.755619	0.724937	0.733254	0.78456	0.71068	0.931224
33836_at	nuclear pore complex interacting protein	1.31013	1.18866	1.18923	1.21324	1.12618	1.23101	1.16663	1.2233	1.3261	1.20127	1.20302	1.22562	1.14589	1.24057	1.27804	1.18124	1.23698	1.23172	1.1854	1.2224	1.33431	1.21743	1.20799	1.26622	1.21857	1.18277	1.27439	1.26254	1.23466	1.29022	1.10687	1.40445	1.37768	1.31959	1.28358	1.22847	1.31482	1.40472	1.25223	1.21918	1.37983	1.2462	1.21481	1.24472	1.28359	1.25417	1.27036	1.0157
39157_at	dJ149A16.5 (PUTATIVE novel protein similar to mouse RGDS (RALGDS, RALGEF, Guanine Nucleotide Dissociation Stimulator A) and rabb	0.950661	0.885564	0.960715	1.00559	0.878415	0.977538	0.964848	0.924955	0.97074	0.926015	0.923957	0.956907	1.00872	0.946248	0.955754	0.985253	0.913799	1.0147	0.946635	0.96326	0.927068	0.937385	0.89085	0.960555	0.94945	0.959704	0.957935	0.945357	0.972111	0.960475	1.0437	0.931428	0.947103	0.938645	0.946257	0.976299	0.929734	0.90553	0.931596	0.949775	0.956775	0.908922	0.926848	1.01359	0.931307	0.936854	0.940191	0.902985
31521_f_at	histone cluster 1, H4j	1.25476	1.01396	1.21445	1.07516	1.27567	1.37601	1.14828	1.11356	1.22595	1.30924	1.18928	1.39481	1.21384	1.26449	1.28003	1.13571	1.19889	1.21704	1.20282	1.12459	1.22672	1.1706	1.16075	1.30196	1.30191	1.29084	1.12668	1.16658	1.19959	1.23403	1.25242	1.41601	1.06834	0.986104	1.09447	1.49069	1.16997	1.44337	1.18432	1.1122	1.15417	1.14964	1.23572	1.24017	1.23432	1.38406	1.32304	1.72956
37797_at	RPE	0.950418	0.874541	0.888177	0.957843	0.889767	0.97079	0.867564	0.910132	0.860125	0.895206	0.86855	0.892304	0.851165	0.885179	0.943043	0.879963	0.945585	0.909595	0.905765	0.878745	0.859529	0.908319	0.907714	0.917351	0.844509	0.866595	0.911572	0.858738	0.902241	0.946986	0.889735	0.869929	0.883096	0.854311	0.865467	0.884759	0.908018	0.868026	0.859847	0.884453	0.89503	0.874777	0.938668	0.830245	0.87854	0.896719	0.865916	0.824997
34886_at	RDX	0.996604	0.924912	1.01985	0.975091	1.0524	1.02891	0.972286	1.07363	0.958935	1.04014	0.994793	0.944919	0.901813	1.04907	1.01574	1.03738	1.03035	0.994053	1.07261	1.08368	0.993338	1.01746	1.04437	0.958993	1.00808	0.962378	1.00864	0.994681	1.01164	1.02181	0.981712	0.979474	0.891194	0.98454	0.991276	1.00359	0.931463	0.865852	0.992827	0.960069	0.985306	1.02886	0.962032	0.885729	0.921931	1.03397	0.989445	0.958893
37671_at	LAMA4	0.668236	0.730094	0.671157	0.624378	0.673561	0.715997	0.809261	0.832155	0.809142	0.726637	0.716818	0.720476	0.789196	0.677107	0.640194	0.798054	0.735828	0.878043	0.681889	0.757177	0.710419	0.659633	0.918811	0.835091	0.796712	0.652904	0.827099	0.651468	0.72457	0.756928	0.695464	0.673722	0.739777	0.765314	0.821595	0.720024	0.793852	0.586829	0.715504	0.646656	0.703712	0.730154	0.666843	0.611137	0.725947	0.576435	0.590879	0.707689
1734_at	1734_at	0.894006	0.932086	0.913736	0.914706	0.893574	0.917229	0.982291	0.884341	0.884674	0.868851	0.911029	0.897789	0.931154	0.922746	0.868887	0.971365	0.93083	0.973731	0.935394	0.920271	0.908017	0.91056	0.876226	0.89415	0.879758	0.930607	0.850382	0.898187	0.895497	0.937791	0.928731	0.919772	0.991141	1.01168	0.882756	0.926099	0.876032	0.868662	0.886444	0.90828	0.881069	0.930104	0.899658	0.896078	0.888398	0.882055	0.948634	0.943461
34178_at	ZBTB22	1.18896	1.17298	1.16065	1.15833	1.19117	1.18841	1.17015	1.1527	1.17064	1.20909	1.20418	1.27228	1.20316	1.16321	1.14064	1.18673	1.15405	1.19174	1.16132	1.15607	1.15035	1.15277	1.1726	1.18526	1.17954	1.18976	1.18065	1.14287	1.19032	1.16817	1.12626	1.19442	1.30886	1.24591	1.21208	1.20044	1.27331	1.28597	1.21561	1.23567	1.2296	1.20401	1.18123	1.12137	1.21114	1.19178	1.17361	1.34163
37743_at	FEZ1	0.871766	0.885955	0.905167	0.948364	1.1947	0.868888	0.936314	1.00122	0.966981	0.911088	0.91616	0.920097	0.958521	0.821783	0.856937	0.978219	0.917767	0.97849	0.890836	1.00799	0.914403	0.837619	0.89173	0.894303	0.946474	0.902465	1.0888	0.907378	0.926643	0.909108	0.902282	0.893138	0.920847	0.893015	0.914613	0.926942	0.893702	0.857185	0.988477	0.900266	0.855144	0.936978	0.905352	0.8769	0.90329	0.85597	0.904567	0.915028
34761_r_at	ADAM9	0.612619	0.577775	0.523619	0.578095	0.727172	0.659018	0.571121	0.589961	0.664511	0.714357	0.589765	0.521006	0.526721	0.637526	0.635604	0.614583	0.612224	0.639396	0.561854	0.565659	0.623809	0.62416	0.586217	0.670589	0.524173	0.53695	0.576295	0.54257	0.583151	0.574603	0.735784	0.573736	0.540725	0.576043	0.596371	0.59382	0.669959	0.569362	0.588955	0.605881	0.515627	0.546748	0.631524	0.540567	0.532338	0.532902	0.470003	0.573883
40201_at	DDC	0.728382	0.609585	0.615064	0.65029	0.60018	0.877356	0.659713	0.611714	0.664925	0.569173	0.576094	0.609486	0.556431	0.616122	0.648675	0.618957	0.612961	0.609637	0.621407	0.609677	0.625673	0.705049	0.591869	0.651221	0.671434	0.620808	0.64342	0.620609	1.0561	0.601816	0.677399	0.716167	0.627655	0.652258	0.620464	1.2181	0.689532	0.635571	1.44078	0.63139	0.658971	0.587109	0.568773	0.646028	1.14172	0.659417	0.627507	1.27253
32134_at	TES	0.965881	1.26527	1.08407	0.924243	1.00737	0.847324	1.06654	1.2184	1.19483	1.11143	1.03581	0.897815	0.921211	0.865138	0.885793	0.756053	1.125	0.831224	0.93025	1.06033	1.03466	0.957319	1.16005	0.885348	0.938987	0.809849	0.979188	0.805816	0.951397	0.849803	0.914551	0.913469	0.893508	1.31446	0.993167	0.922417	1.06916	0.802085	0.955012	0.869512	0.857145	1.05876	0.941672	0.890271	0.951054	0.824872	0.830868	1.01555
36970_at	KIAA0182	1.02855	0.999724	0.974217	0.890793	0.979958	0.99071	1.05216	0.973005	1.02429	1.06366	1.01615	0.965033	1.00301	0.967338	1.06182	0.972812	0.948894	1.00664	0.978291	0.978571	1.0566	1.01364	0.990248	1.01864	1.0443	1.03801	1.0488	1.00102	1.00494	1.03877	0.979229	1.01622	0.964543	0.914267	1.01213	1.0689	1.04697	1.07012	0.953231	0.998571	1.08004	1.00045	1.00568	1	1.05398	1.07356	0.966281	0.986163
41029_at	SNRNP35	0.896365	0.9628	0.895484	0.812354	0.967801	0.872077	0.856391	0.868944	0.876151	0.86479	0.878755	0.899448	0.877649	0.954479	0.873145	0.887838	0.909673	0.891811	0.91382	0.913121	0.859599	0.888438	0.876732	0.869334	0.892098	0.888574	0.827345	0.878391	0.883248	0.894274	0.913609	0.917799	0.883564	0.860808	0.912212	0.941182	0.981534	0.998547	0.909551	0.871599	0.881034	0.928574	0.942456	0.908491	0.888819	0.899707	0.884753	0.933452
33374_at	complement component 2	1.08147	1.08476	1.10618	1.14363	1.14754	1.09511	1.19513	1.02691	1.16333	1.17331	1.08345	1.11186	1.09304	1.10822	1.09488	1.17221	1.0808	1.1178	1.08701	1.09348	1.21981	1.06113	1.13632	1.09525	1.06476	1.05763	1.091	1.07281	1.06301	1.12387	1.21321	1.06388	1.06702	1.06909	1.11539	1.0954	1.05916	1.05398	1.0319	1.08223	1.07914	1.10763	1.13157	1.05271	1.06662	1.02969	1.07972	1.01402
36876_at	FAH	1.13489	1.12687	1.10942	1.0668	1.11219	1.18196	1.10918	1.11319	1.19181	1.12104	1.15954	1.19708	1.20683	1.11675	1.12167	1.16619	1.126	1.15772	1.106	1.09672	1.19518	1.14161	1.17188	1.07621	1.11031	1.30704	1.17219	1.18436	1.11491	1.09802	1.13417	1.08724	1.07411	1.03072	1.14572	1.093	1.10921	1.04456	1.06914	1.01879	1.1058	1.14831	1.16804	1.15925	1.05641	1.09183	1.15848	1.15958
37653_at	COL18A1	1.06257	1.0464	1.08507	1.05809	1.04431	1.06451	1.11926	1.09889	1.08175	1.07147	1.04586	1.07362	1.07073	1.05287	1.0197	1.14311	1.10651	1.11831	1.05	1.08993	1.06863	1.02799	1.05503	1.09771	1.04264	1.0332	1.05789	1.08389	1.12143	1.04833	1.06108	1.09225	1.03796	1.03427	1.03673	1.09415	1.03329	1.04847	1.04062	0.93999	1.02302	1.05606	1.04481	1.08661	1.06268	1.06007	1.07198	1.08547
1030_s_at	TOP1	1.40192	1.35444	1.37058	1.31329	1.40747	1.34804	1.29021	1.30811	1.3857	1.39877	1.40453	1.3755	1.33349	1.34432	1.37416	1.29363	1.31302	1.33583	1.34668	1.29918	1.42766	1.37737	1.38131	1.38968	1.28869	1.25169	1.34013	1.30827	1.30575	1.32599	1.34556	1.36361	1.3341	1.16567	1.32703	1.37597	1.42619	1.42708	1.36379	1.37649	1.43774	1.32359	1.34413	1.20838	1.3928	1.3994	1.35225	1.44053
31949_at	RASGRF1	0.567766	0.60081	0.599754	0.587635	0.566662	0.622056	0.555035	0.565382	0.587463	0.573961	0.516421	0.525628	0.580774	0.525399	0.530182	0.57263	0.538836	0.521678	0.586612	0.555294	0.562172	0.594765	0.588334	0.527303	0.592365	0.552948	0.572321	0.588054	0.630245	0.588297	0.551198	0.558923	0.552988	0.554244	0.669359	0.597915	0.593393	0.624642	0.566884	0.742677	0.583673	0.577391	0.553001	0.592449	0.548827	0.541534	0.603882	0.58233
40225_at	GAK	1.40762	1.41104	1.35097	1.35085	1.39192	1.34556	1.3811	1.34564	1.4558	1.43053	1.39717	1.40767	1.39527	1.36288	1.35423	1.35329	1.38965	1.39852	1.37853	1.36368	1.38971	1.35625	1.37704	1.41154	1.37957	1.35127	1.40125	1.37668	1.39797	1.36894	1.33159	1.49294	1.47399	1.36996	1.42728	1.40046	1.45223	1.46695	1.37655	1.40401	1.39762	1.37979	1.41311	1.35385	1.47673	1.34856	1.36354	1.47705
37266_at	ZNF32	1.00005	1.07681	1.00945	0.957447	1.02607	1.02179	0.971155	1.04692	1.0235	1.0205	1.03955	1.07151	1.02288	1.05615	1.03737	1.06192	1.05216	1.00401	1.01628	0.99641	1.05669	1.00161	1.05617	1.02218	1.00167	1.06493	1.02339	1.04574	0.997983	1.06174	1.03695	1.03438	1.0396	1.0706	1.03198	0.983323	0.979405	0.94156	1.0109	1.07599	0.989338	1.008	1.00947	0.994132	1.00381	1.03067	1.02181	1.06457
217_at	KLK2	2.01484	2.04633	1.97616	1.97194	2.07028	2.04226	2.01967	2.01571	2.08475	2.05112	2.03067	2.02895	2.04459	2.02678	2.0479	1.99028	2.01856	1.95906	1.98677	1.97719	2.0424	1.99674	2.04468	2.03286	1.97731	1.9941	2.04655	1.98187	1.96691	2.01453	2.03253	1.94737	2.09198	2.02262	2.05087	1.97452	1.8831	1.98722	2.00069	2.05528	2.01218	2.02717	2.02438	2.04202	1.91038	2.00492	1.99698	1.93918
AFFX-TrpnX-5_at	B subtilis TrpE protein, TrpD protein, TrpC protein corresponding to nucleotides 1883-4400 of K01391 (-5, -M, -3 represent transcript regions 5 prime, Middle, and 3 prime respectively)"	0.631418	0.586161	0.702401	0.70987	0.652856	0.817578	0.689324	0.637081	0.632273	0.61025	0.642068	0.660626	0.595354	0.697858	0.597309	0.665771	0.620809	0.602036	0.678403	0.673024	0.630682	0.647835	0.66978	0.643064	0.669745	0.657723	0.617008	0.686961	0.702853	0.667003	0.635665	0.621816	0.534241	0.514174	0.681632	0.685152	0.7051	0.681253	0.670148	1.07657	0.65387	0.67489	0.70606	0.701065	0.671849	0.705174	0.690842	0.611005
32521_at	SFRP1	1.31733	1.4013	1.24837	1.25778	1.25047	0.976466	1.26614	1.45913	1.38835	1.41087	1.44533	1.37935	1.43224	1.18377	1.17088	1.37512	1.17768	1.50777	1.37618	1.24604	1.40145	1.33856	1.45152	1.59996	1.35455	1.12517	1.44516	1.20019	1.38633	1.42224	1.24678	1.26581	1.3582	1.33368	1.56905	1.21312	0.998975	0.789816	1.42551	1.29061	1.20952	1.4087	1.1714	0.962978	1.33254	1.06905	1.04058	1.39695
38322_at	PAGE4	1.0832	1.05457	1.04949	1.13026	0.885098	0.871663	1.05309	1.37593	1.32121	1.2471	1.0978	1.14489	1.58187	1.14712	0.902093	1.71932	1.00238	1.34327	1.16119	1.20626	1.11293	1.11046	1.28152	0.946261	1.03864	1.09808	1.43654	1.53382	1.02386	1.0747	0.95353	0.880268	1.52346	1.22374	1.58315	1.13665	0.946007	0.831537	0.953757	1.09414	1.35638	1.29632	1.08732	1.03357	0.851502	0.855549	1.12093	0.853127
41833_at	jumping translocation breakpoint	1.89458	1.91143	1.73259	1.72121	1.93889	1.77899	1.80098	1.77274	1.9334	1.9386	1.8609	1.82721	1.79764	1.83214	1.77652	1.79329	1.86779	1.69224	1.8194	1.75542	1.84196	1.76777	1.83206	1.77112	1.76036	1.83764	1.79995	1.76237	1.74918	1.81719	1.80541	1.71942	1.82391	1.73659	1.84934	1.88243	1.85647	1.83121	1.73449	1.86614	1.90983	1.77044	1.88052	1.85996	1.80187	1.86105	1.74053	1.89835
36704_at	AP4S1	0.708314	0.718384	0.737014	0.737185	0.712324	0.7068	0.698503	0.748363	0.714856	0.692903	0.745058	0.771146	0.761372	0.694965	0.705682	0.733923	0.7252	0.797847	0.710533	0.726698	0.702492	0.719025	0.718612	0.716049	0.705874	0.685028	0.692393	0.705979	0.718206	0.750325	0.664786	0.68543	0.751548	0.795252	0.700048	0.69379	0.75152	0.763521	0.738527	0.705129	0.655749	0.70289	0.680625	0.705094	0.741525	0.678165	0.709858	0.739705
40743_at	AMPD1	0.676249	0.589567	0.75537	0.746293	0.661103	0.726159	0.701506	0.631161	0.637923	0.687844	0.655888	0.676625	0.773114	0.690209	0.711506	0.664046	0.633386	0.757148	0.677976	0.689902	0.649982	0.666332	0.7016	0.69826	0.663756	0.687704	0.709562	0.685707	0.690404	0.687146	0.74937	0.715111	0.596805	0.619298	0.875737	0.727076	0.68346	0.742316	0.657224	0.778703	0.757169	0.652287	0.690685	0.842195	0.707306	0.690504	0.739093	0.711388
36208_at	BRD2	1.71154	1.50222	1.57717	1.51749	1.53861	1.51415	1.57769	1.53296	1.5833	1.55348	1.53801	1.58508	1.50869	1.54532	1.61302	1.54439	1.53436	1.47881	1.52226	1.48828	1.61447	1.54325	1.51768	1.59587	1.58852	1.4914	1.51854	1.53719	1.56015	1.55384	1.54014	1.62777	1.4755	1.47006	1.57204	1.61821	1.61359	1.65371	1.51996	1.48255	1.55199	1.51185	1.60439	1.51092	1.6356	1.63436	1.56505	1.53436
33438_at	WBP2	1.5882	1.66048	1.58317	1.57283	1.61576	1.59489	1.60763	1.62023	1.73046	1.75112	1.70042	1.60778	1.65967	1.66169	1.56274	1.61129	1.67441	1.59316	1.58415	1.52365	1.68162	1.57661	1.63682	1.60844	1.54386	1.63263	1.63764	1.66375	1.58052	1.63972	1.62985	1.62092	1.75042	1.71359	1.71887	1.69247	1.65525	1.77171	1.58816	1.67682	1.61781	1.63908	1.74456	1.6838	1.71841	1.64249	1.60149	1.71811
36377_at	IL18R1	0.729862	0.767886	0.812619	0.80725	0.750741	0.821076	0.780836	0.77198	0.750684	0.762154	0.775312	0.777431	0.770887	0.773652	0.767438	0.737083	0.776398	0.7999	0.778716	0.780997	0.785181	0.784082	0.781755	0.717494	0.83718	0.776159	0.770556	0.818023	0.825553	0.784191	0.771835	0.75953	0.795503	0.89377	0.783437	0.813355	0.770932	0.768106	0.829107	1.0545	0.784261	0.783693	0.827776	0.778428	0.77172	0.759709	0.795945	0.730085
40017_at	PAMR1	1.15673	1.11802	1.10189	1.10027	1.13827	1.13151	1.14928	1.15279	1.13178	1.14252	1.14912	1.19348	1.15303	1.13688	1.08046	1.31989	1.09933	1.24758	1.14466	1.12407	1.15799	1.14415	1.11437	1.19981	1.13679	1.09379	1.11958	1.06117	1.19645	1.24194	1.13296	1.21459	1.08886	1.10181	1.14891	1.16987	1.19781	1.00674	1.20079	0.941133	1.06507	1.08371	1.15681	1.08092	1.16024	1.0777	1.08906	1.11676
40569_at	myeloid zinc finger 1	1.23193	1.21926	1.25067	1.2371	1.19641	1.26488	1.28586	1.16917	1.27693	1.22821	1.17128	1.24141	1.20969	1.19512	1.27869	1.22861	1.17935	1.29141	1.22169	1.21046	1.28367	1.25582	1.18399	1.33469	1.3004	1.25762	1.26815	1.23904	1.2853	1.25328	1.15083	1.32135	1.04809	0.948703	1.29734	1.25194	1.26408	1.30194	1.20569	1.21224	1.32475	1.22009	1.23593	1.2889	1.26351	1.27914	1.22348	1.28904
41056_at	PART1	0.942223	0.889925	0.891491	0.887512	0.941849	1.02017	0.932906	0.847331	0.946124	0.997954	0.913073	0.870417	0.878048	0.944267	0.953477	0.941597	0.916179	0.893875	0.928221	0.89637	1.01692	0.939109	0.917747	0.943982	0.942697	0.927177	0.919047	0.855284	0.930924	0.975719	0.954252	0.913469	0.961752	0.970662	0.893279	1.00232	0.819606	0.865267	0.879808	0.969517	0.910479	0.903447	0.977961	0.861503	0.878383	0.873367	0.8861	0.858874
39034_at	CHMP2B	0.596525	0.66182	0.571925	0.605164	0.655673	0.580042	0.60166	0.631311	0.661526	0.701357	0.666977	0.643044	0.670631	0.628558	0.591299	0.629339	0.6068	0.633111	0.593138	0.606402	0.641196	0.63032	0.730119	0.610681	0.582629	0.569212	0.619606	0.597214	0.588071	0.656686	0.597177	0.578954	0.756219	0.804033	0.649597	0.557368	0.665265	0.572787	0.600699	0.551126	0.559871	0.62966	0.661507	0.587671	0.574677	0.549459	0.55185	0.726812
37969_at	PTGS1	1.31821	1.26258	1.32105	1.3436	1.28441	1.35141	1.3168	1.40292	1.2573	1.28271	1.29695	1.33545	1.34118	1.31709	1.36106	1.28681	1.29706	1.32392	1.34617	1.35134	1.30633	1.33384	1.32184	1.30416	1.37652	1.34292	1.37224	1.32669	1.34001	1.32926	1.31351	1.28043	1.49766	1.44396	1.26289	1.26867	1.30631	1.2625	1.33748	1.37552	1.30078	1.3814	1.30777	1.30721	1.29942	1.31819	1.30031	1.31689
31671_at	RNA binding motif, single stranded interacting protein 1, pseudogene	1.40003	1.38798	1.4025	1.41901	1.39107	1.40738	1.36218	1.44545	1.45762	1.38464	1.38814	1.40639	1.39008	1.41655	1.43606	1.42304	1.42375	1.38819	1.42294	1.42958	1.37231	1.35751	1.39924	1.41215	1.40453	1.35446	1.42561	1.40495	1.41589	1.43376	1.3934	1.38349	1.5771	1.54919	1.37575	1.39787	1.44348	1.40219	1.4342	1.38328	1.35636	1.41739	1.40235	1.39666	1.39924	1.35717	1.37014	1.33752
40876_at	GYG1	1.16922	1.24748	1.10743	1.08305	1.18676	1.07473	1.1173	1.21743	1.23532	1.25048	1.19102	1.12548	1.20791	1.14431	1.26064	1.17479	1.17145	1.06422	1.17003	1.13638	1.14077	1.07405	1.25517	1.15025	1.13734	1.03809	1.21607	1.15342	1.10319	1.19216	1.17552	1.13554	1.16676	1.16459	1.21435	1.19451	1.22716	1.10347	1.13842	1.17787	1.1115	1.1191	1.09916	1.15149	1.09547	1.06405	0.998625	1.11656
33288_i_at	ZNF263	0.978659	0.931724	0.897017	0.877813	0.905808	0.904814	0.889017	0.888729	0.920304	0.889615	0.904758	0.894894	0.981408	0.923723	0.93184	0.891981	0.89884	0.750406	0.903162	0.902669	0.886669	0.897105	0.884026	0.943715	0.918595	0.868793	0.955367	0.958808	0.962573	0.936323	0.906073	0.848328	0.7773	0.689185	0.94715	0.910702	0.927035	0.907686	0.898663	0.890188	0.995339	0.921859	0.943524	0.999169	0.890827	0.937101	0.885672	0.912679
859_at	CYP1B1	1.49015	1.46103	1.11017	0.730106	0.947484	0.745971	1.32162	1.00245	1.3865	1.25527	1.14324	0.918409	1.28787	0.847231	0.941431	0.758718	1.00905	1.19854	1.03865	0.909888	0.922677	1.16486	1.19645	0.909918	1.01566	0.79268	1.05159	0.893733	0.963065	0.981655	0.906093	1.00656	0.719637	0.912678	0.908398	0.91197	0.919798	0.619752	0.809043	0.878943	0.908626	1.06866	0.933021	1.2429	0.811797	1.20802	0.708038	0.933646
32488_at	COL3A1	1.22808	1.43886	1.22808	1.17729	1.22368	1.24676	1.21541	1.3953	1.61958	1.42852	1.30755	1.36393	1.20781	1.13932	1.4138	1.51886	1.26087	1.61239	1.24694	1.62312	1.23482	1.34331	1.4567	1.8226	1.46953	1.16308	1.49447	1.28411	1.4884	1.43931	1.47027	1.37934	1.40275	1.50545	1.48127	1.44041	1.47123	0.954669	1.46963	1.30856	1.26594	1.35235	1.15078	1.08703	1.25692	1.24382	1.20133	1.07721
32612_at	GSN	1.15794	1.28327	1.10537	1.20604	1.11611	1.01727	1.27467	1.48918	1.36526	1.23762	1.24916	1.12603	1.39328	1.16382	1.17292	1.45513	1.35376	1.29774	1.22642	1.30474	1.19577	1.19284	1.37934	1.25147	1.55936	1.01188	1.49758	1.23563	1.22798	1.34341	1.27811	0.930964	1.45903	1.50569	1.42465	1.05709	1.24492	0.759979	1.26794	1.23688	1.19245	1.34792	1.17628	1.09384	1.16885	1.08751	1.02632	1.13038
39706_at	CPNE3	0.989795	0.939087	0.867346	0.92213	0.953728	0.894793	0.928682	0.948273	0.968101	1.0421	1.04853	0.904623	0.944358	0.957005	0.951222	0.817753	0.899912	0.869284	0.933498	0.88203	0.987368	0.913312	0.949007	0.924873	0.944841	0.844892	0.939302	0.982707	0.894637	0.941601	1.01724	0.945984	0.938174	0.87004	0.968884	0.952925	0.936681	1.10539	0.927401	0.962781	0.997135	0.911342	0.975905	0.91307	1.03722	0.978619	0.979321	0.960376
160032_at	IL6R	0.629373	0.590782	0.698198	0.63527	0.596572	0.56022	0.663534	0.637015	0.593573	0.625316	0.643846	0.705098	0.604251	0.647764	0.612142	0.696567	0.633977	0.771214	0.636777	0.640446	0.646833	0.634442	0.617814	0.646499	0.671003	0.691403	0.58907	0.719485	0.621381	0.62575	0.639539	0.661276	0.571885	0.534283	0.622836	0.591737	0.576523	0.589145	0.603748	0.575674	0.634388	0.621397	0.650841	0.637525	0.625367	0.587838	0.691709	0.59608
41098_at	DAAM2	1.10516	1.11488	1.14316	1.16709	1.07342	1.09508	1.12189	1.16633	1.05658	1.12741	1.07813	1.08861	1.16245	1.11279	1.07826	1.15823	1.15982	1.1122	1.09609	1.2095	1.08517	1.09857	1.13334	1.1322	1.13867	1.1251	1.1655	1.13375	1.13152	1.12579	1.17157	1.07197	0.965306	0.949343	1.19698	1.09151	1.08822	1.03655	1.09742	1.10324	1.05131	1.11564	1.11214	1.0749	1.04977	1.06977	1.11673	1.05752
37588_s_at	Chromosome 22q13 BAC Clone CIT987SK-384D8 complete sequence	1.29328	1.23536	1.28414	1.29768	1.22035	1.30853	1.29563	1.24809	1.23551	1.25106	1.22558	1.36442	1.33686	1.27959	1.25241	1.24356	1.25299	1.31749	1.25625	1.26084	1.25253	1.27309	1.2376	1.32824	1.26258	1.31527	1.23637	1.29007	1.31528	1.29906	1.29409	1.28162	1.21902	1.21721	1.25766	1.35734	1.27055	1.34075	1.25518	1.281	1.2838	1.2548	1.29511	1.34155	1.28322	1.30296	1.31154	1.40389
32172_at	SPEN	1.17112	1.13569	1.09978	1.11024	1.0424	1.05483	1.0553	1.09892	1.20474	1.16507	1.12609	1.14813	1.03204	1.10977	1.0761	1.04942	1.03932	1.09762	1.07154	1.08893	1.11029	1.09202	1.11346	1.14407	1.07713	1.05302	1.1578	1.13393	1.10151	1.09113	1.0691	1.09303	1.14271	1.08411	1.12512	1.14819	1.23051	1.18971	1.16518	1.15495	1.17943	1.05881	1.12962	1.04028	1.16393	1.0945	1.06761	1.06591
718_at	HTRA1	1.11586	1.22869	1.08177	1.15978	1.06905	1.05772	1.17267	1.33249	1.25701	1.21073	1.15829	1.14548	1.31364	1.16717	1.13934	1.27124	1.11418	1.28065	1.16464	1.2033	1.17017	1.1019	1.21145	1.26274	1.20254	1.04135	1.38426	1.21529	1.17404	1.25821	1.12387	1.03229	1.24043	1.26351	1.31617	1.17447	1.16453	0.977603	1.21306	1.17834	1.05095	1.24535	1.15495	1.08685	1.15509	1.0483	0.992891	1.17378
33750_at	PTPRU	1.26107	1.33079	1.32023	1.38051	1.30558	1.33719	1.30256	1.29855	1.30224	1.29536	1.29764	1.32222	1.32913	1.35094	1.29753	1.31373	1.37128	1.31663	1.31756	1.32196	1.27465	1.28896	1.31816	1.26121	1.28066	1.32314	1.28345	1.32989	1.29216	1.31451	1.29009	1.25516	1.36924	1.38687	1.3221	1.33282	1.35095	1.38912	1.35733	1.33244	1.29132	1.33304	1.33576	1.37203	1.37396	1.31006	1.32641	1.35739
34738_at	SHMT1	0.950109	0.954025	0.933106	1.00309	0.937167	0.979824	0.962841	0.938894	0.950121	0.910151	0.973857	0.92886	0.893713	0.962426	0.933909	0.918049	0.907235	1.02816	0.940402	0.940495	0.909921	0.956361	0.979036	0.949694	0.89479	0.94734	0.889986	0.938086	0.954398	0.963776	0.936627	0.911201	1.05031	1.05592	0.949712	0.972168	0.927146	1.00774	0.933331	0.992596	0.992269	0.98436	0.953103	1.00021	0.98477	0.925979	0.976579	1.02659
1915_s_at	v-fos FBJ murine osteosarcoma viral oncogene homolog	2.01089	2.04633	1.97616	1.97194	1.95656	2.01028	2.00967	2.01571	2.08475	2.0253	1.95315	1.57786	1.84037	1.9775	1.43844	1.99028	1.8719	1.95906	1.97214	1.94271	2.0424	1.93179	1.98118	1.78958	1.97731	1.63787	2.04655	1.35132	1.96691	1.95134	1.8867	1.29182	1.93594	2.02262	2.00443	1.85782	1.74919	1.30992	1.91651	2.03384	1.68835	2.02717	1.87776	1.74783	1.54796	2.00073	1.59489	1.51342
1895_at	jun oncogene	0.990877	0.943518	0.937844	1.06795	0.979912	0.962305	1.01768	1.12518	1.12512	1.1959	1.06367	0.836556	1.00147	1.01983	0.836749	1.03807	0.950821	0.982684	0.959221	0.974075	1.00022	0.908972	1.03329	0.918558	1.0585	0.905056	1.18611	0.796374	0.948368	0.921458	0.840217	0.878594	0.940305	0.97604	1.07159	0.831422	0.893845	0.799951	0.990909	1.09166	0.833539	0.994366	0.88178	0.856969	0.841091	0.890929	0.848195	0.924034
37354_at	SP100	0.576864	0.613027	0.620293	0.678651	0.596798	0.607518	0.630542	0.609586	0.578513	0.57104	0.630337	0.670264	0.571514	0.603828	0.588264	0.700739	0.628901	0.716018	0.632128	0.626174	0.560584	0.601051	0.584993	0.562675	0.584636	0.601222	0.647791	0.567033	0.559775	0.57108	0.628595	0.649896	0.684815	0.681666	0.566615	0.56472	0.643544	0.593985	0.596963	0.573618	0.600186	0.579508	0.574519	0.595775	0.612933	0.593313	0.656914	0.638929
38570_at	HLA-DOB	0.784117	0.72931	0.785404	0.796063	0.781735	0.782057	0.727904	0.694601	0.709224	0.753682	0.718138	0.74356	0.709649	0.733984	0.709903	0.746521	0.753718	0.752127	0.762586	0.745186	0.719246	0.760801	0.781663	0.771008	0.813104	0.743033	0.784801	0.777371	0.804601	0.737266	0.734545	0.785589	0.753291	0.731231	0.756796	0.793088	0.729754	0.731279	0.769634	0.875745	0.753532	0.796374	0.70502	0.77334	0.766331	0.747276	0.77397	0.749974
1229_at	myotubularin related protein 11	0.763011	0.767054	0.758677	0.733112	0.741559	0.768969	0.791628	0.808556	0.763237	0.744341	0.749442	0.755202	0.770424	0.737227	0.731279	0.849321	0.740094	0.926178	0.740872	0.829733	0.767738	0.767301	0.724294	0.837028	0.773081	0.723969	0.84671	0.810075	0.866547	0.795749	0.77533	0.776947	0.746122	0.747661	0.763731	0.751599	0.82112	0.696891	0.791056	0.698167	0.750909	0.76058	0.693228	0.722206	0.752563	0.758173	0.72576	0.763498
35933_f_at	PMS2L3	0.993063	0.991347	1.03126	0.991635	0.988895	1.21345	0.951584	1.00145	0.98324	1.01115	1.0384	1.04248	0.934471	1.02098	1.04419	1.0478	1.0787	0.994885	1.04616	1.01434	1.02936	1.01247	1.03594	1.01596	1.02398	0.980783	1.0245	1.01367	1.05273	0.984415	0.991278	1.10901	0.997982	1.00548	1.02933	1.00984	1.03959	1.04474	1.0453	1.05582	1.04583	1.04147	1.00287	0.956324	1.04203	1.09996	1.00757	1.00471
36982_at	USP14	0.992019	1.11428	0.955632	0.976462	0.959314	0.937791	0.984283	0.937556	1.03978	1.11033	1.04743	1.00993	0.968778	1.05447	0.947089	0.958514	1.12967	1.06582	0.990213	0.917001	1.05097	0.98017	1.09626	1.05525	0.974388	1.03823	1.04721	1.01249	0.979206	0.945154	0.921562	1.00664	0.944661	0.911544	1.09331	0.922468	0.931727	0.949289	0.881354	1.03379	0.973028	0.951855	1.02958	0.981105	0.91208	0.991432	0.841575	0.983898
1714_at	RREB1	0.886816	0.837959	0.920216	0.937253	0.865459	0.893377	0.979535	0.876346	0.851987	0.856931	0.838175	0.866847	0.914924	0.889187	0.872645	0.888896	0.865184	0.970464	0.902435	0.898251	0.874481	0.897646	0.869276	0.920735	0.955233	0.910556	0.922119	0.884596	0.952437	0.88405	0.875995	0.896752	0.846645	0.836629	0.867491	0.905877	0.840713	0.824102	0.894526	0.836269	0.891523	0.89451	0.845986	0.871091	0.857448	0.902349	0.856963	0.900999
2094_s_at	v-fos FBJ murine osteosarcoma viral oncogene homolog	2.01484	2.04633	1.97616	1.97194	2.07028	2.04226	2.01967	2.01571	2.08475	2.05112	2.03067	1.81134	1.98529	2.02678	1.66938	1.99028	2.01856	1.95906	1.98677	1.97719	2.0424	1.99674	2.04468	1.8644	1.97731	1.8398	2.04655	1.61959	1.96691	2.01453	2.03253	1.55378	2.04688	2.02262	2.05087	1.97452	1.84705	1.51745	2.00897	2.05528	1.80962	2.02717	2.00757	1.9135	1.70351	2.00492	1.78472	1.6278
32884_at	PHD finger protein 20	0.773054	0.795075	0.809304	0.824552	0.749361	0.80296	0.833686	0.774084	0.771579	0.787509	0.777658	0.822953	0.814844	0.807655	0.837754	0.774817	0.792309	0.791404	0.791323	0.784783	0.782515	0.817951	0.787666	0.792621	0.772643	0.807913	0.779853	0.829586	0.801178	0.790591	0.816522	0.814284	0.80243	0.825681	0.813064	0.816435	0.779011	0.863654	0.755178	0.824492	0.816407	0.785583	0.846629	0.858916	0.839969	0.78756	0.852122	0.798675
32690_s_at	Human DNA for prostaglandin E receptor EP3 subtype	0.716606	0.710488	0.787982	0.809228	0.70816	0.785657	0.759426	0.754326	0.698754	0.726437	0.720007	0.742695	0.72118	0.733794	0.735455	0.760126	0.719175	0.684657	0.761198	0.7636	0.70305	0.725634	0.726053	0.740946	0.785401	0.748964	0.71415	0.789164	0.775268	0.740263	0.735423	0.735495	0.66336	0.67274	0.77911	0.789753	0.773581	0.763514	0.758854	0.754186	0.748368	0.716337	0.747274	0.806757	0.772157	0.759138	0.762276	0.750133
39288_at	CADM3	1.20378	1.21916	1.24096	1.23983	1.19736	1.21897	1.23427	1.18937	1.17153	1.2134	1.1786	1.2419	1.23779	1.20854	1.21954	1.19295	1.23211	1.22005	1.21702	1.21686	1.18079	1.22515	1.19977	1.1867	1.24939	1.2348	1.19507	1.19977	1.23825	1.20754	1.23083	1.22049	1.2558	1.27195	1.20676	1.22438	1.23794	1.27652	1.25821	1.22576	1.22898	1.18747	1.2321	1.20228	1.23479	1.2168	1.2578	1.23466
37836_at	tubulin tyrosine ligase-like family, member 5	1.00878	1.04112	0.966125	0.977497	0.955463	0.997923	0.972433	1.02553	1.03275	1.01485	1.02328	0.963225	0.981121	0.996862	0.960885	0.973408	0.967351	0.920092	0.959055	0.999658	0.968279	0.99251	0.995883	0.946661	0.943016	0.987416	0.982517	0.987822	0.982759	0.949718	0.980353	0.993792	1.14506	1.08664	0.982287	0.980102	1.03201	0.963934	0.933946	0.962975	0.984069	0.964563	0.951327	0.899503	1.01789	0.959148	0.96204	1.00156
32714_s_at	ACVRL1	0.790052	0.796269	0.891432	0.814045	0.790949	0.794264	0.787941	0.77184	0.794497	0.793155	0.753434	0.873881	0.860612	0.840092	0.817955	0.811148	0.831537	0.722513	0.825334	0.811476	0.82897	0.785621	0.843752	0.811573	0.814296	0.833926	0.780161	0.842097	0.819174	0.837872	0.827489	0.814947	0.855046	0.910783	0.829988	0.833232	0.83149	0.923985	0.819804	0.909753	0.795441	0.79748	0.839569	0.84591	0.771195	0.890855	0.856257	0.837435
33810_at	TRRAP	1.11356	1.05186	0.960747	0.904019	0.998881	0.965155	0.958235	0.983535	1.12541	1.0927	1.08347	1.09356	1.07047	1.02198	1.00707	0.960951	1.00539	0.931601	1.0286	0.955586	1.09745	1.01858	1.0601	1.14251	1.08244	0.975576	1.07386	1.0119	1.00134	1.04117	1.06404	1.06261	1.00986	0.828602	1.0536	1.06654	1.02249	1.10676	1.01816	0.972928	1.06279	0.986043	1.05383	0.986504	1.07047	1.0879	1.05403	1.12243
2062_at	IGFBP7	1.68517	1.82895	1.63687	1.60131	1.71555	1.67949	1.66709	1.83128	1.89959	1.72564	1.66037	1.78228	1.77282	1.60196	1.89582	1.8502	1.74837	1.79014	1.66937	1.83498	1.58764	1.66778	1.67501	2.00204	1.75357	1.53636	1.986	1.84915	1.86966	1.99008	1.89649	1.67733	1.87273	1.87194	1.84547	1.8674	1.78264	1.14831	1.81261	1.68246	1.81971	1.7807	1.61553	1.69552	1.69053	1.64371	1.60215	1.68168
34444_at	CXorf1	0.490182	0.488423	0.471353	0.496757	0.492585	0.519246	0.51311	0.46326	0.489733	0.468383	0.450996	0.496706	0.492191	0.499935	0.503858	0.491302	0.53883	0.485325	0.499368	0.469994	0.441405	0.533381	0.464721	0.473031	0.464905	0.503005	0.468541	0.515128	0.464472	0.471938	0.510439	0.495979	0.507171	0.512369	0.518608	0.510294	0.498861	0.497576	0.483418	0.870476	0.483616	0.482144	0.504188	0.512122	0.471268	0.505181	0.504162	0.493238
37373_at	UGP2	1.20262	1.2179	1.04551	1.05077	1.23478	1.15801	1.09594	1.23579	1.21369	1.23813	1.19887	1.12376	1.19318	1.10992	1.11977	1.15855	1.22045	1.09639	1.15509	1.21137	1.07911	1.1262	1.18918	1.21686	1.09855	1.10838	1.22811	1.0999	1.07502	1.18733	1.12773	1.07502	1.18297	1.1972	1.19701	1.11025	1.20606	1.10087	1.1473	1.20303	1.07881	1.16302	1.11367	1.13769	1.07221	1.08388	1.03913	1.11737
36339_at	KCNV2	0.706663	0.713564	0.768684	0.820661	0.727916	0.791389	0.77854	0.668123	0.762146	0.759448	0.767554	0.759818	0.735757	0.74034	0.74694	0.66935	0.738582	0.821551	0.741827	0.689306	0.729562	0.79823	0.758296	0.715688	0.757104	0.798744	0.733653	0.828197	0.77257	0.764758	0.725866	0.775584	0.797832	0.893416	0.846516	0.763031	0.707657	0.818044	0.781424	0.967488	0.780079	0.714652	0.826396	0.83947	0.763473	0.760882	0.788076	0.748522
986_at	CYP19A1	0.798406	0.776668	0.815278	0.7816	0.758445	0.829006	0.768927	0.803813	0.734933	0.764519	0.830037	0.810358	0.817444	0.808115	0.798138	0.76933	0.862461	0.899327	0.802336	0.809499	0.803842	0.833856	0.779652	0.797999	0.796627	0.850828	0.826302	0.820622	0.807619	0.827472	0.780474	0.783331	0.85595	0.919167	0.758714	0.817141	0.801211	0.804233	0.791251	0.730558	0.798874	0.796907	0.784261	0.829188	0.783723	0.775648	0.793741	0.829909
40460_s_at	ACOX1	0.9089	0.900475	0.878264	0.862631	0.890713	0.945427	0.859664	0.897343	0.847166	0.871959	0.850407	0.890108	0.898587	0.927627	0.869081	0.886005	0.958073	0.875714	0.904521	0.862082	0.889852	0.884515	0.955132	0.909341	0.863615	0.953872	0.867711	0.847439	0.902787	0.953087	0.979929	0.848246	0.922094	0.9522	0.7955	0.822199	0.899219	0.88651	0.891882	0.852674	0.867713	0.859689	0.904139	0.867182	0.880931	0.917694	0.868074	0.888071
38348_at	ACOX2	0.568424	0.600458	0.636297	0.616688	0.579341	0.593343	0.642946	0.666391	0.640315	0.616911	0.656406	0.594877	0.610172	0.602327	0.595331	0.660657	0.61169	0.613309	0.615872	0.629999	0.654057	0.601276	0.71529	0.585431	0.615484	0.570715	0.723208	0.678382	0.595139	0.60543	0.575159	0.590046	0.665353	0.672613	0.654989	0.602323	0.599234	0.560408	0.600444	0.626523	0.593983	0.639343	0.612536	0.608678	0.642762	0.554215	0.595637	0.577125
33574_at	chromosome 6 open reading frame 10	0.542073	0.613615	0.524203	0.588649	0.559002	0.599547	0.62147	0.571108	0.589931	0.580107	0.592366	0.585429	0.611163	0.571828	0.571381	0.650818	0.570653	0.711861	0.584883	0.569143	0.578815	0.611725	0.580059	0.553958	0.566137	0.575122	0.582152	0.539322	0.5775	0.584096	0.597238	0.578184	0.988389	0.987818	0.588859	0.569391	0.552328	0.631889	0.564625	0.602532	0.525275	0.559413	0.572535	0.575906	0.568081	0.607118	0.564078	0.580662
39247_at	ABCC6	0.5494	0.565031	0.578205	0.568874	0.54086	0.513321	0.575227	0.626635	0.595712	0.638147	0.615254	0.588308	0.581569	0.804242	0.527144	0.678285	0.67272	0.65672	0.584088	0.60262	0.550799	0.609763	0.624432	0.536225	0.520505	0.617446	0.580264	0.589394	0.595431	0.551002	0.532044	0.542488	1.02859	0.86325	0.613616	0.609605	0.548414	0.550619	0.574855	0.710262	0.499376	0.586568	0.621807	0.51425	0.602127	0.565818	0.533593	0.541243
32773_at	HLA-DQA1	1.13634	1.08364	1.06934	1.16728	1.27053	1.16782	1.13577	1.24262	1.1383	1.0702	1.0983	1.1199	1.16254	1.09883	1.07646	1.22578	1.06444	1.15782	1.14231	1.10279	1.11971	1.1415	1.06862	1.09758	1.14451	1.13952	1.21665	1.18312	1.16066	1.1336	1.11017	1.07453	1.18532	1.03939	1.27245	1.13092	1.15337	1.03613	1.24628	1.1661	1.18106	1.32067	1.0721	1.08101	1.27016	1.1371	1.1378	1.04334
36582_g_at	GARS	1.03693	0.992556	0.9505	0.904755	1.07386	0.925616	0.956153	0.883954	1.05518	1.01705	0.975769	0.901734	0.950647	0.985473	1.09445	0.867818	0.897934	1.01983	0.984603	0.953668	0.978945	0.960302	1.02539	1.03865	1.00602	0.964647	1.00276	0.96133	0.885294	0.983735	0.971911	1.02093	0.785963	0.647456	0.988181	0.972407	1.01649	1.22812	0.940048	0.893984	1.06965	0.959051	0.998357	0.972866	0.976583	1.00529	0.932751	0.961178
34714_at	SAMHD1	0.537346	0.559829	0.556157	0.559371	0.6673	0.573747	0.576952	0.553256	0.601871	0.578636	0.568802	0.556395	0.599214	0.56995	0.592781	0.580704	0.601071	0.562844	0.589542	0.563573	0.538749	0.565166	0.557759	0.550169	0.570136	0.53933	0.552159	0.587692	0.540578	0.548395	0.591296	0.563152	0.590647	0.601143	0.625165	0.571585	0.560764	0.556084	0.574527	0.701415	0.596522	0.588015	0.542176	0.555226	0.60042	0.586954	0.602301	0.587276
33811_at	CCPG1	0.879737	0.917988	0.782936	0.799156	0.88896	0.822003	0.821066	0.872763	0.903056	0.932883	0.899252	0.871019	0.874067	0.918553	0.830563	0.875675	0.942778	0.914909	0.875213	0.846627	0.933274	0.894712	0.933488	0.862957	0.824312	0.889361	0.878784	0.826451	0.845752	0.872529	0.898784	0.795781	0.859336	0.837165	0.872339	0.883854	0.861546	0.721832	0.836726	0.926855	0.822688	0.853099	0.945596	0.84622	0.761604	0.808432	0.784158	0.85021
37751_at	TM9SF4	1.03304	1.03327	0.976855	0.944487	1.03315	1.0434	1.03346	0.991012	1.10283	1.12476	1.06894	0.95407	0.956364	1.03673	1.03887	0.969478	1.02158	0.825716	0.98395	1.01079	1.03654	1.01547	1.05885	0.99725	0.978936	0.975492	0.966059	0.938115	0.994776	1.02905	1.00373	1.03814	1.02567	1.07853	1.11714	1.07361	1.07296	1.0852	0.96535	1.02107	1.11948	0.969154	1.09156	0.997326	1.08192	0.904582	1.01622	1.03956
35606_at	histidine decarboxylase	0.684639	0.711059	0.75438	0.781036	0.695703	0.776045	0.697452	0.767867	0.685281	0.65777	0.647873	0.731233	0.770295	0.681293	0.663353	0.729845	0.72753	0.665803	0.696965	0.701667	0.687272	0.740556	0.684752	0.676593	0.708456	0.735274	0.761182	0.723186	0.742491	0.72201	0.665488	0.682359	0.747671	0.746823	0.779915	0.733897	0.729716	0.682499	0.768111	0.805895	0.736617	0.73253	0.724095	0.684247	0.694791	0.696541	0.759686	0.709446
37835_at	CD1C	0.940095	0.9756	0.942879	0.91643	0.949805	0.915062	0.961084	0.924022	0.873044	0.900714	0.926615	0.946941	0.947869	0.967323	0.928163	0.920243	0.951307	0.968721	0.960853	0.991575	0.884143	0.96308	0.951306	0.947547	0.929283	0.983455	0.909553	0.983269	0.958579	0.924883	0.908931	0.962696	0.925777	0.930483	0.917864	0.938678	0.937858	0.912323	1.01885	1.03816	0.910911	0.971882	0.915292	0.935147	0.921479	0.939536	0.978187	0.92116
32091_at	SLC25A44	0.916635	0.976142	1.04912	0.899846	0.921996	0.973729	0.913849	0.923425	1.02007	0.978266	0.93214	0.984916	0.971875	0.917545	0.865996	0.84757	0.922794	0.894607	0.903641	0.888459	0.922358	0.86484	0.984208	0.95147	0.903261	0.872674	0.850675	0.834009	0.832805	0.883544	0.874103	0.977473	0.778922	0.863269	0.992757	0.958636	1.06194	0.980769	0.916641	1.00353	0.983469	0.873168	1.0088	0.934126	0.976512	0.929437	0.868929	0.876615
36068_at	CCS	1.26481	1.23336	1.26547	1.26824	1.25202	1.23016	1.28417	1.29481	1.27906	1.29401	1.26327	1.23033	1.27553	1.33444	1.26838	1.2583	1.25891	1.24737	1.2785	1.23315	1.25508	1.25762	1.2827	1.24483	1.23461	1.29139	1.28774	1.29098	1.27897	1.29724	1.23331	1.27887	1.26922	1.27621	1.29301	1.24973	1.25162	1.36032	1.2823	1.29248	1.2809	1.24734	1.3045	1.25189	1.28099	1.26717	1.31607	1.32456
1661_i_at	UBE2N	2.01484	1.97573	1.97616	1.85831	2.02447	2.04226	2.01967	1.87828	2.08475	2.05112	2.03067	2.02895	2.04459	2.02678	2.0479	1.99028	2.01856	1.87073	1.98677	1.97719	2.0424	1.99674	2.04468	1.89311	1.97731	1.9941	2.04655	1.98187	1.96691	2.01453	2.03253	1.94737	1.93471	2.02262	2.05087	1.97452	1.78789	1.98722	1.85715	2.05528	2.01218	2.02717	2.02438	2.04202	1.74335	2.00492	1.99698	1.69568
33792_at	prostate stem cell antigen	2.01484	2.04633	1.77327	1.63184	1.50853	1.69881	1.49008	1.34276	2.08475	1.14069	1.351	2.02895	1.24015	1.49812	1.36393	1.36865	1.29789	1.36293	1.3716	1.4854	1.71541	1.73366	1.53827	1.37073	1.40355	1.20429	1.32545	1.98187	1.26988	1.2875	1.33018	1.30537	1.34223	2.02262	1.13478	1.39197	1.77838	1.98722	1.2333	1.1382	1.22236	1.23486	1.24927	1.49445	1.49018	1.27617	1.34629	1.25341
33412_at	LGALS1	1.52471	1.75537	1.4453	1.48184	1.58911	1.31448	1.57289	1.89708	1.77246	1.69753	1.64792	1.60825	1.85161	1.53097	1.52865	1.87877	1.71125	1.68208	1.68759	1.69428	1.57827	1.58982	1.82478	1.80873	1.62	1.29738	1.8118	1.58359	1.53022	1.6908	1.74166	1.53488	1.9576	1.93072	1.77848	1.57789	1.73689	1.0816	1.68153	1.57147	1.53749	1.7419	1.62094	1.59629	1.55745	1.38466	1.5411	1.69041
2058_s_at	ITGB5	1.4233	1.45046	1.34163	1.36579	1.32828	1.40014	1.43185	1.3811	1.54211	1.46216	1.47348	1.41231	1.51551	1.39479	1.36451	1.37441	1.44628	1.39873	1.40437	1.37763	1.48589	1.44371	1.42137	1.50066	1.4904	1.39082	1.49412	1.39837	1.37091	1.38435	1.52508	1.40574	1.39202	1.25938	1.43205	1.42508	1.41578	1.41839	1.36298	1.38565	1.40342	1.39181	1.44405	1.42043	1.37557	1.34801	1.32554	1.45095
37314_at	EAPP	1.01864	1.00133	0.97738	1.06567	1.03189	1.08448	1.02408	1.00164	0.917073	0.926704	1.03524	1.12083	1.0739	1.0284	1.05173	1.03558	1.05653	1.02622	1.04208	1.00887	1.02509	1.04961	0.997023	1.06233	1.04241	1.11939	0.984413	1.07077	1.06684	1.06313	1.11472	1.02308	1.05605	1.12781	0.981015	0.996202	0.874969	1.00927	0.99171	0.958759	1.02074	1.07297	0.998545	1.03258	1.03378	1.00531	1.06629	1.0698
37235_g_at	KNG1	0.561137	0.527321	0.578152	0.515238	0.483336	0.554751	0.56168	0.515239	0.51577	0.523808	0.544511	0.525732	0.548168	0.540406	0.528577	0.574965	0.486125	0.576198	0.556812	0.542485	0.5377	0.556315	0.541307	0.553946	0.537693	0.569101	0.509641	0.553932	0.502881	0.495522	0.554745	0.599195	0.54202	0.555115	0.512259	0.531943	0.513833	0.51655	0.554651	0.504121	0.544838	0.556379	0.529897	0.599647	0.521009	0.516051	0.564629	0.523341
34359_at	HDDC2	0.784895	0.927688	0.826512	0.801804	0.796128	0.76108	0.80546	0.898263	0.856667	0.846582	0.865702	0.851847	0.858613	0.877647	0.768131	0.798366	0.828313	0.814617	0.823779	0.773608	0.892676	0.740411	0.937949	0.732889	0.788272	0.826947	0.8952	0.787604	0.737784	0.771582	0.787534	0.778241	0.959291	0.976939	0.832657	0.78816	0.772935	0.770701	0.815095	0.838067	0.836982	0.839873	0.779856	0.75561	0.774992	0.781481	0.791828	0.797012
35145_at	MNT	1.11897	1.15958	1.15238	1.14199	1.07463	1.15369	1.10999	1.08501	1.2117	1.14009	1.17152	1.15389	1.21897	1.08206	1.0391	1.09721	1.14098	1.17845	1.15427	1.09512	1.20906	1.13354	1.15427	1.17035	1.12618	1.10716	1.12762	1.08167	1.099	1.08079	1.12018	1.21511	1.15256	1.24029	1.13413	1.10962	1.22692	1.1978	1.18886	1.23178	1.25419	1.1538	1.18254	1.10342	1.23981	1.11927	1.06397	1.30216
1693_s_at	TIMP metallopeptidase inhibitor 1	1.6669	1.76834	1.66125	1.69519	1.96285	1.5822	1.67321	1.75096	1.84549	1.69372	1.6457	1.86434	1.81615	1.85616	1.87097	1.84654	1.68194	1.81907	1.75992	1.76982	1.62695	1.7302	1.7236	2.03286	1.79438	1.46614	1.87367	1.79808	1.71037	1.81341	1.8856	1.92433	1.8516	1.68835	1.83921	1.77879	1.70623	1.30977	1.70862	1.74066	1.68684	1.7751	1.77016	1.73652	1.81929	1.66469	1.68594	1.61867
34377_at	ATPase, Na+/K+ transporting, alpha 2 (+) polypeptide	0.710572	0.774421	0.697386	0.733385	0.663099	0.706425	0.933936	0.90146	0.836654	0.817912	0.774641	0.712377	0.848895	0.745272	0.705892	0.868905	0.828242	0.764746	0.834119	0.864496	0.71012	0.711394	0.822367	0.709435	0.776176	1.22204	0.947273	0.738445	0.745112	0.680331	0.68976	0.590326	0.732842	0.74438	0.872412	0.682537	0.89818	0.68321	0.743209	0.699808	0.674735	0.804802	0.813182	0.695457	0.664836	0.721001	0.73124	0.65049
248_at	COPS2	0.592535	0.547452	0.532837	0.500121	0.600164	0.56703	0.540531	0.552228	0.504619	0.523257	0.531512	0.477016	0.501604	0.545961	0.56911	0.570253	0.567461	0.57273	0.563748	0.564568	0.512146	0.585872	0.53912	0.537911	0.480659	0.53242	0.571893	0.520777	0.477794	0.546674	0.529383	0.497249	0.47445	0.516836	0.481522	0.488089	0.512122	0.485369	0.505646	0.540617	0.534622	0.506194	0.498674	0.54739	0.493761	0.57305	0.492247	0.49066
38014_at	ADAR	1.60497	1.56575	1.44787	1.48592	1.6345	1.55323	1.47351	1.52321	1.60416	1.57252	1.56865	1.56687	1.53541	1.51042	1.53258	1.52052	1.50218	1.48808	1.51224	1.53138	1.53961	1.4286	1.54328	1.59406	1.48744	1.43485	1.57388	1.49422	1.51323	1.57973	1.55181	1.4966	1.61638	1.41645	1.58537	1.56553	1.58923	1.54349	1.56405	1.4618	1.57437	1.54278	1.50853	1.57062	1.57243	1.53971	1.49489	1.67602
40505_at	UBE2L6	1.1103	1.22157	1.16731	1.15386	1.52864	1.15802	1.20825	1.22706	1.30547	1.25111	1.20726	1.34651	1.25767	1.22788	1.20413	1.34299	1.15203	1.1819	1.13187	1.20601	1.14489	1.22532	1.20012	1.30245	1.12534	1.04555	1.26986	1.26893	1.20205	1.22725	1.32618	1.2125	1.06732	0.862935	1.35027	1.2914	1.26225	1.35523	1.33304	1.1945	1.12229	1.21704	1.17579	1.31872	1.18303	1.2016	1.24534	1.47977
AFFX-ThrX-5_at	B subtilis thrC, thrB genes corresponding to nucleotides 248-2229 of X04603 (-5, -M, -3 represent transcript regions 5 prime, Middle, and 3 prime respectively)"	0.744528	0.733226	0.879664	0.81571	0.786283	0.789346	0.80147	0.753333	0.784562	0.766878	0.789656	0.838236	0.753769	0.890325	0.757951	0.72317	0.749056	0.979397	0.80304	0.733533	0.805251	0.770167	0.753014	0.788517	0.796827	0.799461	0.74843	0.84236	0.822597	0.800839	0.778471	0.738072	0.673064	0.740954	0.812998	0.799868	0.760867	0.811294	0.804907	0.969788	0.767009	0.760177	0.919121	0.856104	0.800386	0.835603	0.807955	0.812236
37448_s_at	GNAS	1.78476	1.82037	1.72867	1.69215	1.8822	1.81096	1.71096	1.80126	1.86285	1.85453	1.79018	1.89485	1.74676	1.81484	1.8507	1.74006	1.85208	1.63787	1.76249	1.70324	1.80329	1.77931	1.82843	1.94034	1.78747	1.78934	1.80666	1.79317	1.7718	1.82837	1.79051	1.94737	1.81522	1.81277	1.86074	1.77628	1.82159	1.94129	1.79155	1.83182	1.89025	1.78179	1.86643	1.83019	1.94519	1.79068	1.83061	1.99834
36484_at	GALNT3	0.669129	0.724959	0.629102	0.519383	0.702464	0.684547	0.608056	0.517879	0.664294	0.670017	0.644569	0.636548	0.64608	0.519887	0.690766	0.569173	0.553217	0.561815	0.628144	0.572008	0.691585	0.620896	0.60412	0.614162	0.642707	0.615126	0.655203	0.554172	0.687308	0.746636	0.746272	0.619826	0.553582	0.553738	0.628829	0.607196	0.584848	0.693441	0.558928	0.671068	0.683833	0.589773	0.642847	0.645411	0.737342	0.726074	0.739596	0.768643
120_at	PELO	1.17477	1.06872	1.01672	0.937421	0.967082	0.850144	0.987662	1.24897	1.07952	0.951348	1.00228	1.02067	0.995866	0.890006	0.973894	1.22491	0.993575	1.24595	1.12055	1.28963	0.980167	1.03305	1.1395	1.01271	0.967138	0.896522	1.14244	0.917977	0.988507	1.03638	0.945986	0.964563	1.07799	1.20889	1.07688	1.00268	1.03886	0.893657	1.15303	0.93623	0.969515	1.14876	0.931814	0.870554	0.892495	0.892467	0.925999	0.940238
1501_at	IGF1	1.07468	1.22323	1.02763	1.10204	0.908526	0.806096	1.17279	1.37982	1.27762	1.41823	1.21448	1.0346	1.21979	1.11185	0.861069	1.22801	1.23945	1.19002	1.38509	1.25164	1.14847	1.0661	1.44381	1.07362	1.0482	1.06506	1.53985	1.40536	1.1109	1.19859	1.00274	0.936888	1.34993	0.97801	1.3366	1.31204	0.841729	0.806114	0.963434	1.24644	1.09042	1.34931	1.10957	0.849867	0.805722	1.03373	1.07423	0.911098
34303_at	ZCCHC24	1.4898	1.55906	1.52267	1.57731	1.42021	1.39808	1.53743	1.67167	1.65598	1.58463	1.55134	1.56147	1.67269	1.44574	1.37988	1.56374	1.52555	1.65873	1.49055	1.60695	1.51938	1.46626	1.60017	1.54374	1.57299	1.44742	1.688	1.54316	1.50243	1.4793	1.4538	1.51579	1.62563	1.59322	1.62727	1.50462	1.58166	1.4088	1.56423	1.47417	1.54005	1.60301	1.51757	1.46744	1.49974	1.42351	1.46227	1.46524
38026_at	FBLN1	1.28852	1.29857	1.27225	1.41684	1.25687	1.14575	1.30574	1.55788	1.46507	1.3497	1.36254	1.33064	1.52046	1.30413	1.22238	1.42009	1.32798	1.52823	1.36808	1.44814	1.34516	1.30507	1.45333	1.33701	1.41082	1.19548	1.6715	1.37719	1.2715	1.46298	1.33943	1.29025	1.66545	1.31894	1.52535	1.23002	1.23578	1.04135	1.48496	1.41524	1.39963	1.40389	1.31341	1.14415	1.2758	1.20185	1.33474	1.34462
925_at	925_at	1.41769	1.32628	1.33786	1.41495	1.73776	1.38707	1.4407	1.38731	1.3526	1.29877	1.39021	1.44357	1.41744	1.3409	1.44412	1.47599	1.32204	1.35306	1.37666	1.44709	1.35314	1.40684	1.28423	1.50839	1.36807	1.29363	1.42516	1.37272	1.39994	1.43889	1.46787	1.45212	1.38905	1.23745	1.41902	1.41464	1.37258	1.48659	1.5169	1.2787	1.44455	1.39121	1.33705	1.42952	1.48805	1.49046	1.59137	1.60542
37401_g_at	Human DNF1552 (lung) mRNA, complete cds	0.877197	0.844267	0.930332	0.865159	0.881869	0.912559	0.946573	0.913792	0.870456	0.886576	0.905696	0.918424	0.866042	0.921013	0.886336	0.938317	0.889419	0.870194	0.920933	0.916081	0.913217	0.880491	0.88215	0.915328	0.852157	0.931921	0.871473	0.958098	0.896603	0.920712	0.909158	0.952062	0.818527	0.85699	0.869041	0.932751	0.850057	0.884661	0.88144	0.809936	0.860217	0.890827	0.915459	1.00043	0.892019	0.876137	0.908201	0.887588
35110_at	MPHOSPH8	0.992364	1.05912	1.05594	1.0884	1.10601	1.11474	1.1107	1.05481	1.00949	0.981554	1.04009	1.05188	1.06188	1.09471	1.11573	1.10346	1.04678	1.06947	1.06154	1.06421	1.04928	1.0978	1.01778	1.01442	1.02107	1.11931	1.03378	1.05749	1.06876	1.13854	1.06009	1.04847	1.10125	1.18173	0.98768	1.04026	1.01879	1.04447	1.10081	0.948649	1.0393	1.04657	1.0707	1.04476	1.09197	1.03917	1.07586	1.06899
38249_at	dJ196E23.1.1 (novel protein) (isoform 1)	0.732832	0.776103	0.873657	0.884307	0.765613	0.810362	0.808809	0.858429	0.787029	0.757591	0.819408	0.80428	0.806458	0.84438	0.816116	0.811512	0.743421	0.822107	0.793011	0.835434	0.794746	0.795776	0.79472	0.775663	0.767174	0.883462	0.729963	0.849949	0.807329	0.813059	0.820938	0.889256	0.800787	0.854093	0.790044	0.828666	0.847412	0.851797	0.850126	0.847877	0.791835	0.816328	0.843918	0.81183	0.862637	0.831543	0.851345	0.818849
38834_at	TOPBP1	0.753819	0.705942	0.64176	0.679287	0.721597	0.666204	0.607065	0.6659	0.741031	0.760569	0.684713	0.691253	0.667242	0.691187	0.668896	0.670932	0.644082	0.696224	0.67915	0.6839	0.702683	0.71947	0.689961	0.677305	0.726529	0.650738	0.71277	0.685185	0.688895	0.671533	0.673469	0.698918	0.662858	0.675078	0.687055	0.686811	0.691697	0.824623	0.681982	0.81197	0.713535	0.682669	0.679494	0.63383	0.675528	0.718289	0.714814	0.669395
38813_at	TSC2	1.47239	1.41314	1.44652	1.43678	1.42697	1.50425	1.47355	1.42984	1.522	1.51714	1.46124	1.48835	1.42916	1.43088	1.53599	1.4513	1.44994	1.40175	1.39436	1.41586	1.48874	1.41439	1.4524	1.50916	1.42807	1.4166	1.47621	1.4689	1.48736	1.45162	1.41734	1.51593	1.30591	1.19196	1.50929	1.52711	1.5467	1.54896	1.41546	1.42267	1.52253	1.44656	1.48669	1.53958	1.49245	1.48049	1.47141	1.45599
36139_at	TRAF3IP2	1.45202	1.48675	1.41542	1.50314	1.48326	1.38611	1.46929	1.50482	1.49047	1.52931	1.49529	1.49786	1.42563	1.53585	1.39338	1.42724	1.49816	1.45528	1.43223	1.49516	1.48728	1.39498	1.4571	1.4096	1.43118	1.3939	1.47726	1.46054	1.45908	1.41647	1.55362	1.4571	1.52115	1.44006	1.50789	1.45024	1.46311	1.41168	1.44076	1.43304	1.42741	1.48041	1.45785	1.44753	1.4629	1.41376	1.4242	1.43549
1929_at	ANGPT1	0.658889	0.747162	0.785797	0.771748	0.627926	0.589459	0.737595	0.840508	0.745073	0.696601	0.737059	0.619321	0.671121	0.661509	0.56305	0.84452	0.791192	0.792932	0.737139	0.859069	0.638474	0.681361	0.773039	0.673008	0.630198	0.653382	0.866192	0.719712	0.68709	0.611816	0.622304	0.632584	0.829481	0.722337	0.795223	0.62511	0.671191	0.543831	0.708145	0.623389	0.623124	0.759838	0.651925	0.689707	0.615499	0.641594	0.688341	0.732324
1975_s_at	insulin-like growth factor 1 (somatomedin C)	1.42912	1.47124	1.4525	1.52011	1.29802	1.39139	1.44815	1.63507	1.49017	1.56681	1.47577	1.47014	1.65666	1.4738	1.39566	1.57067	1.54852	1.44095	1.63731	1.6243	1.48331	1.39933	1.62877	1.40561	1.45609	1.45469	1.58331	1.65582	1.48366	1.50403	1.40991	1.33942	1.64912	1.43338	1.61644	1.65766	1.32405	1.32289	1.33056	1.48424	1.43062	1.59234	1.49501	1.40248	1.32841	1.40392	1.48134	1.38403
38696_at	CGGBP1	0.835458	0.856656	0.847714	0.878908	0.813724	0.849762	0.858252	0.831528	0.828734	0.798958	0.795872	0.846064	0.844652	0.843931	0.843533	0.811732	0.866897	0.89053	0.843823	0.840087	0.814271	0.869834	0.819855	0.82013	0.854126	0.841502	0.857168	0.860646	0.874038	0.829589	0.848423	0.854012	0.822353	0.756522	0.85515	0.864345	0.843664	0.826604	0.828769	0.89704	0.827743	0.856328	0.855411	0.885647	0.811838	0.875549	0.88837	0.877131
37857_at	PCDH21	1.0071	1.07097	1.08501	1.09692	0.99062	1.07474	1.07626	1.0518	1.00303	1.00198	1.05171	1.08087	1.04641	1.04623	1.0617	1.08584	1.03665	1.06869	1.06831	1.09052	1.06177	1.03131	1.01082	1.03737	1.07574	1.06748	1.06639	1.09347	1.07426	1.05177	1.05047	1.07153	1.10796	1.07477	1.02608	1.03854	0.965263	1.07079	1.03275	0.927285	0.996156	1.03965	1.02541	1.0927	1.06821	1.04594	1.03735	1.05089
31575_f_at	HL14 gene encoding beta-galactoside-binding lectin, 3' end, clone 2	1.07896	1.19843	1.1702	1.18866	1.05912	1.10577	1.19633	1.20842	1.21872	1.15572	1.11081	1.22233	1.27659	1.14292	1.11833	1.23742	1.19858	1.22319	1.09538	1.13702	1.12065	1.09744	1.17329	1.20348	1.13697	1.15844	1.22648	1.15713	1.13522	1.16722	1.15344	1.13719	1.362	1.40559	1.13587	1.13133	1.24271	1.19752	1.14863	1.13575	1.07863	1.16416	1.13606	1.18619	1.15505	1.15427	1.1753	1.23501
40071_at	CYP1B1	1.61342	1.62045	1.2541	0.820599	1.01589	0.843675	1.43743	1.17104	1.57123	1.42397	1.27854	1.02783	1.40727	0.915382	1.06322	0.880532	1.18479	1.20733	1.14003	1.03699	1.05095	1.28681	1.30518	1.04294	1.1849	0.817719	1.20535	1.03037	1.1292	1.1395	1.02608	1.12964	0.898561	1.12936	1.01863	1.0203	1.01927	0.774034	0.975119	0.999418	1.07764	1.15277	1.08801	1.40739	0.917722	1.3261	0.804589	1.05232
33892_at	PKP2	0.629366	0.530483	0.52544	0.469469	0.532424	0.506709	0.519271	0.536389	0.562786	0.587374	0.595581	0.468416	0.514753	0.571514	0.500777	0.535976	0.656553	0.477194	0.527287	0.524307	0.582332	0.567248	0.592402	0.505673	0.515693	0.574891	0.546401	0.511391	0.503339	0.581341	0.525877	0.531122	0.519049	0.545778	0.601996	0.50176	0.533535	0.53559	0.516188	0.577398	0.515561	0.540568	0.544645	0.471402	0.473692	0.468245	0.508242	0.492833
36079_at	TP53I3	0.838168	0.756818	0.821332	0.794794	0.831227	0.79118	0.876236	0.800049	0.788983	0.829067	0.828402	0.871009	0.808584	0.869445	0.901027	0.837095	0.865122	0.854011	0.787626	0.818656	0.792486	0.828393	0.799472	0.877579	0.809663	0.920101	0.783015	0.82309	0.78376	0.794335	0.816308	0.874696	0.773741	0.764058	0.815297	0.95721	0.778864	0.829586	0.82296	0.712584	0.74859	0.794848	0.820487	0.830647	0.793522	0.780662	0.813742	0.797526
38540_at	muscle RAS oncogene homolog	0.68932	0.668125	0.703831	0.690816	0.697215	0.642726	0.716013	0.69749	0.676617	0.646787	0.70885	0.685113	0.686042	0.706725	0.733415	0.804036	0.699077	0.800156	0.666818	0.709324	0.716498	0.72542	0.707138	0.694142	0.704018	0.704595	0.703518	0.690389	0.715244	0.746143	0.724866	0.719252	0.75686	0.924651	0.703006	0.719736	0.688057	0.725732	0.675529	0.664542	0.659975	0.670073	0.651115	0.682116	0.68778	0.707115	0.698164	0.715434
34140_at	C15orf5	0.501494	0.497044	0.491355	0.570079	0.506899	0.594975	0.534129	0.488089	0.554154	0.505381	0.534593	0.530248	0.49222	0.49119	0.490813	0.531756	0.46427	0.516343	0.497587	0.479531	0.528739	0.499707	0.48756	0.523462	0.526966	0.528666	0.523588	0.507147	0.522176	0.501979	0.505497	0.55223	0.532914	0.583826	0.618942	0.588216	0.576464	0.510333	0.501894	0.76352	0.558026	0.518131	0.532723	0.485827	0.490704	0.528229	0.499367	0.512835
1731_at	PDGFRA	0.83032	0.83068	0.829882	0.919512	0.78965	0.798717	0.857223	0.886769	0.858016	0.858849	0.818438	0.840619	0.85703	0.827447	0.793918	0.835491	0.812709	0.854972	0.823424	0.881064	0.795897	0.800455	0.86535	0.874071	0.887527	0.789351	0.992165	0.869133	0.857622	0.834117	0.829402	0.824739	0.902701	0.823276	0.96896	0.817902	0.785903	0.788515	0.915916	0.790098	0.852217	0.901288	0.811999	0.756327	0.775851	0.749038	0.779807	0.807659
39728_at	Human gamma-interferon-inducible protein (IP-30) mRNA, complete cds	1.62753	1.52569	1.57263	1.598	1.91858	1.6221	1.60258	1.56145	1.51282	1.48014	1.58443	1.62394	1.60969	1.5144	1.59408	1.67568	1.45417	1.5714	1.57495	1.64232	1.51352	1.55565	1.52622	1.65682	1.50187	1.49327	1.571	1.53853	1.57135	1.59541	1.62538	1.66953	1.62794	1.44594	1.64018	1.60109	1.57107	1.61966	1.704	1.56223	1.60038	1.57595	1.4969	1.53013	1.68192	1.6803	1.76986	1.70237
37646_at	CDNA, FLJ79200 complete cds, highly similar to DNA polymerase subunit delta 3	0.999081	1.00489	0.976559	0.962577	0.951314	0.984443	1.00137	0.999253	0.969021	0.990925	0.972251	0.955672	0.974893	0.957375	0.981068	0.927906	0.962393	1.01463	0.990368	1.02364	0.968301	0.97425	0.950269	0.965252	0.999384	0.980772	1.01073	0.959606	0.996105	0.979235	0.943891	1.04201	0.989978	0.938059	0.936702	0.932984	1.03685	1.03019	0.978667	0.909616	0.912641	0.984494	0.957695	0.904418	0.972756	0.95008	0.960521	1.0311
32289_at	PTPRS	0.754622	0.817467	0.848104	0.886239	0.786605	0.831728	0.812405	0.780732	0.73668	0.787817	0.760921	0.82545	0.809169	0.819124	0.91316	0.769553	0.729853	0.803704	0.818925	0.738787	0.817881	0.772749	0.754449	0.767528	0.769808	0.808947	0.746509	0.806404	0.773247	0.859282	0.872916	0.81571	0.828006	0.873893	0.692301	0.801246	0.659411	0.821377	0.784338	0.721891	0.826104	0.830152	0.762239	0.882825	0.813431	0.828649	0.795925	0.777313
38468_at	HPS1	1.20026	1.1923	1.24318	1.25676	1.20341	1.24791	1.23468	1.22442	1.1756	1.21412	1.18297	1.26925	1.24892	1.25176	1.22103	1.19072	1.23453	1.2547	1.24752	1.21981	1.20762	1.26718	1.18893	1.25156	1.25858	1.27344	1.22114	1.25908	1.26152	1.24933	1.21617	1.21203	1.26699	1.3037	1.21162	1.2571	1.16393	1.19517	1.24471	1.15701	1.195	1.21008	1.23855	1.22352	1.22095	1.23189	1.243	1.18653
40440_at	SERBP1	1.58816	1.45733	1.48211	1.41057	1.53873	1.58524	1.4302	1.5317	1.4227	1.55578	1.51931	1.45464	1.46416	1.45552	1.57042	1.46477	1.53666	1.48583	1.50119	1.53389	1.45506	1.5118	1.48445	1.47977	1.54992	1.53031	1.48986	1.48965	1.5413	1.55623	1.47865	1.41759	1.5141	1.47217	1.47674	1.51266	1.45161	1.29662	1.45634	1.40437	1.58923	1.50743	1.41083	1.40421	1.40121	1.53753	1.43606	1.35188
36073_at	NDN	1.10081	1.18276	1.06189	1.14369	1.02003	0.999412	1.0896	1.25023	1.19634	1.14714	1.14324	1.0988	1.19847	1.05752	1.03357	1.17542	1.01995	1.16364	1.06403	1.15961	1.07173	1.02869	1.18288	1.11238	1.06568	0.990869	1.23469	1.08734	1.0578	1.06354	1.02487	1.00457	1.21066	1.18143	1.23829	1.10199	1.24586	0.944811	1.12139	1.13971	1.09952	1.18556	1.04479	1.05653	0.980111	0.931714	1.05141	1.06139
34677_f_at	LOC220594	1.29483	1.34649	1.09699	1.0597	1.2217	1.14018	1.16619	1.37029	1.35861	1.3365	1.29107	1.41604	1.17436	1.3991	1.13913	1.08756	1.32184	1.24556	1.25468	1.20868	1.14201	1.15527	1.28991	1.26341	0.950576	1.17973	1.28273	1.22223	1.18847	1.31477	1.27879	1.29354	1.25588	0.996035	1.24341	1.22102	1.14771	1.50355	1.19908	1.29278	1.50929	1.33362	1.28954	1.11502	1.19861	1.15165	1.41831	1.35577
1507_s_at	endothelin receptor type A	1.0928	1.45502	1.14182	0.990607	1.06622	0.966119	1.20448	1.36472	1.36484	1.26715	1.2498	1.12522	1.23107	1.12272	1.02921	1.24841	1.20364	1.13626	1.20437	1.25698	1.19195	1.13433	1.31214	1.3103	1.12378	1.07071	1.37539	1.28449	1.26999	1.26492	1.17469	1.11047	1.30664	1.36276	1.3461	1.14488	1.31992	0.896083	1.26992	1.1283	1.01537	1.26845	1.10543	1.14555	1.0927	1.04987	0.974545	1.2069
34378_at	ADFP	0.942864	0.948316	0.898669	0.794473	0.952776	0.882787	0.808264	0.910932	0.976755	0.882109	0.873005	0.888164	0.925348	0.97108	0.992325	0.886252	0.822567	0.838526	0.959964	0.933797	1.06156	0.801746	0.931647	0.98784	0.881502	0.769427	0.913164	0.865279	0.866582	0.936767	1.12248	0.867351	0.896855	0.800731	0.919801	1.07834	0.933412	0.747357	0.890562	0.84974	0.82135	0.840265	0.891944	0.915712	0.690938	0.7575	0.875545	0.851885
31525_s_at	Human alpha globin gene cluster on chromosome 16- zeta gene	1.34573	1.41613	1.45121	1.69298	1.53547	1.38705	1.60551	1.71432	1.79749	1.59839	1.42136	1.42332	1.46312	1.43025	1.52607	1.39798	1.40979	1.43526	1.4353	1.40063	1.66726	1.5054	1.28552	1.8432	1.97731	1.50931	1.30797	1.46911	1.39948	1.44444	1.32832	1.51373	1.44709	1.51489	1.42249	1.5338	1.39457	1.23558	1.35428	1.43633	1.32645	1.58311	1.48443	1.37872	1.33165	1.41358	1.73481	1.59926
37247_at	TCF21	1.04444	1.01693	0.979695	1.10431	0.883801	0.992886	1.03057	1.25826	1.16126	1.11695	0.982943	1.16615	1.21363	0.973089	0.985606	1.22497	1.06275	1.19695	1.05959	1.18955	1.02907	1.03373	1.12183	1.07743	0.954437	1.00537	1.3188	1.23856	1.08886	1.20456	1.04758	0.996598	1.18229	0.843341	1.15389	1.05162	1.01944	0.869838	1.16479	1.10962	1.16438	1.14576	1.03582	0.979935	0.977878	1.01726	1.0681	1.01214
1596_g_at	TEK	0.757621	0.749244	0.730554	0.706325	0.730197	0.706934	0.735127	0.813164	0.80707	0.809647	0.760819	0.679106	0.746496	0.743408	0.752573	0.81898	0.717047	0.790865	0.748584	0.784667	0.74378	0.745947	0.756105	0.865051	0.773483	0.674779	0.777619	0.745785	0.794292	0.751245	0.771699	0.767521	0.748831	0.695243	0.737999	0.694539	0.820434	0.670563	0.803299	0.738204	0.669052	0.710082	0.73961	0.692918	0.693286	0.65885	0.787916	0.763242
36045_at	ASCC3	0.650129	0.61089	0.70006	0.634234	0.710218	0.606199	0.645485	0.567651	0.602965	0.604443	0.583449	0.631989	0.638337	0.606236	0.616874	0.685075	0.590828	0.587251	0.594832	0.590964	0.629525	0.595209	0.619264	0.662315	0.584783	0.61407	0.640804	0.683704	0.60528	0.578773	0.624147	0.608162	0.555509	0.519575	0.577626	0.67981	0.745616	0.680077	0.61332	0.739402	0.610365	0.591157	0.661812	0.627523	0.608646	0.601426	0.634227	0.614918
40477_r_at	FOXK2	0.654659	0.585834	0.647747	0.632042	0.637066	0.615391	0.598431	0.618865	0.625909	0.635678	0.595282	0.643043	0.59916	0.582849	0.635023	0.643281	0.635731	0.732456	0.659531	0.633837	0.619041	0.654556	0.674476	0.621951	0.62915	0.630957	0.617318	0.613461	0.579121	0.621717	0.648392	0.664318	0.639132	0.583633	0.669833	0.626679	0.648895	0.636904	0.636442	0.618537	0.688817	0.60785	0.566461	0.679055	0.635394	0.629418	0.694603	0.652806
39650_s_at	pecanex-like 2 (Drosophila)	0.902238	0.887784	0.971131	0.992839	0.946614	0.945705	0.976096	0.92011	0.933012	0.927309	0.897753	1.006	0.945653	0.930006	0.879108	0.911382	0.947529	0.963992	0.938742	0.919375	0.95943	0.964871	0.897761	0.868096	0.927676	1.03098	0.906579	0.958521	0.933628	0.946176	0.891511	0.991677	0.938981	0.968526	0.932996	0.982751	0.951694	1.00989	0.973229	0.950102	0.967448	0.940873	0.910949	0.967143	0.970299	0.969822	0.995419	0.94173
40148_at	Human FE65-like protein (hFE65L) mRNA, partial cds	0.781346	0.771191	0.767994	0.757512	0.778724	0.725889	0.786016	0.784965	0.699079	0.736596	0.764782	0.747047	0.758505	0.711506	0.729946	0.764519	0.704947	0.906319	0.826365	0.790199	0.790604	0.807484	0.748574	0.839507	0.828893	0.784827	0.82478	0.767701	0.818728	0.785107	0.767745	0.758216	0.794752	0.960946	0.748556	0.744485	0.782737	0.672104	0.73577	0.740226	0.815611	0.79284	0.724679	0.727488	0.758902	0.754241	0.792602	0.746239
1474_s_at	1474_s_at	0.657412	0.64414	0.634853	0.728276	0.756415	0.727588	0.667655	0.685072	0.666838	0.658661	0.682414	0.709175	0.674743	0.702117	0.695209	0.683795	0.699708	0.746379	0.676622	0.670156	0.655911	0.709875	0.630716	0.6674	0.687212	0.749222	0.682166	0.702953	0.66774	0.670846	0.761293	0.705838	0.906665	0.930044	0.625654	0.690927	0.633403	0.649872	0.708295	0.62976	0.651948	0.682204	0.684622	0.648523	0.690452	0.674025	0.697355	0.680418
37190_at	WASF1	0.560131	0.563516	0.577501	0.572901	0.542146	0.657539	0.595896	0.584467	0.599258	0.552784	0.577853	0.563823	0.561726	0.506093	0.538715	0.521728	0.575583	0.634535	0.530444	0.570575	0.6241	0.581374	0.553271	0.626643	0.607223	0.587442	0.586921	0.592268	0.559946	0.553564	0.550302	0.580693	0.588043	0.605613	0.572914	0.587239	0.558265	0.674121	0.572132	0.67767	0.571498	0.614207	0.578982	0.615179	0.571493	0.58185	0.59186	0.604179
41384_at	Homo sapiens 8q21.3- RICK gene	0.784835	0.75906	0.763172	0.718252	0.727569	0.721227	0.773755	0.667535	0.827774	0.702974	0.806365	0.753972	0.724651	0.729181	0.784185	0.734159	0.805416	0.822887	0.704711	0.682096	0.754177	0.764557	0.688473	0.696962	0.724499	0.672083	0.712694	0.740367	0.70065	0.710488	0.72498	0.805512	0.836875	0.898876	0.687582	0.742502	0.72544	0.846592	0.730187	0.916898	0.911391	0.724501	0.733469	0.820855	0.820821	0.785246	0.833299	0.705841
32157_at	PPP1CA	1.52384	1.52338	1.46484	1.50389	1.5753	1.53571	1.5557	1.44256	1.57691	1.60151	1.53361	1.57927	1.54429	1.56298	1.58301	1.55417	1.58321	1.50888	1.49779	1.47949	1.54611	1.5297	1.53869	1.49575	1.47083	1.55058	1.44699	1.54435	1.46788	1.47018	1.52874	1.5396	1.42969	1.31505	1.55394	1.58494	1.52629	1.66901	1.42291	1.54197	1.57156	1.48152	1.60757	1.55511	1.5508	1.49923	1.56235	1.71465
40600_at	DNAJC4	0.959159	0.956751	1.00623	0.998784	0.917771	0.972169	0.957129	0.958706	0.918743	0.942492	0.929127	1.02623	0.947288	0.980382	0.935859	0.99577	0.927696	0.940595	0.950319	0.978053	0.961127	0.988784	0.907741	0.956954	0.949896	0.978089	0.933484	0.984662	0.972907	0.929706	0.986632	0.982443	0.87249	0.849152	0.910711	1.02014	0.951632	0.950185	0.945386	1.00357	0.947554	0.978559	0.958767	0.991911	0.939062	0.991773	0.992927	1.02468
36986_at	chromosome 1 open reading frame 128	1.66555	1.689	1.65916	1.73683	1.6746	1.75023	1.73017	1.65508	1.71379	1.7537	1.70616	1.69429	1.71535	1.69109	1.69486	1.66708	1.72013	1.73971	1.71518	1.67355	1.75098	1.70596	1.71113	1.64818	1.73046	1.68784	1.64553	1.6969	1.73288	1.64862	1.68016	1.80936	1.74129	1.76236	1.71879	1.78836	1.75956	1.7833	1.69191	1.7395	1.7508	1.66284	1.75534	1.66745	1.7672	1.70103	1.74939	1.74679
36145_at	PUF60	1.60724	1.53998	1.45491	1.45748	1.55105	1.59471	1.55754	1.52606	1.59666	1.57225	1.53692	1.55632	1.59275	1.53572	1.58091	1.52708	1.58431	1.46414	1.53651	1.43439	1.53542	1.53158	1.55763	1.55663	1.56643	1.49561	1.51517	1.5127	1.52046	1.55726	1.52124	1.58251	1.52955	1.51998	1.55179	1.50489	1.54431	1.62903	1.47489	1.52057	1.59067	1.50373	1.60037	1.58141	1.53732	1.62081	1.60999	1.65208
38148_at	CRY1	0.869045	0.839665	0.818761	0.688828	0.818284	0.767623	0.748655	0.722796	0.804573	0.837672	0.789673	0.725402	0.759715	0.731097	0.758239	0.74594	0.72524	0.892555	0.773588	0.715335	0.798327	0.706146	0.833484	0.801641	0.791554	0.706735	0.748927	0.734648	0.745421	0.759207	0.742233	0.867982	0.771894	0.801406	0.788527	0.724058	0.834829	0.793408	0.768796	1.01731	0.869423	0.788767	0.826899	0.761671	0.856994	0.800853	0.684079	0.876663
33170_at	DNAJC16	1.1929	1.1597	1.14457	1.15206	1.15464	1.20371	1.11554	1.14007	1.14486	1.19779	1.17514	1.16017	1.16367	1.14163	1.12157	1.12267	1.1015	1.12638	1.16662	1.13956	1.1661	1.17242	1.14508	1.15205	1.15556	1.12946	1.11201	1.12158	1.17425	1.17418	1.18369	1.14764	1.18742	1.20116	1.11867	1.19976	1.15421	1.20044	1.16354	1.18371	1.23167	1.13454	1.16678	1.10096	1.17132	1.20747	1.13276	1.18165
36072_at	ZNF189	0.89254	0.895372	0.889369	0.885851	0.900376	0.754788	0.826347	0.857053	0.874123	0.894172	0.889804	0.858695	0.829514	0.822459	0.840193	0.815018	0.845625	0.8865	0.862621	0.850915	0.902042	0.914458	0.902902	0.889274	0.849828	0.851433	0.865211	0.910199	0.883988	0.878674	0.843135	0.805029	0.931209	0.904774	0.849993	0.869318	0.819359	0.830032	0.826321	0.722174	0.879904	0.836883	0.841226	0.827057	0.856362	0.878032	0.840357	0.872149
35064_at	TRIM31	0.845742	0.81479	0.905775	0.881927	0.818787	0.847422	0.853128	0.801489	0.786524	0.828756	0.841235	0.825294	0.793625	0.875098	0.836879	0.768405	0.844383	0.866672	0.860013	0.886292	0.846891	0.867395	0.836572	0.835897	0.881031	0.872585	0.804548	0.884032	0.914216	0.851749	0.809308	0.840125	0.832955	0.915639	0.846253	0.855457	0.891657	0.86836	0.878481	0.923008	0.856065	0.850869	0.848712	0.878144	0.833615	0.866168	0.858746	0.842437
31904_at	PDE2A	1.40061	1.38378	1.46622	1.46112	1.35827	1.40034	1.47112	1.44057	1.38422	1.39297	1.39098	1.44256	1.43842	1.40488	1.40529	1.46152	1.40624	1.47413	1.42616	1.44883	1.40431	1.40684	1.40338	1.42536	1.479	1.42964	1.43853	1.46627	1.47077	1.425	1.41321	1.40601	1.4236	1.44298	1.4259	1.4555	1.43071	1.38058	1.40484	1.36259	1.4014	1.42071	1.42275	1.43805	1.39183	1.40096	1.40486	1.40358
38532_at	ZBTB39	0.664937	0.714625	0.717091	0.743884	0.690129	0.707607	0.671426	0.67514	0.666091	0.669665	0.635174	0.724617	0.708206	0.675532	0.686621	0.713353	0.685721	0.751213	0.679735	0.704332	0.695832	0.700359	0.68601	0.680128	0.630371	0.692469	0.715568	0.674895	0.706157	0.683586	0.716474	0.728723	0.726388	0.712263	0.715015	0.748869	0.701448	0.740155	0.700099	0.737844	0.815145	0.662397	0.678343	0.658873	0.70251	0.669964	0.763148	0.742318
31655_at	Human DNA sequence from clone 8B22 on chromosome 1p35.1-36.21 Contains gene similar to cytoplasmic dynein light chain 1, GSSs	1.04015	0.99605	0.991589	1.0108	1.03799	1.00667	1.06332	1.02055	1.05864	1.03561	1.0444	1.04048	1.04544	1.00935	1.114	1.05162	1.0745	0.95556	1.00952	1.00298	0.975709	0.962618	1.07857	1.04763	1.03824	0.997133	1.04146	1.00137	1.01433	0.986298	1.05905	1.00373	0.998196	1.02831	1.00645	1.00076	1.00066	1.01114	1.04358	1.04741	0.979831	0.999393	1.00709	0.998672	1.0078	1.01452	0.960385	1.07919
35464_at	IL11	0.560691	0.56018	0.58856	0.541498	0.602407	0.596159	0.58935	0.545431	0.548343	0.573934	0.514868	0.615438	0.554926	0.595858	0.603742	0.53621	0.537597	0.645014	0.580479	0.521864	0.549404	0.596224	0.572471	0.603091	0.615511	0.564132	0.543294	0.571484	0.575532	0.577124	0.545937	0.562257	0.743878	0.712216	0.609634	0.548857	0.570411	0.621856	0.610314	0.852188	0.593011	0.618729	0.55906	0.665928	0.584042	0.611147	0.592683	0.591597
33995_at	GUCA2A	1.30513	1.30862	1.33702	1.37809	1.30119	1.32722	1.35164	1.34045	1.28593	1.26684	1.31638	1.36529	1.31461	1.3283	1.3302	1.34889	1.34734	1.36425	1.32625	1.3319	1.3423	1.33996	1.30711	1.33832	1.34293	1.35502	1.32708	1.40466	1.36513	1.35215	1.32646	1.33016	1.31696	1.38955	1.33508	1.33565	1.29936	1.34666	1.31829	1.25745	1.32033	1.32084	1.31585	1.32165	1.28313	1.31556	1.35903	1.30667
40396_at	P2RX5	1.18927	1.19034	1.23246	1.24504	1.21358	1.24383	1.21724	1.15578	1.18039	1.16253	1.15734	1.22256	1.23656	1.19137	1.22189	1.20281	1.17997	1.11071	1.17002	1.19205	1.17735	1.2102	1.14759	1.18673	1.25888	1.21857	1.12443	1.19711	1.19769	1.18548	1.20084	1.24312	1.19305	1.2254	1.19389	1.19438	1.19185	1.21587	1.23355	1.20871	1.20288	1.18357	1.20457	1.25808	1.204	1.19938	1.25246	1.19673
33864_at	ZMYND11	0.820002	0.846398	0.803831	0.845139	0.827972	0.882132	0.77277	0.929116	0.756969	0.854465	0.787121	0.783891	0.778979	0.825312	0.899657	0.833574	0.871811	0.948017	0.867931	0.931159	0.768209	0.818346	0.795077	0.787426	0.763621	0.822891	0.939591	0.77643	0.823961	0.970732	0.858607	0.754513	0.842545	0.774878	0.855457	0.813777	0.765348	0.73741	0.813456	0.829999	0.804322	0.833355	0.805525	0.729957	0.745153	0.854816	0.776374	0.710104
39317_at	CMAH	0.924775	0.784954	0.807115	0.889233	0.870209	0.771855	0.883065	0.837237	0.934377	0.872305	0.749763	0.764536	0.770141	0.715607	0.731067	0.847107	0.725402	0.785788	0.80158	0.84633	0.774877	0.779664	0.802674	0.928782	0.893937	0.750264	0.892983	0.820527	0.85627	0.779971	0.720442	0.815756	0.868503	0.892453	0.948245	0.905775	1.04378	0.882676	0.993648	1.02617	0.872675	0.873053	0.731896	0.835329	0.860221	0.752235	0.792886	0.748872
39573_at	GRIK2	1.02565	1.05976	1.07124	1.04293	1.00565	1.05943	1.06144	1.0785	1.00466	1.00647	1.03183	1.03894	1.02952	0.988896	1.02642	1.072	1.04949	1.07258	1.03078	1.02749	1.03558	1.02316	1.03012	1.03156	1.05453	1.05709	1.02457	1.05034	1.0362	1.07477	1.03503	1.07161	1.07985	1.06294	1.04514	1.04978	1.03461	1.00333	1.01739	1.03511	1.01128	1.03115	0.97732	1.003	1.02057	1.0095	1.03931	1.04567
40567_at	tubulin, alpha 1a	1.452	1.56272	1.48571	1.37261	1.35311	1.23482	1.42789	1.7806	1.62889	1.50045	1.54419	1.47243	1.70621	1.37188	1.37712	1.53263	1.48591	1.69786	1.48986	1.57043	1.45455	1.38141	1.68276	1.58377	1.65163	1.19192	1.7238	1.37618	1.36452	1.50083	1.42491	1.28258	1.67015	1.73108	1.65907	1.46798	1.55084	1.18495	1.52868	1.51437	1.39873	1.55433	1.43444	1.33975	1.59591	1.23353	1.24217	1.48108
1698_g_at	MAP2K5	0.738648	0.690613	0.736747	0.691326	0.695344	0.683469	0.683092	0.717356	0.701857	0.758391	0.695405	0.709408	0.728479	0.736973	0.730672	0.643088	0.691195	0.660904	0.707152	0.751335	0.710972	0.746005	0.696243	0.682147	0.703308	0.727834	0.684989	0.744622	0.732387	0.70206	0.747549	0.69782	0.671421	0.672937	0.731584	0.706876	0.717656	0.672176	0.707751	0.72763	0.722551	0.720054	0.727415	0.787305	0.695055	0.754498	0.740429	0.733913
33256_at	SLC25A12	0.787721	0.788761	0.767194	0.770536	0.721797	0.761159	0.830576	0.865027	0.808376	0.778263	0.80292	0.775979	0.777772	0.737071	0.754432	0.836399	0.780269	0.821115	0.775766	0.818445	0.763228	0.770769	0.821132	0.835787	0.750716	0.766177	0.81398	0.79089	0.745503	0.752478	0.747082	0.78038	0.77921	0.822305	0.871955	0.756996	0.804297	0.702134	0.757429	0.729335	0.791006	0.774185	0.776914	0.819029	0.753338	0.759665	0.743902	0.750023
38161_at	ALG3	1.51083	1.47	1.49659	1.48515	1.55371	1.53968	1.51148	1.47332	1.52912	1.53003	1.50842	1.58783	1.56207	1.5388	1.52642	1.52848	1.5221	1.48758	1.48469	1.48122	1.4992	1.53408	1.50135	1.48042	1.49945	1.55871	1.4366	1.50938	1.4799	1.46404	1.52274	1.56252	1.46328	1.53344	1.49386	1.53268	1.50811	1.5828	1.50812	1.51647	1.53999	1.48065	1.53406	1.48902	1.54368	1.5637	1.57852	1.61815
32046_at	PRKCD	1.10511	1.20404	1.15438	1.12032	1.12867	1.30066	1.07376	1.10173	1.20483	1.21451	1.16879	1.34231	1.13325	1.23517	1.27018	1.10402	1.2053	1.0567	1.09581	1.14851	1.19808	1.17262	1.1551	1.17923	1.18566	1.08235	1.10352	1.16687	1.14299	1.19846	1.23431	1.25868	1.13788	1.19378	1.16289	1.27171	1.20969	1.41703	1.1105	1.15316	1.20264	1.08663	1.20187	1.2266	1.23887	1.16504	1.19018	1.43433
33209_at	YY1	0.761285	0.764264	0.793625	0.797206	0.768485	0.778626	0.800106	0.765966	0.74665	0.729548	0.757906	0.786977	0.798922	0.773565	0.800092	0.811938	0.811696	0.804797	0.813255	0.77918	0.751079	0.77132	0.798214	0.735811	0.77362	0.832412	0.717814	0.831533	0.806027	0.793997	0.781016	0.731817	0.804071	0.829472	0.792902	0.785603	0.803723	0.814649	0.771007	0.858302	0.747122	0.762337	0.777852	0.815021	0.80454	0.788708	0.829618	0.783982
32778_at	ITPR1	0.776049	0.852137	0.722729	0.750548	0.715133	0.70132	0.727231	1.0395	0.861318	0.732793	0.819649	0.638174	0.800758	0.671557	0.796594	0.854373	0.756911	0.898104	0.754583	0.769973	0.869324	0.660315	1.05665	0.679334	0.678054	0.628079	0.897033	0.735793	0.880772	0.766975	0.718772	0.698881	0.898311	0.898731	0.875712	0.652368	0.767333	0.613806	0.856249	0.80602	0.713272	0.805076	0.742639	0.70161	0.770292	0.582495	0.634427	0.757574
38855_s_at	OLFM1	0.739825	0.750992	0.759918	0.705359	0.676249	0.716532	0.843954	0.782609	0.777054	0.778877	0.774868	0.788388	0.805719	0.752826	0.721735	0.794323	0.775329	0.857015	0.773729	0.740814	0.764767	0.758274	0.782066	0.776306	0.807384	0.806851	0.80042	0.787244	0.804219	0.771974	0.682365	0.753882	0.733354	0.723895	0.714151	0.839007	0.789915	0.667434	0.748775	0.668618	0.772252	0.763043	0.800897	0.734985	0.75796	0.71892	0.769549	0.7346
1968_g_at	PDGFRA	0.654663	0.62334	0.659499	0.695547	0.645063	0.678865	0.750663	0.644244	0.637731	0.651491	0.658726	0.672566	0.640277	0.661152	0.683319	0.694849	0.657831	0.722442	0.672685	0.676787	0.637739	0.687385	0.628243	0.684453	0.626846	0.670438	0.635167	0.690622	0.668476	0.686155	0.695819	0.684989	0.678968	0.682403	0.687932	0.622815	0.631585	0.678616	0.654793	0.632364	0.677125	0.641139	0.651318	0.678502	0.634922	0.696566	0.695134	0.651587
36000_at	TNXB	1.17352	1.15106	1.21311	1.21494	1.09972	1.20304	1.15206	1.1859	1.13244	1.1752	1.13301	1.22799	1.22424	1.1452	1.19701	1.15307	1.16154	1.22805	1.20857	1.21581	1.18084	1.20303	1.13458	1.16627	1.22003	1.20717	1.17989	1.19612	1.20987	1.202	1.2245	1.21013	1.20424	1.22788	1.15925	1.19362	1.10861	1.23933	1.15927	1.13704	1.13662	1.16613	1.15622	1.11926	1.16625	1.17054	1.20436	1.16533
36209_at	bromodomain containing 2	1.39207	1.34848	1.42592	1.37126	1.35562	1.36563	1.38429	1.27803	1.40813	1.31188	1.37409	1.37956	1.27775	1.27273	1.38188	1.3664	1.327	1.35491	1.37091	1.29025	1.42309	1.37144	1.38909	1.32819	1.30103	1.2474	1.36915	1.33681	1.27256	1.23485	1.30754	1.39484	1.31657	1.07192	1.33521	1.39064	1.35532	1.43178	1.33292	1.20102	1.37194	1.34792	1.37298	1.27697	1.44912	1.37345	1.37365	1.50722
39821_s_at	GADD45B	1.21194	1.24387	1.28347	1.29229	1.17907	1.26116	1.28918	1.34714	1.38958	1.24996	1.2577	1.18615	1.27263	1.25105	1.27584	1.26215	1.21655	1.45343	1.25879	1.25292	1.29901	1.21697	1.25106	1.19168	1.24931	1.23097	1.25397	1.16339	1.23508	1.208	1.25113	1.18541	1.25859	1.33143	1.24304	1.22322	1.21087	1.23963	1.21922	1.28257	1.2672	1.25627	1.25689	1.22841	1.24368	1.21616	1.23647	1.1754
37231_at	DLGAP5	0.613567	0.529064	0.547091	0.676785	0.530009	0.608665	0.573403	0.538466	0.515733	0.541355	0.54362	0.565828	0.526843	0.56381	0.580401	0.517486	0.522543	0.559096	0.572712	0.516804	0.537093	0.580628	0.555107	0.551658	0.578685	0.55852	0.540568	0.539078	0.572283	0.586874	0.566766	0.585068	0.558187	0.559429	0.609554	0.56918	0.521631	0.602499	0.562237	0.839552	0.605141	0.526686	0.579151	0.53699	0.551906	0.54931	0.590666	0.554331
39665_at	GLRB	1.18232	1.14223	1.1296	1.19147	1.10851	1.11071	1.13705	1.29618	1.17187	1.09748	1.16162	1.18428	1.30005	1.07473	1.13608	1.25953	1.1557	1.31835	1.16357	1.19528	1.22235	1.11917	1.19666	1.19295	1.22955	1.16606	1.34783	1.15733	1.17128	1.24523	1.2676	1.18387	1.17013	1.13295	1.18421	1.11583	1.21066	1.00493	1.23495	1.20674	1.17395	1.21175	1.08584	1.08364	1.10813	1.02579	1.06488	1.28863
37712_g_at	MEF2C	0.828511	0.830644	0.837115	0.850306	0.803183	0.843129	0.875231	0.847323	0.780155	0.793793	0.825408	0.832627	0.823797	0.827166	0.841917	0.874251	0.837577	0.922285	0.881164	0.851884	0.874361	0.865961	0.836604	0.80988	0.885913	0.890401	0.812717	0.844097	0.850515	0.825669	0.842617	0.89057	0.889763	1.03778	0.824163	0.825258	0.767386	0.821571	0.857332	0.829183	0.768874	0.865035	0.819102	0.835554	0.782238	0.857042	0.831691	0.832795
37411_at	ACAP1	1.25992	1.27882	1.33331	1.29935	1.31756	1.30943	1.32796	1.28581	1.27594	1.2784	1.26517	1.33562	1.31019	1.30784	1.2495	1.31907	1.27847	1.30113	1.29195	1.3102	1.26139	1.29328	1.25404	1.27464	1.27813	1.31766	1.28977	1.29268	1.30274	1.28418	1.27379	1.28094	1.33188	1.25482	1.32703	1.31086	1.30616	1.3293	1.30464	1.22529	1.2684	1.30653	1.31259	1.39791	1.31251	1.30759	1.35798	1.34328
39963_at	Homo sapiens DNA sequence from P1 p373c6 on chromosome 6p21.31-21.33. Contains zinc finger proteins, pseudogenes, ESTs and STS	0.904691	0.88	0.88387	0.901754	0.909456	0.939473	0.891068	0.833242	0.928765	0.87596	0.884445	0.880706	0.85315	0.874101	0.919907	0.868475	0.853427	0.866518	0.878223	0.817024	0.827197	0.916959	0.860234	0.8833	0.910863	0.877745	0.88481	0.878764	0.870793	0.90502	0.84622	0.841924	0.892238	0.946152	0.859874	0.935852	0.874981	0.865577	0.888594	0.99958	0.903468	0.887411	0.834541	0.898311	0.85122	0.887122	0.873086	0.949835
36403_s_at	ZNF101	0.80669	0.768605	0.825272	0.790378	0.856117	0.827449	0.860294	0.782666	0.805642	0.773608	0.818495	0.773307	0.765883	0.76898	0.760237	0.797996	0.753366	0.766559	0.834146	0.790183	0.757703	0.813123	0.783792	0.822782	0.786117	0.807752	0.786796	0.804523	0.789545	0.883935	0.882005	0.769886	0.694836	0.651922	0.738423	0.864087	0.761587	0.867798	0.813088	0.820009	0.789458	0.803541	0.773673	0.890156	0.743324	0.860194	0.811329	0.822128
39545_at	CDKN1C	1.28328	1.33761	1.26861	1.37314	1.23313	1.22389	1.3215	1.34786	1.36093	1.35788	1.30237	1.42857	1.47684	1.34572	1.2206	1.30424	1.32036	1.30213	1.3051	1.31914	1.28413	1.25091	1.31845	1.28456	1.31841	1.37822	1.35975	1.35832	1.24115	1.2553	1.25053	1.28356	1.54929	1.47533	1.41281	1.27454	1.35727	1.21778	1.32252	1.33942	1.23453	1.28994	1.35959	1.31913	1.27907	1.21144	1.24687	1.34876
33112_at	CD160	0.614236	0.571748	0.595388	0.634359	0.565632	0.657169	0.59184	0.569721	0.556507	0.564151	0.560322	0.583403	0.601833	0.58757	0.568243	0.642392	0.574221	0.695059	0.607441	0.55744	0.594736	0.590332	0.577537	0.599536	0.580603	0.636915	0.61339	0.609527	0.599262	0.61428	0.559312	0.602168	0.67394	0.685589	0.557112	0.610881	0.558745	0.651609	0.5776	0.595754	0.586467	0.56576	0.594713	0.592595	0.549219	0.598041	0.553274	0.580314
32629_f_at	BTN3A1	1.67065	1.60817	1.64583	1.7043	1.6944	1.56338	1.62262	1.6642	1.66081	1.65223	1.64433	1.68232	1.69893	1.62698	1.55927	1.69182	1.59591	1.66563	1.62663	1.62377	1.61966	1.63132	1.62569	1.60919	1.64514	1.62711	1.67204	1.63498	1.67933	1.59328	1.5928	1.69683	1.7872	1.62249	1.71166	1.6098	1.70513	1.62713	1.75203	1.65407	1.63078	1.67444	1.6107	1.60203	1.69827	1.64804	1.70578	1.66532
35050_at	H.sapiens mRNA for glutamate receptor subunit GluRC	0.635212	0.660504	0.586394	0.541328	0.637547	0.542481	0.546456	0.584236	0.599021	0.60229	0.654205	0.568797	0.656837	0.611365	0.624572	0.564657	0.615286	0.539342	0.641968	0.583602	0.592389	0.597277	0.601664	0.61535	0.596282	0.615597	0.637062	0.648222	0.656632	0.612289	0.650342	0.620769	0.590033	0.574282	0.649379	0.592951	0.595463	0.667424	0.643859	0.794957	0.577868	0.617446	0.576102	0.601828	0.636553	0.563066	0.619077	0.668969
32535_at	FBN1	0.970276	1.11617	1.04352	0.955805	0.971237	0.90401	1.0545	1.12368	1.12779	1.05188	0.975724	1.05477	1.16066	0.980317	0.988705	1.13563	1.06381	1.1795	0.955603	1.17172	0.992345	0.981906	1.13103	1.23432	1.04289	0.942411	1.15937	1.05205	1.01028	1.06774	1.12675	1.03121	1.09174	1.18452	1.16885	1.06611	1.0956	0.849746	1.09136	1.13537	1.03474	1.07022	0.990582	0.943491	0.964291	0.952057	0.95563	0.99641
38604_at	NPY	1.38535	1.15198	1.97616	1.56481	1.76629	2.04226	1.72932	1.28793	2.03509	2.05112	1.81838	2.02895	1.70567	2.02678	2.0479	1.30576	2.01856	1.76525	1.98677	1.81082	2.0424	1.22055	2.04468	1.21214	1.85843	1.37335	1.84759	1.48966	1.96691	1.8646	1.91366	1.94737	1.62866	1.93589	1.95547	1.97452	1.28353	1.07834	1.09056	2.05528	0.992222	1.32319	2.02438	1.71013	1.74415	1.96642	1.21052	1.46798
1330_at	MAP3K3	1.06614	1.0721	1.13511	1.11323	1.06624	1.11956	1.0585	1.10911	1.03673	1.04123	1.0689	1.07191	1.08018	1.08698	1.1111	1.03598	1.13614	1.08341	1.06543	1.09855	1.08154	1.09923	1.04581	1.07346	1.09287	1.13116	1.0336	1.10412	1.07986	1.08028	1.13456	1.04096	1.22192	1.28238	1.00882	1.11555	1.05514	1.06877	1.08012	0.990678	1.06358	1.07386	1.06745	1.12545	1.1023	1.06273	1.11458	1.10848
34773_at	TBCA	1.29115	1.36543	1.19767	1.20902	1.4142	1.29318	1.20034	1.28213	1.41224	1.43165	1.35145	1.23904	1.2997	1.38702	1.40522	1.26923	1.32073	1.21291	1.29562	1.25385	1.3474	1.27318	1.36246	1.34927	1.22412	1.35773	1.33737	1.24529	1.25309	1.39046	1.37214	1.22908	1.38725	1.28352	1.29235	1.21344	1.29368	1.21153	1.33022	1.24493	1.3375	1.29945	1.29776	1.27581	1.35906	1.2613	1.19133	1.30377
36994_at	ATPase, H+ transporting, lysosomal 16kDa, V0 subunit c	1.64847	1.72867	1.65731	1.62615	1.75223	1.67457	1.66354	1.61621	1.74593	1.73173	1.71867	1.74009	1.67124	1.69219	1.71486	1.67813	1.72214	1.61347	1.66984	1.62207	1.66577	1.63964	1.68077	1.71835	1.58522	1.64258	1.6671	1.68557	1.64618	1.67102	1.63462	1.67221	1.66957	1.69108	1.68766	1.78955	1.68713	1.76917	1.63296	1.68435	1.69309	1.67795	1.78741	1.77617	1.74393	1.67314	1.6646	1.85868
559_s_at	TLX1	1.24313	1.27015	1.30475	1.29777	1.26057	1.33075	1.29284	1.28583	1.24729	1.24108	1.26824	1.27892	1.2718	1.25037	1.28205	1.32051	1.30487	1.27897	1.27945	1.30214	1.24861	1.26048	1.2832	1.28287	1.29805	1.29864	1.27604	1.32368	1.27074	1.26235	1.29132	1.26059	1.3013	1.35353	1.31196	1.28627	1.28091	1.21593	1.23713	1.3002	1.25051	1.30209	1.27992	1.29415	1.24321	1.25862	1.2629	1.27697
33368_at	H.sapiens mRNA for Lon protease-like protein	1.04694	1.03249	0.937	0.867362	1.04932	0.969313	0.869245	0.996742	1.06108	1.09969	1.07303	0.983053	0.950374	0.952674	0.925113	0.907441	1.04162	0.862918	0.985116	0.955168	0.957676	0.944472	1.09947	0.967937	0.95595	0.946627	1.0182	0.907811	0.889111	0.940881	0.988084	0.842304	0.952	0.899385	1.01439	0.922452	0.9699	1.00988	0.943822	1.17604	1.05487	1.00143	0.9968	0.912206	0.919558	0.960451	1.00593	1.23154
38215_at	MPPED1	1.11123	1.08658	1.12098	1.15416	1.09709	1.18314	1.12407	1.12714	1.08313	1.08705	1.10562	1.13444	1.14649	1.08856	1.1314	1.16651	1.1234	1.10604	1.10455	1.12825	1.10096	1.12344	1.02817	1.12221	1.14074	1.13329	1.10537	1.13607	1.10067	1.13732	1.13725	1.10627	1.19904	1.2338	1.09592	1.14829	1.05624	1.10756	1.08577	1.07077	1.10052	1.09231	1.16374	1.1874	1.08444	1.11679	1.13673	1.1298
40296_at	Human DNA sequence from clone 753P9 on chromosome Xq25-26.1. Contains the gene coding for Aminopeptidase P (EC 3.4.11.9, XAA-Pro	0.91715	0.87829	0.943561	0.926426	1.02299	0.922395	0.923658	0.960503	0.899436	0.859893	0.884473	0.950344	0.911146	0.895536	0.883625	0.94905	0.862261	0.890682	0.923558	0.94321	0.912227	0.923908	0.889881	0.915588	0.933806	0.911071	0.965799	0.966086	0.950883	0.973184	0.89836	0.906092	0.919646	0.923507	0.92713	0.918755	0.874784	0.904679	0.954485	0.903056	0.927238	0.964149	0.872324	0.959426	0.961443	0.913154	1.03995	0.950357
35601_at	Human Ig active epsilon1 5 UT, V-D-J region subgroup VH-I, gene	1.16593	1.10904	1.2401	1.20955	1.15487	1.20113	1.22441	1.16446	1.2099	1.19087	1.14109	1.22321	1.21134	1.20322	1.2054	1.20042	1.19812	1.21158	1.15644	1.16398	1.18	1.15397	1.15625	1.18668	1.16511	1.20492	1.16651	1.21989	1.19325	1.18984	1.22231	1.17722	1.24229	1.3146	1.13405	1.15643	1.12364	1.23904	1.198	0.929828	1.15839	1.15983	1.19255	1.32553	1.21197	1.21373	1.20672	1.15134
37509_at	CRLF3	1.14867	1.13741	1.13904	1.1457	1.18504	1.20356	1.03003	1.08285	1.1237	1.08833	1.12004	1.08663	1.13094	1.03423	1.06716	1.08886	1.0457	1.13376	1.11077	1.09166	1.10012	1.08457	1.14929	1.1338	1.12896	1.02647	1.11767	1.03199	1.11419	1.10234	1.08172	1.19121	1.28878	1.27116	1.09287	1.07475	1.19196	1.21273	1.20152	1.20141	1.21319	1.12523	1.0454	0.978343	1.11705	1.11423	1.13241	1.25731
34473_at	TLR5	0.787714	0.812662	0.778199	0.851934	0.804362	0.801692	0.808036	0.785146	0.806221	0.771344	0.779648	0.779662	0.744724	0.818449	0.729468	0.782988	0.756375	0.719599	0.782627	0.800202	0.760507	0.765739	0.743916	0.790222	0.767105	0.76902	0.851196	0.816169	0.854392	0.805029	0.809875	0.766939	0.753094	0.729689	0.772433	0.786402	0.956674	0.792932	0.893529	0.891885	0.775832	0.82236	0.799391	0.778947	0.758363	0.823193	0.866045	0.745608
31687_f_at	hemoglobin, beta	1.52782	1.56256	1.55753	1.72854	1.74172	1.64191	1.76362	1.8373	1.92341	1.75671	1.53992	1.58253	1.6522	1.58994	1.73658	1.5569	1.57403	1.54645	1.62464	1.60915	1.69795	1.66864	1.48994	1.87259	1.97731	1.64247	1.44741	1.61953	1.53819	1.65573	1.54807	1.54818	1.60622	1.64724	1.59714	1.69213	1.5488	1.4484	1.55655	1.6961	1.59941	1.63744	1.57839	1.53355	1.51927	1.5836	1.77901	1.68651
35745_f_at	PCBP2	1.53922	1.69488	1.67529	1.59188	1.71915	1.60567	1.35605	1.49777	1.51349	1.45712	1.65048	1.61428	1.55017	1.3813	1.64247	1.46021	1.51228	1.50936	1.65118	1.44471	1.66279	1.56528	1.59366	1.54488	1.39692	1.40072	1.46548	1.40163	1.39115	1.47865	1.68961	1.63541	1.60944	1.57438	1.4146	1.42963	1.42667	1.39133	1.51493	1.37388	1.44791	1.68886	1.38111	1.34773	1.56467	1.4731	1.53446	1.69793
669_s_at	interferon regulatory factor 1	1.20496	1.15132	1.29176	1.1859	1.27065	1.16619	1.18604	1.33938	1.18991	1.14604	1.24403	1.15899	1.20892	1.15927	1.14594	1.25425	1.13381	1.21353	1.18717	1.2185	1.20155	1.11419	1.20268	1.16032	1.17422	1.17127	1.17743	1.18842	1.18966	1.1757	1.14524	1.17165	1.13369	1.02057	1.22655	1.16187	1.2032	1.12337	1.15431	1.30723	1.22627	1.19344	1.2131	1.16975	1.20189	1.22794	1.17999	1.19265
31777_at	MUSK	0.871788	0.879567	0.959189	0.906779	0.884452	0.899362	0.952594	0.915222	0.88321	0.876913	0.904076	0.884032	0.902643	0.933127	0.931013	0.917927	0.948896	0.852752	0.90181	0.893003	0.880996	0.895273	0.889486	0.865104	0.883453	0.931487	0.878269	0.897207	0.924735	0.929908	0.942295	0.911882	0.8927	0.920214	0.887415	0.884263	0.91851	0.959334	0.932664	0.968257	0.896022	0.926782	0.895899	0.962204	0.922411	0.94712	0.957909	0.889069
AFFX-TrpnX-M_at	B subtilis TrpE protein, TrpD protein, TrpC protein corresponding to nucleotides 1883-4400 of K01391 (-5, -M, -3 represent transcript regions 5 prime, Middle, and 3 prime respectively)"	0.660224	0.682539	0.77873	0.780432	0.73716	0.769256	0.758712	0.694989	0.701304	0.723859	0.670113	0.744023	0.769848	0.81177	0.68603	0.631403	0.671152	0.594205	0.725984	0.712359	0.687048	0.689643	0.655627	0.69718	0.725929	0.763462	0.668223	0.768547	0.742529	0.763221	0.753586	0.668811	0.566592	0.541502	0.767897	0.745845	0.752491	0.811831	0.757324	1.01714	0.70782	0.681538	0.791745	0.792324	0.703036	0.790338	0.733849	0.643424
34407_at	RARRES2	1.51047	1.60159	1.53354	1.64295	1.54416	1.47275	1.60649	1.83151	1.60937	1.50316	1.58982	1.60528	1.9016	1.54697	1.49109	1.70791	1.57071	1.64065	1.63181	1.65802	1.50944	1.46695	1.6962	1.58005	1.5498	1.4811	1.73964	1.58471	1.54495	1.60054	1.54652	1.51712	1.78987	1.71166	1.67448	1.50578	1.64954	1.38075	1.66341	1.5109	1.60906	1.66755	1.53073	1.60804	1.56757	1.46323	1.55771	1.63634
32602_at	RAP1GDS1	0.859443	0.764361	0.768514	0.769309	0.785564	0.781789	0.823423	0.804598	0.782391	0.770671	0.849628	0.795489	0.800809	0.822576	0.817589	0.710571	0.731987	0.836647	0.809289	0.757085	0.796298	0.82147	0.779858	0.879957	0.799943	0.738793	0.835165	0.766309	0.819139	0.772297	0.776083	0.88595	0.674751	0.674997	0.755297	0.755437	0.794942	0.773388	0.785166	0.747501	0.794787	0.71535	0.756583	0.763371	0.751023	0.786054	0.70401	0.798732
36804_at	IDO1	1.01758	1.0209	1.04009	1.03645	1.14491	1.05369	1.06316	0.956863	0.99651	0.970714	1.04644	0.966533	1.01687	1.00689	0.971719	1.13294	0.963022	1.03169	0.993937	1.03799	1.00451	1.01771	1.01747	1.00014	1.02869	1.01007	1.00193	1.00637	1.06019	1.0134	1.01777	0.983031	1.11075	1.13584	1.11243	0.979397	1.06245	1.00792	1.09178	1.16775	0.981499	1.02381	1.02621	0.966228	1.02907	1.02879	1.07688	1.0431
41077_at	SCO-spondin homolog (Bos taurus)	0.898832	0.91167	0.951478	0.853597	0.876783	0.93673	0.898023	0.890449	0.993213	0.943179	0.903297	0.979782	0.862016	0.928068	0.931118	0.896002	0.88488	0.912248	0.8537	0.890689	0.911164	0.926795	0.877889	0.903843	0.96847	0.900639	0.929439	0.907306	0.882231	0.910416	0.872819	0.997449	0.975673	0.939968	1.00184	0.870516	0.902614	1.06921	0.947275	0.959325	1.01908	0.892041	0.91467	0.874742	0.936258	0.914278	0.95289	0.869608
38298_at	KCNMB1	1.47358	1.56135	1.50723	1.51612	1.44719	1.45338	1.56459	1.67761	1.58822	1.51597	1.52554	1.52019	1.63251	1.47569	1.41686	1.65673	1.57158	1.64819	1.53963	1.59575	1.4906	1.48086	1.61479	1.49896	1.48927	1.48338	1.62927	1.52247	1.52515	1.47873	1.45598	1.42234	1.6678	1.78791	1.5813	1.4754	1.5984	1.40691	1.5521	1.57152	1.46782	1.63006	1.47681	1.49241	1.45306	1.43352	1.44097	1.48031
37848_at	PPFIBP1	0.476353	0.524346	0.525664	0.522708	0.473691	0.542134	0.529154	0.5062	0.50191	0.468699	0.510282	0.501422	0.532822	0.486034	0.501556	0.49076	0.501473	0.579501	0.496446	0.487039	0.478343	0.48901	0.468435	0.463569	0.519963	0.513728	0.495888	0.529688	0.478758	0.512636	0.460208	0.50516	0.622352	0.661992	0.549218	0.54514	0.602348	0.49578	0.508138	0.794491	0.583162	0.515087	0.472638	0.514685	0.470397	0.531746	0.538087	0.515797
36446_s_at	HDGF	1.34428	1.3733	1.35225	1.36001	1.38255	1.37543	1.31147	1.33494	1.53547	1.54616	1.39007	1.30896	1.34694	1.35809	1.44976	1.30428	1.35955	1.41112	1.30144	1.30007	1.4361	1.35132	1.39233	1.41185	1.3322	1.38077	1.4409	1.30673	1.29997	1.31167	1.39108	1.38017	1.32702	1.16689	1.44722	1.34961	1.52449	1.44971	1.34962	1.33144	1.53904	1.35641	1.38795	1.35678	1.3866	1.32885	1.31012	1.56512
33261_at	MHC class II HLA-DRB3 mRNA (HLA-DRB3*01012 allele)	1.74014	1.62113	1.68724	1.70944	1.72993	1.62327	1.7286	1.81103	1.75811	1.57833	1.62454	1.62041	1.67219	1.64688	1.61459	1.66785	1.55653	1.75821	1.67241	1.6852	1.71475	1.72181	1.63876	1.62772	1.74279	1.69586	1.66534	1.61437	1.68896	1.80527	1.57882	1.66239	1.70927	1.68476	1.82865	1.6217	1.86215	1.63118	1.87666	1.7308	1.65557	1.92115	1.60798	1.66651	1.81868	1.67561	1.67061	1.65597
34483_at	sialic acid binding Ig-like lectin 6	0.751406	0.731256	0.759032	0.711222	0.757108	0.759628	0.703889	0.691446	0.648185	0.689871	0.718894	0.737223	0.725739	0.705752	0.675791	0.758284	0.731798	0.773811	0.776929	0.684443	0.734057	0.776469	0.772086	0.759629	0.745998	0.754953	0.687221	0.75778	0.731283	0.772981	0.723127	0.773382	0.731064	0.837836	0.683564	0.741887	0.707896	0.732352	0.756557	0.898706	0.749324	0.747405	0.702708	0.766934	0.737313	0.730794	0.78969	0.806925
1163_at	PCDHGC3	0.734699	0.700293	0.685067	0.634544	0.691347	0.674047	0.726711	0.726114	0.669826	0.704497	0.791352	0.681121	0.678845	0.762453	0.702265	0.68404	0.764747	0.762568	0.736784	0.7425	0.680775	0.699023	0.749189	0.654836	0.700973	0.770076	0.736159	0.723877	0.731246	0.802166	0.715693	0.694543	0.722958	0.783719	0.711994	0.681023	0.666262	0.670979	0.675735	0.615683	0.702571	0.710748	0.739652	0.630431	0.684006	0.747224	0.76353	0.665707
38424_at	FAM62A	1.21658	1.2652	1.19038	1.20157	1.23366	1.25731	1.20213	1.2476	1.26186	1.24544	1.24298	1.21272	1.25337	1.22653	1.1533	1.21532	1.25825	1.21084	1.22445	1.21491	1.19295	1.17062	1.22781	1.20934	1.23922	1.18912	1.22066	1.19355	1.1929	1.19632	1.22074	1.16801	1.25303	1.29127	1.26604	1.22699	1.28668	1.33784	1.26344	1.30001	1.18278	1.21623	1.27705	1.21505	1.35135	1.16236	1.16377	1.32697
40052_at	ACTR1A	1.28866	1.32822	1.2829	1.27309	1.30107	1.30405	1.34172	1.35938	1.37694	1.32202	1.32497	1.35616	1.36399	1.31726	1.32694	1.37706	1.37791	1.36727	1.30304	1.34014	1.32859	1.29604	1.35146	1.28878	1.24314	1.31897	1.3602	1.33084	1.23288	1.30624	1.31131	1.36551	1.39612	1.38558	1.29644	1.30883	1.35886	1.33809	1.27538	1.33722	1.29729	1.30497	1.36375	1.29311	1.31748	1.29105	1.32441	1.37205
1305_s_at	CYP4F3	1.32764	1.32837	1.32697	1.34951	1.284	1.27406	1.31796	1.32103	1.2843	1.32098	1.26653	1.31988	1.42809	1.3756	1.26999	1.31033	1.30997	1.38511	1.31933	1.38368	1.29482	1.33287	1.27106	1.33391	1.29782	1.30796	1.32748	1.33866	1.32338	1.30298	1.2996	1.32292	1.31783	1.35887	1.31358	1.34063	1.25492	1.30321	1.2735	1.31008	1.29324	1.2875	1.35699	1.3087	1.26803	1.31972	1.3046	1.31004
33716_at	RAB22A	1.06459	1.10992	1.05986	0.978968	1.10824	1.09011	1.03232	1.13086	1.08576	1.10274	1.11513	1.09476	1.12706	1.05101	1.0232	1.08774	1.11358	1.00183	1.04494	1.11689	1.07406	1.0617	1.11572	1.08412	1.11836	1.01479	1.12731	1.0621	1.10508	1.13886	1.06734	1.1353	1.05443	0.951886	1.06834	1.07158	1.18808	1.17744	1.12461	1.16012	1.08967	1.07187	1.03226	1.02928	1.08795	1.04593	1.06236	1.22635
33379_at	SSX2IP	0.48122	0.475586	0.53753	0.462545	0.467557	0.481384	0.525846	0.520804	0.491189	0.46818	0.453538	0.50887	0.490601	0.512409	0.481939	0.543817	0.510182	0.588516	0.455991	0.485782	0.477348	0.531557	0.480667	0.486857	0.48741	0.496075	0.481213	0.465771	0.495548	0.513453	0.479165	0.484509	0.515566	0.508971	0.438378	0.490416	0.530467	0.476885	0.476426	0.456105	0.504711	0.456261	0.500098	0.531782	0.447524	0.488444	0.495069	0.534096
32585_at	EPB41L2	0.691376	0.729712	0.765112	0.798309	0.656609	0.637957	0.762274	0.840249	0.792172	0.743424	0.714675	0.625917	0.762841	0.668316	0.684205	0.764165	0.722139	0.871604	0.727296	0.792299	0.69259	0.669566	0.775106	0.771722	0.809622	0.655299	0.79969	0.653397	0.757612	0.704558	0.677685	0.732693	0.71868	0.667446	0.760407	0.746581	0.77312	0.573626	0.78788	0.697129	0.673215	0.755204	0.684819	0.70236	0.665983	0.649407	0.636802	0.673261
34988_at	Clone 23622 mRNA sequence	0.753174	0.743849	0.767415	0.754113	0.717179	0.802937	0.813071	0.80496	0.698195	0.703624	0.721148	0.824033	0.793678	0.742174	0.723641	0.746548	0.796028	0.824769	0.761534	0.727019	0.744874	0.70501	0.754017	0.749965	0.801347	0.784941	0.759444	0.797497	0.731886	0.723472	0.707587	0.749176	0.765719	0.782333	0.780758	0.759434	0.758746	0.73251	0.754181	0.77317	0.776778	0.713376	0.718091	0.733012	0.723207	0.711934	0.752372	0.750818
32361_s_at	topoisomerase (DNA) III beta	0.965361	0.97453	0.983234	1.00421	0.967649	0.975871	1.01543	0.967714	0.952703	0.915748	0.966134	1.00142	1.05009	1.01026	0.997345	1.0337	1.01607	0.932807	1.03121	0.976415	0.983796	1.0206	0.967351	0.983905	1.03777	1.02865	0.953304	0.994818	1.00513	0.96296	1.01359	0.994652	0.950003	0.941685	0.943489	0.962672	0.975927	1.07786	0.977676	1.06586	0.966942	0.980428	1.01513	1.00678	0.999463	1.03514	1.04069	1.02637
41620_at	DOCK4	0.802398	0.812192	0.770065	0.755698	0.930773	0.890601	0.815854	0.905979	0.868647	0.962297	0.969859	0.907862	0.894968	0.781957	0.903963	0.909888	0.808173	0.823219	0.939948	0.765789	0.906843	0.926698	0.928219	1.07769	0.937013	1.00216	0.943338	0.77249	0.953538	0.832423	0.950815	0.895603	0.786427	0.645257	0.892311	0.872734	0.849234	0.994756	0.925481	0.862471	1.03709	0.852426	0.795835	0.731802	1.042	0.968586	0.962364	1.22629
31531_g_at	acetyl-Coenzyme A carboxylase beta	0.916206	0.967734	0.944869	0.944633	0.948173	1.00236	0.944035	0.949225	0.944987	0.873991	0.889449	0.986731	1.0004	0.976409	1.09674	0.974347	0.949836	0.979744	0.976733	0.967365	0.913768	0.972177	0.947987	0.929217	0.95997	0.96426	0.925892	0.927694	0.928163	0.930057	0.91471	0.953646	0.918423	0.985389	0.963953	0.950804	0.954693	0.988341	0.972498	0.960442	0.96907	0.970932	0.96519	0.961604	0.978814	0.991261	1.02202	1.00136
38241_at	BTN3A3	0.831421	0.823687	0.747021	0.816529	0.984548	0.877031	0.746739	0.828163	0.816401	0.791913	0.83683	0.747184	0.837392	0.780828	0.775102	0.923191	0.763817	0.771051	0.840645	0.837106	0.78	0.833421	0.751428	0.767241	0.761293	0.765486	0.85808	0.852524	0.825794	0.837224	0.779741	0.75149	0.95522	1.0964	0.915684	0.867099	0.876123	0.725781	0.921447	0.978779	0.865638	0.840028	0.770123	0.780232	0.835247	0.833052	0.870092	0.759776
32288_r_at	killer cell lectin-like receptor subfamily C, member 3	0.710683	0.65705	0.614468	0.662221	0.595099	0.663296	0.65804	0.624208	0.651712	0.627324	0.61176	0.657642	0.634202	0.619487	0.651972	0.635188	0.604662	0.637935	0.622741	0.638649	0.627036	0.660775	0.62247	0.596037	0.723853	0.602892	0.589387	0.649433	0.689579	0.626264	0.621687	0.638375	0.739696	0.745877	0.665695	0.69313	0.628146	0.647656	0.612346	1.07348	0.656932	0.637894	0.628169	0.602602	0.697663	0.656698	0.652031	0.63793
34868_at	SMG5	1.04911	1.09147	1.12681	1.09115	1.11592	1.11039	1.12885	1.08051	1.13445	1.11958	1.05722	1.17021	1.14057	1.13182	1.12413	1.08418	1.08976	1.08759	1.07337	1.0914	1.13476	1.11068	1.10954	1.0953	1.12472	1.13366	1.06409	1.0807	1.09147	1.07212	1.11663	1.15456	1.1594	1.1367	1.12184	1.11813	1.06159	1.2129	1.10626	1.12034	1.13276	1.09705	1.20551	1.11811	1.13848	1.14881	1.1225	1.10821
41377_f_at	UGT2B7	0.50395	0.544627	0.550139	0.529717	0.488031	0.543039	0.517936	0.531077	0.48456	0.5014	0.514723	0.520712	0.500961	0.520096	0.510493	0.556086	0.519353	0.605447	0.494547	0.506939	0.502968	0.514038	0.519474	0.543364	0.47725	0.511951	0.516796	0.529362	0.518145	0.490137	0.514531	0.585657	0.51246	0.526499	0.504563	0.505954	0.576891	0.541178	0.511565	0.690208	0.52467	0.494732	0.493197	0.498005	0.486394	0.529007	0.518397	0.633376
41753_at	actinin, alpha 4	1.54942	1.61781	1.63456	1.71777	1.55219	1.55179	1.63631	1.56154	1.65043	1.60591	1.55004	1.60147	1.66837	1.54065	1.524	1.65436	1.58577	1.69164	1.53563	1.57601	1.57849	1.52194	1.5401	1.647	1.53151	1.52982	1.66853	1.65735	1.56316	1.54827	1.47787	1.666	1.58922	1.63134	1.68372	1.65337	1.79953	1.75655	1.58327	1.58022	1.60296	1.63852	1.59932	1.64772	1.72737	1.5237	1.56242	1.73547
311_s_at	PIK3R3	1.16908	1.31538	1.15587	0.981535	1.29404	1.11076	1.17784	1.3933	1.28666	1.22913	1.17046	1.16238	1.17037	1.14213	1.35955	1.38631	1.35686	1.3276	1.29341	1.40451	1.12394	1.21	1.31372	1.51966	1.27745	1.03277	1.35657	1.12767	1.13251	1.29401	1.43254	1.15019	1.2044	1.43941	1.34128	1.29883	1.21758	0.919637	1.20256	1.10608	1.13058	1.31409	1.11653	1.24777	1.13077	1.13973	1.07137	0.971455
34225_at	WHSC2	1.0514	1.05182	1.07224	1.09775	1.04661	1.06628	1.01509	1.03332	1.07418	1.03237	1.05931	1.0413	1.05809	1.03251	1.0775	1.04943	1.06058	1.08807	1.07491	1.04	1.07495	1.0681	1.03197	1.03974	1.06848	1.06624	1.0092	1.02638	1.06452	1.02385	1.08177	1.0549	1.05386	1.11031	1.08553	1.02464	1.02756	1.14365	1.05768	1.11217	1.06776	1.05905	1.06783	1.09197	1.07292	1.04292	1.03551	1.07399
35830_at	XPO6	1.53162	1.49976	1.48688	1.4667	1.56732	1.59827	1.51622	1.49285	1.54198	1.4876	1.52965	1.51533	1.57609	1.46447	1.37982	1.51362	1.53496	1.51523	1.5082	1.5371	1.53096	1.53505	1.51954	1.53981	1.49502	1.5438	1.4967	1.48149	1.48761	1.47654	1.52103	1.54772	1.57705	1.62237	1.47663	1.52478	1.58183	1.50413	1.57252	1.56041	1.58714	1.50321	1.51687	1.4396	1.50317	1.75397	1.53967	1.53407
36048_at	ZNF318	0.771483	0.689365	0.700522	0.70512	0.672408	0.724954	0.697105	0.737725	0.730194	0.74173	0.743048	0.751143	0.644954	0.675979	0.677417	0.634742	0.69384	0.691702	0.671635	0.686223	0.738864	0.678626	0.649389	0.737587	0.65893	0.665863	0.772731	0.701713	0.722171	0.686156	0.694182	0.716715	0.686917	0.616833	0.731207	0.688764	0.763924	0.72379	0.702795	0.854898	0.769904	0.642342	0.676166	0.665225	0.635184	0.66177	0.698577	0.763503
1730_s_at	FGF4	1.03218	1.0349	1.06236	1.06806	1.07028	1.09127	1.08621	1.05236	1.04813	0.99643	1.10704	1.0863	1.07715	1.08594	1.09735	1.07133	1.12829	1.02665	1.0685	1.07724	1.05751	1.06996	1.0542	1.04011	1.09514	1.09889	1.0402	1.09688	1.08989	1.11426	1.0716	1.07944	1.0196	1.09911	1.02438	1.05876	1.03477	1.07206	1.06831	1.01108	1.03128	1.04896	1.06687	1.13928	1.0588	1.10312	1.05504	1.02595
38106_at	TINP1	0.974244	0.960543	0.913136	0.966005	0.95656	0.912789	0.872558	0.954905	0.99695	0.913059	1.05937	0.763534	0.819114	0.88716	1.03387	0.855132	0.909085	0.994085	0.889182	0.926159	1.0267	0.899256	0.971895	0.898729	0.870564	0.887646	1.0245	0.914258	0.944735	0.943086	0.967	0.822367	1.04106	0.868053	0.908926	0.873293	0.891356	0.784502	0.960067	0.931377	0.950626	0.924154	0.865141	0.875967	0.875807	0.936974	0.8749	0.783752
489_at	mutY homolog (E. coli)	1.20894	1.20639	1.27594	1.20619	1.23858	1.25372	1.26289	1.18394	1.17807	1.21524	1.20974	1.25487	1.20052	1.21947	1.27205	1.23789	1.25602	1.2369	1.22732	1.23283	1.20193	1.22421	1.20264	1.25322	1.26107	1.2414	1.2147	1.28245	1.24137	1.27873	1.2769	1.22191	1.29816	1.28342	1.16218	1.26597	1.22983	1.21817	1.20044	1.06119	1.19294	1.23326	1.24392	1.28247	1.22576	1.26394	1.22712	1.21186
39345_at	NPC2	1.55076	1.68796	1.44921	1.52348	1.71501	1.54824	1.52261	1.5887	1.65076	1.63334	1.62229	1.62901	1.62227	1.64495	1.55126	1.63018	1.55656	1.53525	1.63483	1.52627	1.66068	1.54541	1.57734	1.7696	1.4004	1.45311	1.66794	1.60918	1.70394	1.64542	1.71557	1.55169	1.7565	1.50921	1.68153	1.59213	1.75177	1.72096	1.70099	1.59543	1.60491	1.60479	1.60564	1.63457	1.86733	1.52143	1.58323	2.03441
1595_at	TEK	1.07967	1.07331	1.10573	1.09456	1.06143	1.0801	1.08113	1.08254	1.05223	1.08118	1.0519	1.09852	1.0758	1.06494	1.05521	1.07745	1.09951	1.12647	1.08361	1.0727	1.07187	1.09433	1.09491	1.1178	1.14065	1.13269	1.09524	1.13676	1.12782	1.12553	1.10369	1.09042	1.05883	1.0509	1.08387	1.10124	1.1033	1.03842	1.06203	1.10258	1.05728	1.05303	1.07936	1.05189	1.05788	1.08086	1.10823	1.0698
275_at	DUSP3	1.04315	1.0528	1.07938	1.05504	1.08658	1.05497	1.05337	1.10668	0.973399	0.960899	1.04648	1.01319	0.994493	1.04786	1.08267	1.094	1.13297	1.08817	1.09534	1.08777	1.03953	1.03358	1.04392	1.03912	1.01783	1.07592	0.9975	1.04532	1.04625	1.03604	1.04859	1.08456	1.05257	1.17818	0.99364	1.03611	0.988779	1.04196	1.04044	0.920773	0.965934	1.14542	1.07806	1.11083	1.00936	1.07413	1.04777	1.00686
39982_r_at	MSR1	0.51992	0.546451	0.543778	0.541656	0.498446	0.525743	0.575411	0.53969	0.472855	0.499325	0.540727	0.528459	0.527768	0.47384	0.527359	0.599479	0.544217	0.636485	0.518957	0.550387	0.493687	0.541395	0.532589	0.593242	0.535535	0.54923	0.569972	0.508541	0.508095	0.527108	0.555632	0.581521	0.487443	0.440549	0.514398	0.546232	0.59359	0.522865	0.527216	0.851619	0.57293	0.480302	0.52475	0.509037	0.528063	0.559516	0.552941	0.597696
41246_at	SERPINE2	0.869617	0.794055	0.863066	0.90226	0.857916	0.857823	0.851269	1.03004	0.870954	0.821101	0.868649	0.8786	0.978227	0.801963	0.805589	0.925564	0.894844	0.990445	0.882109	0.903156	0.817588	0.83966	0.814088	1.07442	0.920054	0.874988	0.930409	0.948975	0.897521	0.845046	0.883563	0.957272	0.951206	0.815499	0.882686	0.888381	0.973089	0.742218	0.853024	0.871099	0.929505	0.937378	0.792356	0.798666	0.910931	0.825067	0.860217	0.880114
33268_at	KDM5C	1.43438	1.44279	1.48906	1.48743	1.4396	1.48565	1.46472	1.37862	1.51121	1.4806	1.44625	1.47764	1.39248	1.46307	1.50682	1.44171	1.44446	1.50777	1.46788	1.45846	1.45253	1.43351	1.4619	1.47641	1.45684	1.49034	1.44369	1.45028	1.46651	1.41841	1.43244	1.51282	1.48018	1.57328	1.50608	1.48031	1.4842	1.52792	1.46913	1.51749	1.51846	1.45008	1.48754	1.44347	1.46638	1.4832	1.47189	1.47157
260_at	QDPR	1.1286	1.13563	1.09284	1.10469	1.22648	1.2285	1.08461	1.11725	1.22038	1.28306	1.15657	1.14046	1.13398	1.24894	1.29607	1.09554	1.29654	0.980634	1.12451	1.06812	1.12072	1.11431	1.18315	1.05021	1.14442	1.08846	1.1135	1.16416	1.18627	1.25739	1.17419	1.10573	1.16563	1.11742	1.15057	1.18369	1.05405	1.08477	1.08156	1.1548	1.15432	1.08398	1.22185	1.17777	1.09025	1.13834	1.04487	1.15487
33236_at	RARRES3	1.26782	1.45663	1.23474	1.29792	1.8174	1.18258	1.26488	1.37912	1.2705	1.13885	1.24365	1.19888	1.463	1.14934	1.29482	1.50394	1.18833	1.14937	1.28884	1.28349	1.16998	1.3315	1.24246	1.20628	1.22047	1.05014	1.32533	1.18603	1.2871	1.18432	1.23847	1.50111	1.43882	1.21624	1.41435	1.21141	1.45062	1.49331	1.399	1.17365	1.16374	1.4037	1.05469	1.334	1.3774	1.21597	1.41274	1.33711
38902_r_at	ATF2	0.596445	0.530413	0.55051	0.576158	0.534319	0.63846	0.605745	0.538039	0.525497	0.555297	0.544962	0.544667	0.521121	0.521385	0.600517	0.57487	0.577573	0.547252	0.554134	0.575297	0.53411	0.57397	0.534835	0.554653	0.585397	0.575515	0.534819	0.546656	0.564187	0.540476	0.513594	0.523245	0.547823	0.51541	0.591545	0.533294	0.620655	0.51223	0.56268	0.809217	0.635008	0.533149	0.525196	0.549295	0.508207	0.587272	0.527251	0.618674
41048_at	PMAIP1	0.595709	0.561898	0.639319	0.524058	0.582148	0.582142	0.599804	0.5356	0.57045	0.509872	0.52954	0.549773	0.561478	0.573816	0.498515	0.610763	0.569462	0.635416	0.498623	0.552413	0.541361	0.597196	0.601025	0.549486	0.531816	0.608475	0.553824	0.521307	0.600776	0.524596	0.553622	0.519185	0.527863	0.531692	0.657656	0.534023	0.591183	0.610746	0.521378	0.806969	0.561019	0.64352	0.532022	0.531415	0.593095	0.552243	0.555207	0.574425
36094_at	TNNT3	1.13063	1.11863	1.15187	1.19012	1.12406	1.13661	1.15961	1.14285	1.11184	1.11767	1.11855	1.15285	1.22981	1.17447	1.18555	1.17797	1.14408	1.17058	1.15081	1.17103	1.13454	1.14821	1.1366	1.17807	1.16393	1.17049	1.15149	1.18274	1.13762	1.15157	1.19603	1.13585	1.1726	1.19984	1.12976	1.16422	1.14935	1.12609	1.13996	1.0999	1.09585	1.13595	1.1628	1.24298	1.14076	1.16591	1.16988	1.14147
33267_at	ATP8A1	1.37429	1.34346	1.28286	1.22197	1.3252	1.4177	1.34633	1.14067	1.36862	1.39154	1.40784	1.38396	1.25691	1.30233	1.35804	1.17996	1.27735	1.3094	1.30539	1.17316	1.33032	1.29404	1.34433	1.38701	1.40306	1.26998	1.25507	1.28316	1.44795	1.33023	1.30332	1.32376	1.38326	1.35075	1.34153	1.21573	1.30594	1.57494	1.44293	1.35616	1.42826	1.21487	1.35802	1.26946	1.44069	1.47852	1.38157	1.44692
38147_at	SH2D1A	0.656694	0.612709	0.660776	0.690208	0.639147	0.723483	0.619528	0.611361	0.641614	0.571529	0.616959	0.62731	0.63925	0.609669	0.633562	0.651265	0.650038	0.648568	0.616259	0.61606	0.601896	0.609368	0.626801	0.625501	0.656989	0.599685	0.625443	0.571201	0.671457	0.612841	0.581202	0.599719	0.782987	0.859887	0.746824	0.647888	0.617764	0.619921	0.64211	1.00345	0.714789	0.606125	0.610473	0.580179	0.624265	0.72535	0.640341	0.621555
41473_at	EPHX2	1.10939	1.18599	1.12335	1.16061	1.0892	1.1065	1.15561	1.18506	1.21148	1.3075	1.23076	1.17567	1.17599	1.31599	1.1723	1.14846	1.31199	1.14875	1.19757	1.17058	1.24807	1.1454	1.33587	1.09315	1.08948	1.24693	1.17944	1.20503	1.15945	1.12709	1.1554	1.15135	1.24713	1.18971	1.21136	1.13994	1.1092	1.08279	1.17098	1.25889	1.09783	1.12205	1.34777	1.21858	1.21164	1.08281	1.19691	1.07051
39197_s_at	BRCA2 region, mRNA sequence CG011	0.948306	0.86636	0.915499	0.943955	0.937216	0.905761	0.874283	0.91387	0.842102	0.893746	0.910014	0.889734	0.877131	0.879507	0.942446	0.964821	0.933374	0.990852	0.932153	0.917944	0.909843	0.978798	0.868878	0.916695	0.991104	0.905447	0.908259	0.932303	0.981676	0.903804	0.900297	0.922972	0.916552	0.95754	0.8903	0.87792	0.847651	0.864097	0.902579	0.88395	0.89502	0.909991	0.896666	0.924354	0.863444	0.876593	0.89599	0.896168
37774_at	40062	0.991162	1.02795	1.01299	1.00235	0.986396	0.948809	0.960266	1.02581	1.00887	0.968251	0.987966	0.997666	0.986359	0.986122	0.931607	0.995425	1.02009	0.974107	0.994843	0.98815	1.01662	0.979184	0.997193	0.964507	1.02253	1.02463	1.0185	0.998311	0.997844	0.993134	0.965976	0.974726	1.1578	1.20568	0.937238	0.946829	1.01741	0.959457	1.00769	0.97852	0.950348	0.989274	0.978991	0.96318	0.985472	0.975803	0.957397	0.968508
35558_at	UGP2	0.569826	0.672187	0.691406	0.743946	0.622214	0.734936	0.706716	0.599826	0.60735	0.638738	0.593576	0.709821	0.640905	0.637149	0.676329	0.6045	0.60502	0.673337	0.679484	0.694573	0.655867	0.640255	0.603886	0.62066	0.623136	0.61682	0.633879	0.616797	0.660494	0.666443	0.637304	0.661272	0.635468	0.749955	0.702728	0.690406	0.729419	0.663986	0.668915	0.796353	0.738966	0.635349	0.64544	0.626634	0.648184	0.681403	0.67562	0.599927
33584_at	CDKL2	0.711955	0.649714	0.719783	0.818842	0.740452	0.763235	0.729506	0.643912	0.706451	0.689582	0.642803	0.695898	0.682174	0.698375	0.852423	0.700072	0.628757	0.737448	0.706155	0.706825	0.663685	0.720331	0.655036	0.65908	0.759835	0.721697	0.675037	0.698938	0.731121	0.686605	0.672375	0.61585	0.696939	0.775145	0.722487	0.689971	0.716446	0.730889	0.760965	0.920349	0.737604	0.708734	0.701126	0.848405	0.696459	0.725289	0.693926	0.709365
32818_at	TNC	0.966422	1.09694	0.997534	0.955558	1.05919	0.850209	1.07696	1.09626	1.17867	1.27479	1.11413	1.01849	0.985788	1.02815	0.803896	1.23059	1.19571	0.945878	0.994715	1.1692	1.06661	1.00326	1.23474	1.27764	0.955316	0.815464	1.20192	1.00276	0.947668	1.19932	1.07734	0.986739	1.02695	1.18243	1.17675	0.853428	1.03136	0.784577	0.928814	1.03049	0.941545	1.16436	1.05131	0.8458	0.969906	0.876379	0.873459	0.833583
40057_at	phosphorylase, glycogen, muscle	1.25528	1.31805	1.38348	1.37419	1.28774	1.30489	1.344	1.36536	1.34464	1.3133	1.30281	1.35092	1.37801	1.32965	1.32611	1.35762	1.37351	1.3703	1.34117	1.35634	1.30443	1.31677	1.37063	1.28566	1.35165	1.32472	1.32543	1.33708	1.33832	1.33174	1.26858	1.30517	1.40235	1.47801	1.40268	1.31938	1.33826	1.28717	1.32654	1.3734	1.29331	1.36728	1.33035	1.30588	1.32558	1.30812	1.34045	1.26201
32352_at	phenylethanolamine N-methyltransferase	1.37004	1.38934	1.44375	1.45016	1.38437	1.45229	1.39964	1.39856	1.35944	1.37341	1.41207	1.40995	1.41103	1.41018	1.44433	1.41896	1.44841	1.40189	1.41002	1.42773	1.40789	1.42376	1.39175	1.39885	1.38967	1.44181	1.40467	1.43282	1.40563	1.40151	1.44604	1.4069	1.44775	1.45665	1.38178	1.36302	1.3901	1.35964	1.38897	1.38435	1.40732	1.41676	1.41319	1.43594	1.40374	1.43444	1.43689	1.39241
973_at	SGK1	1.22646	1.11887	1.16138	1.22186	1.12317	1.20401	1.14563	1.16379	1.08248	1.12762	1.13408	1.07787	1.11482	1.09969	1.08658	1.23379	1.10904	1.13637	1.16408	1.16744	1.08176	1.10451	1.13782	1.19167	1.15467	1.15947	1.08866	1.15491	1.14709	1.14531	1.16729	1.07817	1.12045	1.14427	1.09942	1.15912	1.41306	1.25675	1.16011	1.16452	1.11717	1.24369	1.14357	1.38066	1.19116	1.1732	1.10628	1.05884
40839_at	UBL3	0.80352	0.784923	0.694725	0.702268	0.774065	0.737596	0.698837	0.7699	0.751139	0.784823	0.806023	0.750377	0.678616	0.716431	0.694899	0.706631	0.704762	0.706059	0.7606	0.742996	0.742242	0.761984	0.733486	0.709063	0.796051	0.687384	0.776866	0.705216	0.791072	0.732541	0.746332	0.736398	0.715812	0.726654	0.727911	0.785465	0.790415	0.612562	0.745188	0.755744	0.6947	0.728546	0.707887	0.710643	0.6749	0.703974	0.629787	0.749818
32052_at	hemoglobin, beta	1.47199	1.51763	1.45923	1.86882	1.68545	1.52702	1.79586	1.88235	2.0223	1.77825	1.49534	1.50017	1.73853	1.52714	1.68965	1.45835	1.4491	1.60028	1.56808	1.53569	1.79073	1.65292	1.23398	2.03286	1.97731	1.58166	1.32148	1.53716	1.44232	1.64923	1.35576	1.52059	1.52938	1.45267	1.56998	1.64305	1.50409	1.16103	1.44634	1.61749	1.53276	1.6253	1.4708	1.31751	1.3722	1.50494	1.85681	1.82045
39781_at	insulin-like growth factor binding protein 4	1.64709	1.87055	1.74869	1.71899	1.72854	1.45354	1.77637	1.78067	1.84864	1.74217	1.71667	1.82199	1.77975	1.52825	1.57134	1.75903	1.67392	1.80066	1.74717	1.74819	1.637	1.63863	1.77893	1.84659	1.75358	1.43108	1.82025	1.64822	1.7087	1.75859	1.74294	1.8758	1.79332	1.81906	1.74048	1.58184	1.92323	1.39424	1.79765	1.67436	1.55354	1.79145	1.59194	1.57033	1.74769	1.50852	1.56252	1.76254
31966_at	type I 5 iodothyronine deiodinase [human, mRNA, 2222 nt]	0.578615	0.53973	0.633846	0.576396	0.591711	0.650863	0.614721	0.571407	0.572842	0.540821	0.562142	0.604983	0.701788	0.559508	0.628661	0.667189	0.514233	0.625115	0.543665	0.551746	0.580628	0.600219	0.588972	0.533872	0.625856	0.591332	0.539966	0.65672	0.608528	0.574518	0.626075	0.725554	0.870378	0.895106	0.603094	0.575565	0.511945	0.527243	0.564036	0.688413	0.579066	0.596083	0.565661	0.489549	0.586144	0.510646	0.565945	0.572971
39605_at	FOXG1	0.624621	0.62476	0.659561	0.60517	0.682973	0.668599	0.61248	0.625351	0.638469	0.5989	0.630705	0.664402	0.686597	0.653597	0.675169	0.63779	0.714978	0.641893	0.647396	0.594345	0.654843	0.654218	0.627701	0.645656	0.709241	0.628675	0.62032	0.668948	0.695286	0.678062	0.649308	0.618	0.767077	0.804522	0.664777	0.646875	0.648992	0.70403	0.704151	0.658468	0.621141	0.651985	0.652663	0.718939	0.679617	0.64196	0.669636	0.652569
37651_at	RCOR1	0.87207	0.879381	0.68549	0.732617	0.732335	0.679474	0.699553	0.696171	0.819078	0.838713	0.744806	0.706031	0.667432	0.713261	0.800442	0.735362	0.69797	0.793881	0.734703	0.712157	0.757169	0.824253	0.7872	0.732799	0.667062	0.674921	0.810337	0.713417	0.760901	0.796503	0.725102	0.643279	0.757244	0.715977	0.714788	0.724641	0.715251	0.758148	0.69729	0.652795	0.762317	0.727351	0.722711	0.73541	0.703683	0.760784	0.682972	0.706456
37948_at	ATP6V1C1	0.736062	0.743239	0.614362	0.714334	0.707144	0.731378	0.680691	0.672565	0.696728	0.715203	0.722674	0.671821	0.678471	0.668896	0.674378	0.70577	0.712801	0.802082	0.715932	0.711074	0.710357	0.694705	0.738258	0.714786	0.647134	0.687418	0.682233	0.678322	0.684326	0.716231	0.703815	0.697979	0.679613	0.697392	0.669709	0.695303	0.690284	0.787665	0.671151	0.770401	0.744551	0.682837	0.722177	0.702754	0.691806	0.674748	0.78253	0.758525
37100_at	FMNL1	1.04296	1.02905	1.07207	1.07886	1.11948	1.07558	1.03652	1.08028	1.02785	1.00265	1.04671	1.13704	1.10657	1.05698	1.0306	1.09034	1.08222	1.05794	1.09407	1.10936	1.05487	1.07646	1.07948	1.05526	1.0862	1.13312	1.07799	1.06163	1.09944	1.11991	1.07955	1.13072	1.07572	1.06169	1.08682	1.11587	1.06798	1.05757	1.12012	1.07664	1.09319	1.10087	1.06995	1.10589	1.11357	1.10989	1.16188	1.0852
37953_s_at	ACCN2	0.824086	0.773613	0.782849	0.84718	0.736863	0.781378	0.774577	0.756108	0.759633	0.740639	0.811588	0.773213	0.808471	0.792761	0.709088	0.845571	0.765066	0.892052	0.821219	0.781619	0.788419	0.840253	0.804536	0.805265	0.87587	0.826084	0.792384	0.788734	0.836909	0.81061	0.750634	0.78247	0.827082	0.939401	0.759833	0.782715	0.712729	0.753356	0.791101	0.755846	0.810026	0.806769	0.718488	0.746883	0.739768	0.805668	0.773259	0.788814
40513_at	Human calcineurin B mRNA, complete cds	0.575147	0.552325	0.606738	0.531563	0.539526	0.549859	0.58061	0.57245	0.549891	0.568753	0.590886	0.616614	0.614011	0.575373	0.554112	0.614637	0.576206	0.576757	0.581778	0.562431	0.566287	0.574819	0.581637	0.5747	0.613148	0.577836	0.53962	0.570015	0.565069	0.547074	0.527291	0.586983	0.637777	0.551719	0.553426	0.572393	0.558008	0.580949	0.548668	0.563728	0.561759	0.561077	0.542372	0.536755	0.540896	0.601801	0.539871	0.611287
571_at	NAP1L1	1.67485	1.69275	1.56708	1.5809	1.67988	1.72034	1.61195	1.67261	1.66782	1.59051	1.65792	1.56408	1.6429	1.5187	1.73682	1.58354	1.54858	1.63401	1.562	1.61062	1.63775	1.62747	1.65209	1.70999	1.57556	1.61047	1.73331	1.57108	1.64999	1.75505	1.63689	1.48611	1.77175	1.71783	1.61931	1.5754	1.64345	1.54359	1.67529	1.55119	1.62041	1.67025	1.51214	1.54966	1.52009	1.53407	1.61764	1.6856
32290_at	SCAMP1	0.815829	0.910481	0.84341	0.86274	0.818437	0.879359	0.797991	0.844065	0.838419	0.841239	0.844951	0.833822	0.831209	0.820255	0.805283	0.910547	0.87118	0.907483	0.873413	0.865886	0.855414	0.861311	0.86008	0.855775	0.855284	0.851326	0.858448	0.868697	0.84918	0.855369	0.826234	0.795339	0.871273	0.91437	0.862532	0.880995	0.82243	0.845603	0.857592	0.906509	0.939529	0.871259	0.853214	0.857226	0.887207	0.880953	0.810656	0.868302
1737_s_at	IGFBP4	1.44483	1.58928	1.47692	1.47223	1.46386	1.16882	1.52345	1.5574	1.56887	1.44479	1.49184	1.52923	1.45011	1.23663	1.39537	1.57821	1.41128	1.49701	1.47615	1.52366	1.43378	1.41565	1.51905	1.62012	1.50567	1.26808	1.61227	1.49304	1.47265	1.54265	1.55478	1.61486	1.54607	1.54299	1.49183	1.40265	1.51604	1.13485	1.50334	1.29839	1.3531	1.61782	1.34963	1.3085	1.52748	1.32768	1.33957	1.48771
34829_at	DKC1	1.43044	1.36617	1.39763	1.33275	1.34825	1.36084	1.37579	1.34858	1.37981	1.36111	1.40453	1.37646	1.32768	1.28473	1.33929	1.26514	1.32033	1.41069	1.36317	1.31718	1.42044	1.40601	1.41148	1.39	1.42315	1.3441	1.36503	1.35885	1.39807	1.36032	1.32397	1.42097	1.41109	1.39518	1.34298	1.41593	1.35008	1.39592	1.3664	1.4066	1.45836	1.35399	1.3295	1.33543	1.36578	1.39401	1.33892	1.3861
31734_at	HOXC11	1.06581	0.996578	1.08081	1.07919	0.997112	1.08086	1.10072	0.997688	1.00633	1.0283	1.05673	1.05263	1.03837	1.01891	1.0878	1.02328	0.97342	1.10281	1.05619	1.02755	1.02983	1.06978	1.04594	1.0088	1.0654	1.08567	1.02694	1.06033	1.07337	1.05581	1.03364	1.04655	1.06418	1.0817	1.06675	1.05321	1.01099	1.09836	1.02159	1.10136	1.07023	1.08182	1.06024	1.13051	1.06875	1.08998	1.17587	0.998002
1332_f_at	growth hormone 1	1.15663	1.12837	1.16745	1.20381	1.17982	1.14273	1.16763	1.14979	1.15179	1.12025	1.17323	1.1596	1.14542	1.16952	1.14228	1.20885	1.16749	1.20137	1.14943	1.14986	1.16992	1.18026	1.15999	1.13269	1.17043	1.20167	1.12094	1.20428	1.18026	1.17553	1.19671	1.21623	1.15583	1.23852	1.10157	1.18722	1.11186	1.12552	1.15727	1.04547	1.18771	1.14986	1.16423	1.17813	1.14949	1.17498	1.20106	1.19889
38039_at	CYP19A1	0.559168	0.509688	0.520765	0.558154	0.533432	0.509768	0.572735	0.514833	0.507494	0.515651	0.533533	0.54631	0.552015	0.526828	0.540607	0.521965	0.526469	0.507927	0.518985	0.574606	0.530589	0.554317	0.493762	0.535737	0.562886	0.522537	0.525333	0.548372	0.537432	0.557335	0.534635	0.561943	0.556092	0.515961	0.561541	0.561809	0.586061	0.52143	0.527866	0.593522	0.531518	0.502736	0.522192	0.620819	0.545842	0.549081	0.547821	0.560162
34117_at	MRNA; cDNA DKFZp586A061 (from clone DKFZp586A061)	0.885779	0.948368	0.954621	1.01929	0.801861	0.86505	0.817729	0.873336	0.898931	0.801421	0.826573	0.77759	0.933149	0.797097	0.72077	0.871854	0.830967	1.05585	0.850263	0.881219	0.869637	0.772613	0.885834	0.804044	0.784024	0.811565	0.919473	0.81332	0.786876	0.799316	0.730189	0.871101	0.873666	0.999677	0.94846	0.819609	1.01122	0.831347	0.90454	1.03168	0.885056	0.947566	0.808617	0.851672	0.958975	0.807159	0.818588	0.870681
32835_at	ai08h05.s1 Homo sapiens cDNA, 3 end	0.89604	0.922013	0.839372	0.845134	0.917883	0.861606	0.87238	0.853622	0.958967	0.94618	0.920502	0.831943	0.882939	0.910271	0.864171	0.828939	0.871018	0.852606	0.833168	0.848553	0.911638	0.843185	0.905406	0.8965	0.813618	0.847483	0.970118	0.865928	0.886846	0.856953	0.842107	0.878642	1.04002	0.977721	0.942771	0.882986	0.952915	1.02642	0.944672	0.995148	0.900097	0.873493	0.901187	0.85151	0.981673	0.845234	0.895691	0.958998
39474_s_at	GREM1	1.12564	1.12361	1.19951	1.19419	1.11078	1.16032	1.16593	1.16046	1.097	1.12306	1.13018	1.18532	1.13478	1.16102	1.19775	1.17447	1.14967	1.14398	1.16821	1.15581	1.12764	1.15338	1.10994	1.17025	1.1686	1.16152	1.13647	1.18062	1.1695	1.17633	1.17092	1.16699	1.13311	1.15219	1.13045	1.17356	1.09256	1.14407	1.15786	1.09117	1.13253	1.15801	1.15738	1.16671	1.14858	1.14457	1.18127	1.13004
35594_at	PNLIPRP2	0.648843	0.666375	0.670864	0.734927	0.654536	0.676586	0.658908	0.653042	0.602549	0.618138	0.641409	0.76221	0.686238	0.699413	0.782918	0.684579	0.690857	0.636703	0.680653	0.664289	0.657877	0.694865	0.614811	0.662514	0.664433	0.684187	0.658448	0.613755	0.674564	0.679926	0.751148	0.646299	0.840576	0.907785	0.604393	0.689682	0.609973	0.691763	0.673109	0.58754	0.617622	0.633879	0.660302	0.67109	0.696803	0.66814	0.664051	0.673318
34166_at	SLC6A7	1.45291	1.46247	1.49357	1.53075	1.48672	1.51285	1.51768	1.476	1.46874	1.47589	1.45796	1.49213	1.50305	1.50751	1.46922	1.49615	1.49608	1.47845	1.47886	1.49774	1.47149	1.497	1.47863	1.45555	1.47659	1.5286	1.46176	1.50591	1.50186	1.49349	1.50812	1.50795	1.45997	1.50275	1.49799	1.48992	1.50516	1.53655	1.49008	1.4962	1.48594	1.45666	1.5156	1.51404	1.50754	1.48947	1.52329	1.50895
40310_at	TLR2	0.739596	0.716857	0.749412	0.743816	0.808758	0.732846	0.721944	0.778982	0.754759	0.731899	0.738479	0.763288	0.750371	0.747489	0.786455	0.761726	0.767976	0.702878	0.730948	0.777083	0.704111	0.703207	0.739231	0.768043	0.728973	0.707842	0.780789	0.73059	0.795573	0.745649	0.749908	0.753222	0.810193	0.776997	0.748785	0.756084	0.764959	0.703275	0.787435	0.866214	0.738728	0.773664	0.710331	0.794042	0.780805	0.722189	0.761794	0.751472
37831_at	SIPA1L3	1.4024	1.33499	1.35059	1.38651	1.32749	1.37865	1.38199	1.31789	1.35391	1.35726	1.36523	1.39221	1.39927	1.33492	1.33281	1.34199	1.35231	1.38609	1.34899	1.27026	1.38219	1.39456	1.34684	1.35145	1.38344	1.39365	1.33301	1.33651	1.37162	1.3875	1.39902	1.39474	1.40685	1.41095	1.35874	1.34348	1.35852	1.48348	1.37012	1.35719	1.36037	1.34347	1.36238	1.32847	1.46359	1.42149	1.36541	1.38545
1996_s_at	CCNF	1.05174	1.012	1.07462	1.11104	1.04467	1.04865	1.11605	1.04159	1.02162	1.03922	1.04038	1.05924	1.07333	1.04535	1.05099	1.06641	1.03086	1.12416	1.06531	1.05583	1.02776	1.04771	1.07127	1.05474	1.103	1.10283	0.999787	1.07855	1.06933	1.04017	1.06872	1.03681	1.09857	1.1162	0.9843	1.07391	1.01426	1.03762	1.04752	1.01464	1.06449	1.05166	1.06339	1.10955	1.04213	1.05757	1.05537	1.08086
33248_at	HOXA11	1.32525	1.17579	1.2267	1.26808	1.1934	1.20338	1.25413	1.20101	1.24212	1.17724	1.18438	1.25175	1.228	1.17286	1.18084	1.21686	1.18114	1.22282	1.2178	1.20839	1.22385	1.2383	1.20194	1.28531	1.18574	1.19307	1.29135	1.21472	1.22618	1.22258	1.21791	1.22982	1.20989	1.20998	1.24247	1.23656	1.20777	1.14533	1.19632	1.15541	1.16234	1.19982	1.20675	1.202	1.14585	1.22625	1.19827	1.2513
39315_at	ANGPT1	1.04658	1.13832	1.10793	1.09453	0.966927	1.00184	1.10341	1.24748	1.13139	1.10283	1.17814	0.99436	1.08401	1.01893	0.911632	1.10111	1.17879	1.12552	1.11408	1.16757	1.058	1.06881	1.16623	0.986164	1.0704	0.999049	1.2043	1.08976	1.09602	1.00832	0.984433	1.02942	1.42217	1.37321	1.15843	1.04516	1.06591	0.977402	1.09485	1.14535	1.06206	1.18827	1.04672	1.03776	0.999654	0.944413	0.988309	1.00028
35435_s_at	HADH	1.06669	1.04137	0.989674	1.04976	1.07756	1.02382	1.04107	1.06691	1.05322	1.1276	1.07011	1.0545	1.08909	1.08755	1.08603	1.04138	1.05713	0.984166	1.06846	1.01806	0.987569	1.05391	1.049	1.04014	1.00222	1.05698	1.05598	1.03946	0.979923	1.09513	1.10131	0.985926	1.02401	1.07809	1.05923	1.01564	1.07448	1.01995	1.02423	1.01535	1.12125	1.00318	1.01165	1.06006	0.970362	1.02862	0.980456	1.04193
38866_at	family with sequence similarity 83, member F	0.515262	0.541913	0.544772	0.555898	0.611364	0.580784	0.540226	0.550396	0.608064	0.557959	0.483382	0.567244	0.55315	0.578692	0.561049	0.590262	0.53435	0.524209	0.564845	0.560352	0.540415	0.55424	0.543736	0.519264	0.561727	0.518804	0.492447	0.570526	0.547552	0.505395	0.567708	0.542345	0.69922	0.714298	0.664725	0.543777	0.574948	0.550698	0.585412	0.730373	0.499217	0.575469	0.565581	0.603049	0.593163	0.545467	0.576926	0.62419
308_f_at	GH2	0.996776	1.01716	1.06917	1.02221	1.00168	1.01787	1.11607	1.0253	1.02509	1.00961	0.989753	0.991359	0.98707	1.02733	1.01759	1.0355	1.06243	1.09147	1.0003	1.02155	1.04518	1.02654	0.988687	1.02956	0.986038	1.08981	0.9984	1.01551	1.03141	1.04502	1.07606	1.11551	1.12691	1.08103	0.969441	1.01545	0.984629	1.03509	1.02976	0.981633	1.03813	1.01726	1.00052	1.03194	1.02498	1.06307	1.02941	1.03123
743_at	NAP1L3	0.583088	0.580878	0.607616	0.567564	0.559576	0.590605	0.534526	0.609826	0.523054	0.53325	0.598078	0.53306	0.542591	0.567651	0.525365	0.637692	0.565093	0.602077	0.553837	0.629091	0.567778	0.54871	0.551707	0.594093	0.602192	0.608074	0.602081	0.573772	0.598687	0.560123	0.525523	0.622687	0.548489	0.512109	0.557721	0.52549	0.579162	0.523415	0.546539	0.576554	0.536837	0.600743	0.538782	0.511837	0.525335	0.528281	0.582801	0.611429
40781_at	AKT3	0.928837	0.879344	0.904774	0.936718	0.907322	0.90561	0.905283	0.999471	0.931707	0.91113	0.934956	0.914074	0.922509	0.948928	0.936668	0.9128	0.918832	0.920512	0.922992	0.949591	0.943607	0.939705	0.938076	0.920457	0.90392	0.923469	0.969461	0.943154	0.919656	0.929835	0.944362	0.94626	1.05578	1.01305	0.890627	0.98556	0.917912	0.870153	0.960091	0.882215	0.92786	0.899845	0.921014	0.902929	0.947081	0.926001	0.913724	0.939606
40213_at	Human global transcription activator homologous sequence mRNA, complete cds	1.36325	1.10718	1.0386	0.957847	1.14014	1.12234	1.03121	1.17181	1.16616	1.30133	1.17482	1.17269	1.07606	1.08752	1.19212	1.06297	1.0855	1.09477	1.16686	1.08767	1.17028	0.965486	1.17912	1.12039	1.08521	1.15056	1.24995	1.16928	1.1651	1.1639	1.03144	1.05419	1.07151	0.820933	1.1705	1.13382	1.02396	0.931584	0.984069	1.08482	0.983791	1.14515	1.14321	1.02937	1.11808	1.16527	1.06891	1.02392
38534_at	ITGAM	0.924445	0.922663	1.00508	1.02425	0.989123	0.978991	0.989665	0.932865	0.956614	0.891326	0.926082	0.985328	0.961518	0.951774	0.973616	0.941474	0.982593	0.975823	0.920179	0.964085	0.953558	0.954425	0.902513	0.955045	0.92221	0.982582	0.883095	0.964447	0.961114	0.964962	0.991757	0.955364	0.897552	0.953007	0.910669	0.990845	0.93029	0.955925	0.917379	0.715997	0.950177	0.94897	0.912668	0.947877	0.917938	0.972509	1.00338	0.938049
38767_at	SPRY1	1.30588	1.2294	1.20041	1.29355	1.23398	1.20429	1.29905	1.23498	1.3231	1.31541	1.21979	1.22326	1.21196	1.21929	1.17146	1.25058	1.15199	1.30545	1.23113	1.19392	1.20976	1.21784	1.19641	1.29463	1.23782	1.17142	1.32147	1.22416	1.311	1.2383	1.25919	1.15428	1.25022	1.1114	1.29856	1.26795	1.27688	1.10764	1.27817	1.29521	1.26579	1.26356	1.21136	1.17839	1.15858	1.23025	1.16043	1.11264
31805_at	FGFR3	1.16169	0.991332	0.949843	1.07041	0.88611	0.941118	0.939607	0.907312	1.01591	0.951062	1.05018	0.995455	0.9645	1.0455	0.934463	0.928543	1.01727	0.887434	0.941828	0.976913	1.05555	1.00208	0.946509	0.937126	1.03766	1.00676	0.964723	1.01505	0.985409	0.933945	0.881371	0.925215	0.968023	0.915118	1.01479	0.946148	1.1365	1.08041	0.957725	1.00628	1.15793	0.986106	0.98426	1.02113	1.10115	0.949027	1.05518	0.922482
37094_at	XRCC3	1.0533	1.04512	1.11879	1.0796	1.07215	1.07685	1.08359	1.00506	1.0464	1.05842	1.05968	1.07342	1.06707	1.10703	1.08867	1.05346	1.06634	1.06018	1.04524	1.03022	1.04771	1.07723	1.01446	1.07893	1.0744	1.07056	1.08802	1.11817	1.08693	1.05658	1.03808	1.08711	1.03652	1.05032	1.10669	1.128	1.03958	1.17835	1.07858	1.03969	1.12328	1.06969	1.12625	1.19513	1.08111	1.07938	1.08329	1.08019
31335_at	insulin-like growth factor 1 receptor	0.938163	0.883462	0.937051	1.0001	0.91854	0.997932	0.941629	0.857923	0.901476	0.886833	0.898328	0.915954	0.937701	0.909272	0.934806	0.878393	0.892881	0.895474	0.946372	0.932182	0.908287	0.96083	0.929175	0.933528	0.970171	0.954095	0.842556	0.935752	0.968946	0.943753	0.907619	0.927433	0.88432	0.921727	0.931577	0.952314	0.945825	0.898097	0.918907	1.01424	0.923887	0.935974	0.944906	0.985755	0.914045	0.930826	0.969067	0.908135
40402_at	solute carrier family 6 (neurotransmitter transporter, noradrenalin), member 2	0.997568	0.955692	1.02501	1.05649	1.01183	0.991849	0.921802	1.01078	0.93006	0.955267	0.964527	1.00729	0.985975	1.01761	1.03929	0.956569	0.986174	1.02593	1.00234	0.955933	0.990049	1.02029	0.996708	0.991519	0.988896	0.990834	0.927591	0.978798	1.02575	0.97289	1.00307	1.03125	1.03888	1.09578	0.896804	1.01776	0.968372	0.947873	0.982063	0.98433	0.897221	0.963133	0.999131	0.954837	1.0037	0.992492	0.958297	0.990535
33797_at	MPHOSPH10	1.18349	1.0517	1.04052	1.03881	1.07854	1.04888	1.11752	1.04012	1.16051	1.09098	1.09212	1.09897	1.02928	1.12472	1.09013	1.05891	1.09566	1.08126	1.09674	1.05745	1.14425	1.10862	1.09946	1.10544	1.0704	1.08803	1.13819	1.08788	1.09094	1.0559	1.0393	1.15265	1.05512	0.932483	1.1036	1.07884	1.08962	1.1753	1.09022	1.05886	1.11553	1.04792	1.12723	1.0804	1.10753	1.11831	1.11819	1.13259
40210_at	RAB13	1.59172	1.64081	1.48931	1.50606	1.60076	1.46397	1.58163	1.50202	1.62448	1.63392	1.57322	1.57255	1.58689	1.5944	1.52489	1.54091	1.59109	1.54498	1.55761	1.52648	1.58344	1.45293	1.59981	1.50388	1.49646	1.56205	1.61299	1.58923	1.50558	1.58044	1.60701	1.5295	1.53611	1.49892	1.62758	1.51235	1.50457	1.58866	1.47108	1.56467	1.48368	1.54296	1.60217	1.58522	1.42591	1.49376	1.53685	1.5514
38950_r_at	MMP23B	1.27237	1.33802	1.33077	1.3591	1.34449	1.35407	1.33857	1.36418	1.30873	1.2477	1.26141	1.34957	1.37558	1.32234	1.30743	1.30764	1.39882	1.38685	1.3132	1.37661	1.31728	1.30194	1.28512	1.29923	1.31599	1.35192	1.30272	1.34686	1.30522	1.32578	1.39745	1.34333	1.3423	1.39154	1.29922	1.29901	1.2868	1.26456	1.32534	1.2537	1.31814	1.3355	1.3546	1.36279	1.31466	1.32645	1.39383	1.31473
334_s_at	PIK3R3	0.637233	0.583292	0.736576	0.640968	0.596989	0.59276	0.625347	0.611322	0.567664	0.587797	0.584369	0.567311	0.58209	0.596925	0.567346	0.609934	0.591537	0.670332	0.615668	0.616761	0.596374	0.606265	0.629715	0.640199	0.992299	0.630418	0.609872	0.647	0.659751	0.598896	0.593325	0.615655	0.602613	0.591673	0.589374	0.5981	0.601706	0.610697	0.598254	0.595644	0.611001	0.576529	0.609523	0.565534	0.581352	0.606717	0.580481	0.618062
32503_at	sorting nexin family member 27	0.76797	0.707085	0.740473	0.817589	0.76101	0.77546	0.776065	0.748405	0.685317	0.727427	0.788142	0.770441	0.812038	0.808313	0.761879	0.829829	0.728478	0.759129	0.741016	0.774577	0.753741	0.78713	0.745258	0.783783	0.778152	0.774714	0.760952	0.723106	0.771793	0.812559	0.775987	0.783822	0.755621	0.813562	0.710055	0.736787	0.707098	0.793955	0.757518	0.772719	0.708569	0.747217	0.720074	0.802498	0.749849	0.695195	0.778329	0.740766
39929_at	KIAA0922	0.894392	0.950553	0.972531	0.925955	0.937517	0.990229	0.909227	0.934845	0.927995	0.906348	0.879033	0.940012	0.91851	0.880292	0.947116	0.922599	0.911525	0.92949	0.916211	0.933722	0.814489	0.93577	0.967234	1.02141	0.894401	0.835673	0.947729	0.936069	0.98767	0.969677	0.947978	0.877617	0.827689	0.888645	0.947317	0.952025	0.914268	0.924768	0.954583	0.816761	0.973561	0.935466	0.972397	0.991022	1.02594	0.941129	0.908586	1.08292
40894_at	RP5-1000E10.4	0.553683	0.483921	0.635409	0.618262	0.535418	0.595463	0.582471	0.55715	0.544517	0.567604	0.517418	0.588511	0.54555	0.599148	0.542117	0.636716	0.538802	0.679478	0.585931	0.580176	0.565695	0.607043	0.549555	0.592832	0.554162	0.54086	0.554065	0.600199	0.539567	0.557423	0.565137	0.658362	0.505761	0.501199	0.555842	0.549454	0.564856	0.525424	0.558642	0.663344	0.603463	0.522892	0.582536	0.593601	0.561881	0.648168	0.635228	0.574053
565_at	SRD5A2	0.561776	0.655998	0.609218	0.593801	0.596967	0.616821	0.660571	0.698087	0.609859	0.629734	0.640363	0.631156	0.64847	0.623631	0.629682	0.785104	0.717329	0.64454	0.589192	0.701038	0.649253	0.633645	0.697522	0.588668	0.58761	0.620863	0.633848	0.61912	0.613924	0.66644	0.581697	0.589719	0.676942	0.746214	0.636913	0.626486	0.69094	0.632475	0.585379	0.63408	0.610663	0.647031	0.63829	0.600215	0.650457	0.549835	0.658481	0.592178
37699_at	Human methionine aminopeptidase mRNA, complete cds	0.530962	0.547514	0.579872	0.515804	0.532174	0.527589	0.614771	0.542973	0.551167	0.556256	0.571061	0.523067	0.556026	0.529835	0.553081	0.533919	0.487956	0.749638	0.546787	0.580054	0.588315	0.54017	0.527155	0.591616	0.571096	0.548967	0.571426	0.532848	0.56351	0.534559	0.496912	0.553725	0.506146	0.541183	0.594251	0.508315	0.501994	0.539948	0.554446	0.533211	0.56987	0.5234	0.483128	0.547298	0.498633	0.517791	0.543173	0.580338
38636_at	ISLR	1.54022	1.55888	1.57054	1.63909	1.51089	1.56387	1.61159	1.62484	1.6107	1.51329	1.54687	1.64253	1.72271	1.53577	1.63598	1.64406	1.51112	1.67301	1.59611	1.58956	1.55117	1.57897	1.57958	1.71294	1.6642	1.56674	1.70889	1.61466	1.62025	1.65325	1.62001	1.58047	1.6396	1.58083	1.67482	1.6092	1.57205	1.51696	1.57997	1.567	1.60232	1.60541	1.55182	1.5892	1.60691	1.55372	1.56422	1.63817
32962_at	CTH	0.654122	0.600469	0.55729	0.559744	0.646154	0.692885	0.598046	0.620518	0.688162	0.700867	0.654983	0.557211	0.659151	0.647173	0.620666	0.560171	0.727607	0.647287	0.670518	0.573183	0.637879	0.617981	0.674689	0.627176	0.586167	0.689515	0.655641	0.580881	0.614733	0.650314	0.637393	0.61638	0.76014	0.887237	0.599018	0.635755	0.606013	0.653483	0.599139	0.636314	0.583328	0.613973	0.636118	0.664499	0.595782	0.655903	0.623141	0.577549
38785_at	MUC1	0.923738	0.917286	0.958748	0.952867	0.909162	0.948511	0.966825	0.857817	0.876468	0.888599	0.866914	0.916805	0.924501	0.931704	0.957369	0.93533	0.92839	0.94232	0.917315	0.933582	0.886144	0.937109	0.89259	0.89405	0.94096	0.919517	0.866131	0.939979	0.921765	0.916218	0.880756	0.910912	1.01898	0.98921	0.929648	0.931347	0.950862	1.04284	0.938012	1.04984	0.908975	0.913999	0.915937	0.974668	0.977628	0.904317	0.933671	0.890435
1129_at	gastrulation brain homeobox 1	0.936566	0.950331	0.986465	0.997182	0.920997	0.945266	0.934296	0.930325	0.930606	0.945448	0.915747	0.962801	0.960749	1.00085	0.991043	0.983788	0.92746	0.861714	0.93896	0.957941	0.957051	0.964335	0.913291	0.95293	0.983742	1.03855	0.946623	0.972144	0.994858	0.966479	0.960864	0.984674	0.816778	0.819591	0.944739	0.956468	0.939195	0.972021	0.975108	0.965133	0.979785	0.936351	0.970527	0.969312	0.953926	1.04886	1.02622	0.956623
39451_i_at	iduronate 2-sulfatase	1.42981	1.44823	1.50843	1.49546	1.44321	1.49265	1.4665	1.43977	1.40733	1.39273	1.38198	1.44017	1.40206	1.40488	1.38785	1.43969	1.44232	1.45704	1.46751	1.4542	1.44106	1.44977	1.39601	1.42743	1.52294	1.47523	1.43594	1.48894	1.51386	1.4708	1.44538	1.47222	1.45908	1.48045	1.41522	1.43705	1.44093	1.387	1.41214	1.39732	1.43801	1.4344	1.40549	1.45218	1.43781	1.43769	1.43933	1.43245
37632_s_at	DNAJC2	0.574929	0.532859	0.5511	0.559003	0.518128	0.501912	0.52638	0.530958	0.532306	0.523203	0.527083	0.506702	0.497866	0.555094	0.587821	0.541023	0.506795	0.523755	0.545063	0.562407	0.571737	0.544228	0.534679	0.582153	0.554579	0.516203	0.543439	0.516281	0.501236	0.476103	0.498341	0.598786	0.508466	0.533832	0.598739	0.495099	0.557491	0.638285	0.562928	0.508944	0.58361	0.527841	0.611842	0.538304	0.516913	0.565377	0.543968	0.463591
898_s_at	EFNA3	1.05681	1.01296	1.11733	1.073	1.06148	1.07476	1.05354	1.03657	1.04013	1.02611	1.02929	1.1314	1.10408	1.07987	1.11304	1.08797	1.10461	1.08102	1.07659	1.10455	1.08116	1.0826	1.04846	1.06942	1.06298	1.11029	1.06432	1.1124	1.0702	1.08992	1.1142	1.05023	0.963697	1.01479	0.963728	1.08635	1.0209	1.08395	1.04916	0.921374	1.02478	1.03568	1.06438	1.16382	1.08958	1.10696	1.05027	1.06775
39977_at	ZBTB11	0.796674	0.780859	0.721579	0.661283	0.797184	0.748921	0.67696	0.698879	0.764695	0.79648	0.773121	0.718632	0.702782	0.698711	0.710118	0.725903	0.708026	0.74625	0.723281	0.716035	0.739265	0.688234	0.778713	0.712173	0.731323	0.657194	0.781327	0.738666	0.748375	0.729435	0.726496	0.737871	0.696752	0.703332	0.732501	0.714835	0.783416	0.762204	0.750367	0.843985	0.716889	0.713417	0.756584	0.67952	0.716001	0.702754	0.69546	0.847146
39866_at	USP22	1.75329	1.7792	1.77592	1.76045	1.73916	1.74367	1.76509	1.71124	1.82142	1.76817	1.7565	1.75979	1.75017	1.66566	1.70112	1.65929	1.70958	1.67222	1.69139	1.69989	1.79576	1.74142	1.79093	1.70927	1.69107	1.65768	1.69593	1.6778	1.70396	1.67003	1.7076	1.75108	1.70812	1.74703	1.74507	1.79609	1.77813	1.94905	1.73043	1.72921	1.79696	1.70463	1.72506	1.70775	1.79078	1.71861	1.69513	1.74884
35055_at	H.sapiens BTF3b mRNA	1.94714	1.97717	1.9754	1.89332	1.96164	2.04226	1.87504	1.90164	2.0218	1.93015	2.01387	1.90695	1.96161	1.87762	2.0479	1.86269	1.86282	1.82188	1.93908	1.88234	2.0129	1.99674	1.97399	1.97561	1.83609	1.91011	1.9428	1.80877	1.85564	1.95133	2.03097	1.75381	2.03384	1.95434	1.90157	1.914	2.04509	1.67317	1.88324	1.92196	2.01218	1.9458	1.75952	1.85495	1.84464	2.00212	1.81757	1.78594
36586_at	AIP	1.25178	1.28221	1.24825	1.28648	1.31069	1.26957	1.2836	1.2886	1.2741	1.26908	1.2679	1.32713	1.32264	1.30169	1.31292	1.25889	1.30649	1.27033	1.26439	1.23483	1.24556	1.24476	1.26505	1.27914	1.21888	1.29312	1.27931	1.26884	1.23894	1.31458	1.3064	1.22132	1.21716	1.26762	1.27591	1.24157	1.28298	1.4419	1.26239	1.2576	1.32172	1.27616	1.31691	1.35502	1.29786	1.30771	1.3244	1.44955
38755_at	FADD	1.37625	1.39612	1.38238	1.36779	1.36132	1.41262	1.36561	1.35089	1.36065	1.3703	1.35317	1.4104	1.38864	1.38248	1.3553	1.3846	1.36818	1.36211	1.35203	1.3568	1.34988	1.38426	1.34874	1.38503	1.39935	1.37416	1.37719	1.39204	1.36116	1.37247	1.36898	1.40246	1.37489	1.35129	1.37186	1.33744	1.38388	1.37757	1.36404	1.37066	1.40247	1.36455	1.34068	1.39203	1.37611	1.345	1.4276	1.41165
39710_at	C5orf13	1.17666	1.24786	1.08989	1.10347	0.954963	1.03336	1.17036	1.39502	1.36963	1.24416	1.18759	1.23409	1.27335	1.11433	1.17337	1.33728	1.15155	1.32877	1.14238	1.28783	1.21919	1.20193	1.3335	1.46412	1.11019	1.05882	1.30731	1.23911	1.22161	1.28784	1.22602	1.22343	1.23121	1.30084	1.28805	1.21889	1.14637	1.10003	1.33558	1.19412	1.21428	1.15378	1.09422	1.03247	1.19522	1.06361	1.16239	1.18312
40394_at	GGCX	0.912888	0.934792	0.914654	0.930342	0.938592	0.953015	0.922985	0.881435	0.906284	0.898125	0.89585	0.921777	0.899617	0.922999	0.879649	0.929074	0.928588	0.879877	0.879615	0.923403	0.867245	0.889986	0.879724	0.883981	0.915344	0.888012	0.850239	0.913672	0.908076	0.859718	0.894254	0.927957	0.938241	0.983663	0.911212	0.90716	0.952287	0.929238	0.935232	1.05704	0.93498	0.865001	0.887684	0.955869	0.921149	0.93407	0.937908	0.902142
37750_at	UBE2V2	0.958561	0.924937	0.881404	0.87233	0.863041	0.80659	0.802656	0.974084	0.894901	0.937023	0.884827	0.905114	0.878314	0.892611	0.811387	0.955286	0.960583	0.898373	0.892568	0.928957	0.903578	0.895916	0.925815	0.896905	0.947445	0.871558	0.982653	0.927782	0.924606	0.921055	0.857957	0.923314	0.888852	0.878308	0.914177	0.912577	0.861526	0.911486	0.906592	0.992995	0.977913	0.885926	0.851589	0.896945	0.935608	0.947366	0.906771	0.947736
34121_at	39c10 Homo sapiens cDNA	0.734375	0.715989	0.775279	0.738832	0.697861	0.757556	0.728898	0.695215	0.698505	0.704417	0.733029	0.745814	0.759447	0.737808	0.754995	0.738735	0.672719	0.741977	0.719845	0.729439	0.702794	0.748943	0.728298	0.755768	0.748782	0.736828	0.699327	0.751146	0.758666	0.771469	0.744833	0.723221	0.659727	0.681113	0.723888	0.74784	0.765179	0.794565	0.747834	0.772484	0.767205	0.679974	0.752693	0.845432	0.738386	0.768934	0.75125	0.683967
1396_at	IGFBP5	1.39676	1.1458	1.37066	1.40205	1.33255	1.32058	1.42579	1.48396	1.57992	1.47486	1.41058	1.41288	1.41335	1.44818	1.39606	1.48895	1.46237	1.53437	1.4396	1.40836	1.46139	1.43491	1.53103	1.75904	1.54563	1.24795	1.52358	1.39969	1.42392	1.53443	1.57035	1.55326	1.44494	1.42805	1.65022	1.40585	1.38096	1.21761	1.37488	1.49152	1.59651	1.47165	1.3085	1.21687	1.38602	1.43308	1.31675	1.30574
38114_at	RAD21	1.36092	1.22147	1.08057	1.0472	1.25861	1.12228	1.06466	1.21647	1.27619	1.2891	1.22451	1.09053	1.05808	1.24695	1.29319	1.04857	1.16333	0.939944	1.16205	1.15392	1.20887	1.16509	1.23853	1.20211	1.20006	1.01797	1.18084	1.14668	1.14894	1.21887	1.32438	1.17425	1.19196	0.950007	1.21859	1.19018	1.14696	1.38496	1.16891	1.1305	1.30463	1.13858	1.20676	1.13813	1.17613	1.28368	1.22841	1.3211
2015_s_at	PMS2	0.747695	0.80189	0.638878	0.709127	0.727851	0.718629	0.594953	0.692612	0.765236	0.718842	0.713503	0.705838	0.666956	0.704215	0.654839	0.705318	0.67014	0.746166	0.683332	0.67734	0.676415	0.698603	0.641901	0.67607	0.702491	0.676813	0.701665	0.748711	0.665824	0.728113	0.691816	0.699132	0.688979	0.637935	0.722409	0.761583	0.764459	0.715158	0.670618	0.801025	0.667443	0.684797	0.686626	0.723245	0.698094	0.678743	0.714868	0.755784
1899_s_at	RAD52	0.647273	0.584376	0.654199	0.623638	0.676575	0.680699	0.649625	0.624592	0.612685	0.608412	0.620423	0.656918	0.600563	0.673893	0.626366	0.659348	0.635836	0.723978	0.607009	0.653194	0.611269	0.682962	0.627727	0.668479	0.710207	0.627761	0.653193	0.659526	0.688706	0.605449	0.60523	0.632834	0.633677	0.64422	0.633722	0.626909	0.621326	0.607122	0.621467	0.70106	0.658462	0.585602	0.624443	0.599188	0.553213	0.642542	0.609598	0.612832
38634_at	RBP1	0.966626	1.17179	1.074	1.05107	1.0078	0.9325	1.09202	1.26802	1.09799	1.01654	1.14794	1.07604	1.31788	0.977216	0.900949	1.18743	0.987496	1.10007	1.07638	1.1769	0.952833	0.973576	1.09226	0.998601	1.0029	0.916361	1.35429	1.1645	1.01887	1.01383	0.985001	1.04206	1.25071	0.897197	1.08854	1.01572	1.13405	0.852259	1.13283	0.92564	1.03494	1.22016	1.02687	1.02014	1.02519	0.908532	0.998985	1.06894
34554_at	GLRA2	0.893855	0.924677	0.982418	0.933709	0.879142	0.960192	1.02907	0.927746	0.94723	0.934478	0.908159	0.957994	0.939064	0.933114	0.909377	0.912183	0.927414	0.990196	0.915725	0.916932	0.904379	0.910852	0.906007	0.919074	0.937586	0.918857	0.914455	0.955526	0.93069	0.931235	0.871783	0.936297	0.942383	0.98069	0.953125	0.952316	0.936024	1.0201	0.939463	0.944566	0.964078	0.935613	0.955803	1.02598	0.95263	0.945155	0.967785	0.877471
38240_at	MRNA; cDNA DKFZp564B2062 (from clone DKFZp564B2062)	0.790722	0.769577	0.842033	0.873607	0.80316	0.832964	0.838724	0.756933	0.790906	0.804867	0.75723	0.844104	0.800324	0.80878	0.804215	0.762294	0.77423	0.829616	0.814178	0.789641	0.785479	0.811136	0.778485	0.787829	0.856739	0.842198	0.783808	0.8201	0.821475	0.821392	0.78739	0.833587	0.756409	0.788654	0.82191	0.876264	0.790292	0.820415	0.813917	0.942028	0.845825	0.802657	0.830795	0.843343	0.817773	0.816462	0.790847	0.79378
40012_at	Homo sapiens DNA for apoER2	0.520242	0.527865	0.528595	0.55766	0.499014	0.536371	0.47404	0.494609	0.520776	0.483752	0.50051	0.516104	0.520382	0.531093	0.533382	0.558551	0.514818	0.513462	0.509845	0.516004	0.516436	0.549788	0.52405	0.525875	0.581681	0.557573	0.505182	0.527586	0.525796	0.517953	0.506035	0.502045	0.517718	0.49156	0.505343	0.521119	0.568866	0.530824	0.516871	0.72179	0.543132	0.513893	0.521829	0.541834	0.519428	0.537424	0.566368	0.498502
40227_at	DCBLD2	0.889033	0.880573	0.876215	0.868163	0.864016	0.898714	0.901413	0.893147	0.855031	0.854558	0.857456	0.900151	0.848686	0.878519	0.906166	0.896768	0.918776	0.936637	0.86631	0.886335	0.870312	0.896935	0.86485	0.853483	0.902824	0.902584	0.892839	0.870175	0.922888	0.855572	0.885315	0.878869	0.940749	0.93697	0.866417	0.86618	0.926651	0.865327	0.893216	0.904531	0.860526	0.865647	0.88127	0.864596	0.871907	0.890346	0.869154	0.87067
34739_at	FNBP1L	0.980682	0.905495	0.760754	0.774636	0.861829	0.865732	0.676487	0.753291	0.916036	0.960988	0.925254	0.870593	0.793453	0.82456	0.946803	0.694097	0.851155	0.68681	0.779263	0.674623	0.94057	0.841103	0.873971	0.885023	0.865948	0.857114	0.836169	0.771034	0.855963	0.863493	0.793341	0.860815	0.800134	0.759301	0.833648	0.872836	0.952774	0.997286	0.801401	0.946384	0.833235	0.835227	0.871026	0.761613	0.872344	0.849123	0.89382	1.02004
40293_at	FBP2	0.948693	0.94653	0.973737	0.981346	0.953007	0.900744	0.947898	0.957823	0.882705	0.888341	0.917803	0.968116	0.956086	0.917166	0.94293	0.941619	0.955471	0.993681	0.928343	0.950434	0.946565	0.953463	0.929314	0.983368	0.932105	0.952216	0.912065	0.923981	0.93479	0.940712	0.942942	0.936293	0.940503	1.01405	0.908845	0.97638	0.895731	0.972219	0.945882	0.995699	0.958275	0.957385	0.945467	1.00624	0.960084	0.978303	1.03108	0.957352
32158_at	RAD9A	0.819531	0.852914	0.879622	0.839025	0.85297	0.826732	0.836517	0.803054	0.891895	0.872127	0.878143	0.902891	0.945229	0.848572	0.80171	0.864968	0.827323	0.85864	0.845124	0.79112	0.889715	0.866364	0.865029	0.870774	0.849655	0.92312	0.839061	0.890383	0.850215	0.870198	0.813878	0.878723	0.909825	0.937112	0.887622	0.81568	0.863078	1.03444	0.840125	0.932679	0.86048	0.815185	0.87518	0.847521	0.860316	0.84214	0.904301	0.910266
398_at	DDX18	0.912226	0.85263	0.862101	0.857637	0.849614	0.879971	0.844399	0.837027	0.795425	0.856669	0.84551	0.826887	0.815294	0.824727	0.83244	0.854052	0.847624	0.916762	0.865828	0.866982	0.822611	0.844597	0.847535	0.83263	0.853923	0.878221	0.850667	0.8693	0.858836	0.841713	0.819915	0.82842	0.845377	0.768184	0.855431	0.840229	0.815209	0.782732	0.838677	0.872595	0.823325	0.844831	0.777092	0.808783	0.81082	0.890855	0.785706	0.799927
40792_s_at	TRIO	1.17824	1.18146	1.28097	1.24737	1.15699	1.14644	1.21032	1.1471	1.18698	1.16957	1.14458	1.18068	1.15528	1.14986	1.18528	1.20042	1.16924	1.25208	1.1949	1.17351	1.21416	1.23169	1.17296	1.22639	1.2282	1.20775	1.21681	1.21446	1.21589	1.19677	1.16931	1.30214	0.993366	0.986066	1.19156	1.24771	1.16631	1.24327	1.21025	1.13751	1.18079	1.2178	1.20399	1.26176	1.22093	1.21268	1.28585	1.24838
1761_at	PDGFRL	0.646879	0.61281	0.667137	0.586942	0.762835	0.602927	0.656122	0.671443	0.635974	0.650268	0.606344	0.680057	0.682448	0.649215	0.639221	0.73204	0.644493	0.752209	0.663191	0.681824	0.6354	0.632628	0.673587	0.848876	0.830286	0.688183	0.657739	0.680345	0.670268	0.689197	0.692013	0.637343	0.617477	0.586093	0.722084	0.605342	0.607674	0.697114	0.682647	0.65959	0.65441	0.642925	0.618357	0.726797	0.646288	0.686135	0.628063	0.626034
32306_g_at	COL1A2	1.30349	1.39518	1.29425	1.38362	1.23547	1.24229	1.17966	1.51575	1.58982	1.36918	1.35078	1.54644	1.55028	1.17305	1.34284	1.56973	1.33928	1.71755	1.3818	1.67728	1.29907	1.38687	1.50728	1.95479	1.5392	1.20507	1.59338	1.3189	1.49605	1.50008	1.51703	1.48895	1.52704	1.56753	1.45731	1.41755	1.54414	0.968752	1.62542	1.41536	1.40949	1.44663	1.15506	1.1154	1.31531	1.31186	1.26783	1.31779
1398_g_at	MAP3K11	1.39401	1.36238	1.42522	1.42449	1.40587	1.42332	1.43359	1.37407	1.44252	1.39862	1.39447	1.44391	1.41481	1.38881	1.40616	1.43522	1.37159	1.46355	1.37984	1.36867	1.43305	1.37803	1.34638	1.40029	1.45314	1.41344	1.42097	1.4357	1.41892	1.35303	1.37086	1.45584	1.35866	1.34636	1.42336	1.42516	1.43106	1.46805	1.36433	1.2924	1.4169	1.4017	1.43365	1.44915	1.44249	1.39301	1.43445	1.56454
34925_at	PPP1R12B	1.22804	1.26118	1.27333	1.26843	1.23809	1.27045	1.21297	1.30936	1.2284	1.18001	1.22254	1.29445	1.27524	1.26432	1.23393	1.27405	1.36377	1.24535	1.28542	1.38671	1.23326	1.28643	1.24439	1.19333	1.25874	1.26863	1.17406	1.1796	1.23454	1.3201	1.28333	1.17356	1.25545	1.35843	1.19145	1.24762	1.17586	1.17353	1.26822	1.20231	1.20413	1.28635	1.27564	1.23005	1.24647	1.22325	1.22427	1.17347
AFFX-TrpnX-3_at	B subtilis TrpE protein, TrpD protein, TrpC protein corresponding to nucleotides 1883-4400 of K01391 (-5, -M, -3 represent transcript regions 5 prime, Middle, and 3 prime respectively)"	0.458129	0.482373	0.564475	0.600499	0.443527	0.538986	0.597638	0.480303	0.543878	0.495091	0.440889	0.537897	0.501427	0.560885	0.543545	0.452168	0.473463	0.506998	0.514364	0.463187	0.470197	0.488266	0.47876	0.446874	0.50622	0.515429	0.470987	0.548766	0.517967	0.536513	0.516535	0.454778	0.458693	0.447259	0.647791	0.595087	0.540845	0.512829	0.502516	0.908337	0.539899	0.504093	0.564914	0.526963	0.467299	0.526777	0.521115	0.446519
234_s_at	PTN	0.938117	1.03521	1.02049	1.20558	0.875472	0.881339	1.13222	1.24012	1.04975	1.10394	1.06944	0.973857	1.04098	1.32298	0.860527	1.31954	1.24685	0.963017	1.21333	1.16832	1.00335	1.06428	1.24356	0.919598	0.880108	0.90573	1.28361	1.15415	0.927665	1.05295	0.982375	0.980714	1.1366	1.11159	1.29026	0.943988	0.883854	0.804977	1.05627	1.036	0.977557	1.12773	1.26109	1.01106	0.959823	1.00478	0.976773	0.939211
32622_at	DNM2	1.29761	1.3435	1.35131	1.36334	1.38539	1.3528	1.34598	1.31538	1.35777	1.39319	1.35392	1.41085	1.36515	1.35084	1.43271	1.34196	1.38833	1.34983	1.34792	1.32631	1.34386	1.33663	1.34141	1.3436	1.32587	1.32927	1.30776	1.31244	1.32846	1.31126	1.3494	1.41118	1.31744	1.37919	1.33204	1.4094	1.36143	1.47047	1.33871	1.31718	1.32174	1.36131	1.3992	1.38402	1.44904	1.28534	1.3661	1.4302
40780_at	CTBP2	1.27399	1.36761	1.43354	1.40109	1.38502	1.36808	1.28413	1.38303	1.54144	1.3339	1.419	1.26609	1.42377	1.27248	1.20873	1.33768	1.38607	1.55301	1.36118	1.31502	1.46025	1.40072	1.36681	1.25854	1.25042	1.36354	1.44008	1.32656	1.42123	1.25903	1.34235	1.50928	1.42933	1.35396	1.35049	1.25363	1.37957	1.23635	1.31269	1.22603	1.30082	1.42896	1.4061	1.28035	1.38792	1.26298	1.37878	1.41142
40183_at	YIPF2	1.42937	1.42288	1.52914	1.50536	1.46266	1.52545	1.51818	1.45468	1.50731	1.51237	1.45508	1.47445	1.47461	1.44752	1.47354	1.47851	1.44456	1.49892	1.43504	1.43171	1.45774	1.47077	1.43671	1.44707	1.45167	1.48577	1.46209	1.49569	1.47801	1.4315	1.46083	1.5011	1.47583	1.4776	1.55995	1.55799	1.51848	1.53188	1.42933	1.50915	1.51024	1.45288	1.5379	1.48755	1.4946	1.44493	1.48902	1.53291
693_g_at	RCD1 required for cell differentiation1 homolog (S. pombe)	0.753329	0.792682	0.762984	0.741966	0.723966	0.703938	0.769162	0.90636	0.764525	0.745149	0.823512	0.768446	0.813739	0.715691	0.789439	0.853539	0.824925	0.824428	0.777994	0.928256	0.826703	0.751382	0.789553	0.729413	0.748717	0.764973	0.848555	0.760143	0.756067	0.776142	0.803697	0.75877	0.765875	0.792384	0.806673	0.726309	0.795685	0.714951	0.81327	0.652516	0.76977	0.840332	0.724134	0.787562	0.743441	0.77531	0.801627	0.760872
346_s_at	AGTR1	0.811878	0.896926	0.764979	0.553349	0.595249	0.621983	0.703009	0.612862	0.86921	0.668909	0.778556	0.666549	0.644148	0.606539	0.920547	0.638916	0.628218	0.729163	0.728837	0.654382	0.633222	0.739225	0.581884	0.633302	0.837426	0.74294	0.709269	0.720987	0.728225	0.81796	0.629963	0.744696	0.559661	0.545923	0.592997	0.669894	0.59825	0.660722	0.654649	0.615841	0.638067	0.574353	0.565138	0.705131	0.615983	0.935062	0.640012	0.648364
1459_at	PTPN4	0.899826	0.870908	0.84242	0.841557	0.853127	0.867411	0.880459	0.855078	0.828949	0.861726	0.898904	0.852296	0.819081	0.859317	0.893591	0.919666	0.848893	0.90932	0.852802	0.899362	0.886397	0.896506	0.818401	0.863193	0.86705	0.888622	0.884977	0.904173	0.847027	0.917279	0.863974	0.87274	0.8155	0.827363	0.874747	0.855912	0.816599	0.857789	0.86434	0.849004	0.880116	0.829956	0.817086	0.874458	0.798199	0.873623	0.863922	0.873688
32783_at	FBLN2	1.29977	1.52453	1.34398	1.38557	1.25434	1.32425	1.22518	1.36149	1.27677	1.2464	1.24548	1.39464	1.36915	1.28321	1.30585	1.33346	1.30536	1.40752	1.29487	1.31927	1.28506	1.31146	1.2758	1.36598	1.4233	1.3332	1.40523	1.41444	1.3012	1.37514	1.38174	1.31934	1.29871	1.25442	1.28734	1.39387	1.26354	1.20519	1.31709	1.30238	1.40508	1.33344	1.27688	1.33393	1.32344	1.2812	1.31398	1.29252
41803_g_at	C11orf80	1.04816	1.08369	1.11662	1.04486	1.01873	1.12269	1.06283	1.10521	1.02677	1.02887	1.03034	1.09189	1.10024	1.06467	1.10376	1.12569	1.07383	1.10037	1.08675	1.09118	1.10735	1.06813	1.04815	1.10238	1.14471	1.08253	1.03457	1.10345	1.13346	1.07741	1.05491	1.10012	1.03716	1.0301	1.10264	1.06887	1.05591	1.2088	1.08788	1.0688	1.07896	1.06891	1.07721	1.10899	1.1325	1.06094	1.15542	1.09154
37981_at	DBN1	1.12536	1.1388	1.17951	1.15409	1.14151	1.22372	1.1275	1.21044	1.14855	1.15324	1.1708	1.18959	1.1601	1.10542	1.16056	1.14392	1.21407	1.23322	1.16784	1.09498	1.17326	1.18106	1.20568	1.21039	1.22298	1.07501	1.15518	1.16925	1.15999	1.15208	1.13968	1.18645	1.20948	1.24072	1.14106	1.15074	1.16186	1.07317	1.14716	1.12729	1.12417	1.21813	1.111	1.09241	1.16235	1.12184	1.13105	1.24075
31783_at	renin-binding protein	0.979981	0.912347	0.998765	0.934605	0.938495	0.929546	0.951411	0.950416	0.911369	0.964923	0.949003	0.992808	0.962961	0.976367	1.08423	1.00232	0.949995	1.00133	0.966478	0.938563	0.996109	0.983655	0.916596	0.966498	0.948125	0.993342	0.932309	1.01315	0.97916	1.0171	1.00051	1.01043	0.867408	0.948248	0.943887	0.967961	0.846829	1.22474	0.968684	0.958634	0.913215	0.972725	0.967836	1.00303	1.05174	0.981832	1.04426	0.990325
40674_s_at	HOXC6	1	0.940256	1.03203	1.06261	1.12568	1.20476	0.975831	0.965303	1.06817	1.05596	0.990397	1.1061	1.0466	0.969585	1.13904	0.952549	0.990158	1.03921	1.08606	0.98673	1.05316	1.1362	1.00036	0.967839	1.13069	1.09829	0.999326	1.15057	1.13975	1.17946	1.00499	1.29297	1.0148	1.06994	0.972798	1.09143	0.98898	1.30786	1.22593	1.06324	1.29437	1.01112	1.00021	0.991359	1.6244	1.09071	1.18241	1.12731
39091_at	ARL6IP5	1.01091	1.13922	0.985193	1.06948	1.21761	1.07363	1.06772	1.09162	1.19602	1.17905	1.13274	1.0779	1.11397	1.14375	1.13323	1.10333	1.14604	1.12434	1.13024	1.03394	1.08227	1.04443	1.20201	1.07056	1.02756	1.10158	1.10898	1.10868	1.06783	1.09602	1.09978	1.05395	1.12771	1.03491	1.13585	1.06637	1.02745	1.12781	1.08373	1.13382	0.951696	1.08124	1.19645	1.11402	1.03983	1.06055	1.00716	1.12123
40566_at	PRKCA	0.582947	0.53199	0.597989	0.606465	0.534308	0.52071	0.585042	0.525276	0.561151	0.55747	0.549807	0.580366	0.539633	0.559351	0.556446	0.541963	0.528887	0.60569	0.584406	0.573679	0.569815	0.551123	0.529682	0.561523	0.553716	0.620834	0.55768	0.611839	0.556964	0.562913	0.546471	0.600906	0.564028	0.508268	0.599655	0.520581	0.627357	0.564727	0.535325	0.655339	0.589082	0.519996	0.555177	0.69575	0.557286	0.623054	0.620196	0.56637
41036_at	transmembrane protease, serine 6	1.41551	1.42039	1.45614	1.44711	1.42746	1.4506	1.41544	1.43855	1.39786	1.38744	1.43383	1.44592	1.42928	1.41377	1.47201	1.41593	1.40699	1.45409	1.45361	1.44578	1.44068	1.4351	1.4289	1.42244	1.48715	1.46576	1.44376	1.46624	1.48439	1.45412	1.44739	1.47925	1.53303	1.53505	1.39995	1.43319	1.42154	1.39878	1.4333	1.46584	1.44213	1.42976	1.38656	1.41997	1.43365	1.43458	1.43495	1.44959
41227_at	Homo sapiens DNA sequence from PAC 454M7 on chromosome Xq25-26.3. Contains the OCRL1 gene for Lowe Oculocerebrorenal Syndrome protein OCRL-1. Contains ESTs, STSs and GSSs	1.7876	1.68603	1.67479	1.67262	1.69768	1.73465	1.66618	1.73052	1.70672	1.75376	1.71244	1.82311	1.78189	1.69367	1.70395	1.71841	1.71509	1.71655	1.67935	1.73674	1.76167	1.69705	1.72995	1.70649	1.68255	1.69745	1.77833	1.70081	1.65422	1.72475	1.71384	1.71518	1.72481	1.66166	1.70851	1.72841	1.71186	1.76159	1.64774	1.70822	1.77332	1.6687	1.70267	1.64415	1.73951	1.75945	1.71304	1.6577
33136_at	Human DNA sequence from clone 356B7 on chromosome 16. Contains the UBE21 gene for ubiquitin-conjugating enzyme E2I (homologous to yeast UBC9), and an RPS20 (40S Ribosomal protein S20) pseudogene. Contains ESTs, STSs. GSSs and a putative CpG island	0.952344	0.991896	1.06201	1.01727	0.928528	1.01092	0.950532	1.04842	0.998651	0.968222	0.988101	1.01615	1.06947	0.938305	0.940316	1.02669	0.967577	0.974838	0.980551	1.0724	0.979629	0.939732	1.04281	1.02345	0.955746	0.928456	1.03398	1.00651	0.93629	0.950307	1.01535	0.993078	1.08935	0.9945	1.0471	0.969448	1.04296	0.99337	1.0272	0.955691	0.977089	0.975929	0.933246	0.959413	0.970784	0.916824	0.918694	0.993084
35736_at	GCOM1	1.55085	1.55239	1.50078	1.562	1.50595	1.52441	1.53576	1.53975	1.64404	1.60955	1.52526	1.57682	1.48793	1.5314	1.49514	1.50683	1.54464	1.51457	1.48748	1.5435	1.48325	1.51675	1.53594	1.54006	1.48925	1.4437	1.5563	1.55407	1.5749	1.55699	1.49391	1.46885	1.58812	1.58378	1.55151	1.55372	1.53345	1.49525	1.60783	1.52778	1.57527	1.49118	1.53128	1.52555	1.48412	1.53958	1.48384	1.4936
35630_at	LLGL2	1.46418	1.46693	1.47871	1.47884	1.4426	1.49349	1.52337	1.4148	1.48187	1.45675	1.44998	1.51839	1.46559	1.45442	1.51787	1.45234	1.49074	1.45829	1.45739	1.4325	1.45363	1.48181	1.42586	1.49035	1.52422	1.49168	1.42749	1.47553	1.47951	1.48511	1.46541	1.51698	1.42465	1.44119	1.46841	1.48118	1.50469	1.69715	1.43475	1.46182	1.51734	1.45768	1.49851	1.5021	1.5422	1.44744	1.46661	1.44373
36481_at	ORC4L	0.630855	0.578272	0.560289	0.65967	0.594645	0.639481	0.61824	0.603606	0.591731	0.597838	0.611933	0.61747	0.609634	0.579399	0.606699	0.565863	0.616363	0.742244	0.586305	0.593614	0.627785	0.645689	0.622541	0.598261	0.601666	0.615951	0.613656	0.60756	0.582923	0.606756	0.607344	0.597221	0.649733	0.642114	0.547717	0.593449	0.567037	0.594151	0.581479	0.616922	0.562582	0.587926	0.557341	0.613636	0.551838	0.667208	0.584933	0.596341
719_g_at	HTRA1	1.22191	1.36468	1.20012	1.29307	1.20999	1.09863	1.30647	1.48525	1.41806	1.36525	1.28469	1.23822	1.37051	1.28139	1.21121	1.43112	1.22195	1.4245	1.24091	1.27065	1.29685	1.16531	1.31233	1.3827	1.28334	1.10932	1.50551	1.35173	1.29265	1.36866	1.20181	1.14383	1.42446	1.37953	1.45036	1.2656	1.38085	1.08907	1.37034	1.22275	1.17068	1.36653	1.28408	1.21163	1.3276	1.13995	1.10313	1.33842
32747_at	ALDH2	1.4191	1.63036	1.44146	1.58602	1.49646	1.34169	1.59183	1.69267	1.66454	1.68182	1.71687	1.26074	1.69903	1.59534	1.39783	1.59449	1.60821	1.42648	1.57251	1.59172	1.35737	1.54282	1.64032	1.52324	1.2701	1.28132	1.70938	1.55686	1.43375	1.43488	1.27794	1.29631	1.6688	1.56665	1.64577	1.41477	1.58661	1.12501	1.47837	1.63267	1.29429	1.61473	1.60994	1.59251	1.24786	1.28985	1.32217	1.50403
37607_at	Homo sapiens KHK gene, exons 4-8	0.509337	0.486842	0.525912	0.520196	0.495543	0.503735	0.516987	0.494629	0.512292	0.51967	0.507616	0.520907	0.513855	0.522101	0.528602	0.572428	0.544474	0.494588	0.518364	0.506054	0.511545	0.515293	0.50533	0.527018	0.557706	0.542882	0.500035	0.557431	0.491205	0.514348	0.506604	0.514191	0.524181	0.507797	0.49222	0.495212	0.535571	0.533485	0.539223	0.58079	0.483033	0.505775	0.53735	0.570742	0.500876	0.516551	0.514293	0.596153
35772_at	ARHGEF12	0.629062	0.626442	0.668123	0.77151	0.663462	0.618513	0.65903	0.641086	0.616063	0.654781	0.612959	0.656331	0.669169	0.651847	0.617885	0.65049	0.608405	0.720411	0.66234	0.639058	0.659914	0.679651	0.644673	0.681099	0.676226	0.652993	0.63101	0.667362	0.690723	0.670812	0.652012	0.675484	0.667433	0.601464	0.62322	0.688623	0.661449	0.675109	0.655413	0.72948	0.704229	0.656354	0.630273	0.763881	0.667809	0.659249	0.631549	0.701742
39470_at	Homo sapiens mRNA; cDNA DKFZp564B222 (from clone DKFZp564B222)	0.604079	0.545787	0.597932	0.628549	0.608596	0.72869	0.619209	0.605697	0.584067	0.589625	0.612743	0.557513	0.577139	0.541861	0.71907	0.650579	0.644169	0.722858	0.609687	0.611503	0.589325	0.586068	0.591306	0.596159	0.585587	0.60023	0.647233	0.577792	0.600716	0.644111	0.599643	0.56639	0.748225	0.909815	0.555208	0.517019	0.563496	0.561027	0.628919	0.574764	0.634936	0.614573	0.583667	0.583224	0.614581	0.647275	0.6285	0.686937
31880_at	UBXN8	0.533582	0.530201	0.535478	0.627358	0.530692	0.604159	0.560617	0.511493	0.528185	0.57031	0.644829	0.525419	0.576035	0.568943	0.543965	0.482073	0.576263	0.566642	0.517236	0.49316	0.526298	0.554681	0.575848	0.57332	0.54769	0.525579	0.53155	0.557458	0.552956	0.565074	0.564599	0.514595	0.553633	0.656373	0.620984	0.567224	0.56738	0.581977	0.564769	0.898418	0.582409	0.538479	0.509915	0.529794	0.560118	0.527245	0.57407	0.598161
1916_s_at	v-fos FBJ murine osteosarcoma viral oncogene homolog	1.86105	1.97335	1.88797	1.92718	1.84227	1.88234	1.93886	1.94115	1.99725	1.91796	1.87269	1.52112	1.78033	1.78167	1.26906	1.8822	1.76819	1.95906	1.83231	1.76049	1.98639	1.82194	1.92769	1.7166	1.87697	1.53764	2.02254	1.21591	1.95071	1.84555	1.82544	1.26527	1.94057	1.94222	1.93656	1.70292	1.72299	1.30432	1.85193	1.96016	1.57598	1.89342	1.78308	1.66305	1.4982	1.84528	1.47969	1.75542
38344_at	ALMS1	0.987891	0.963239	0.971633	0.979877	0.998155	1.00124	0.910975	1.00934	0.985294	0.956945	0.933727	1.03825	1.01077	0.985374	1.00395	1.0385	0.970864	0.985094	0.969556	0.994221	0.95594	0.98411	0.981422	1.01667	0.992016	0.96752	0.976877	0.957415	0.978059	1.01379	0.942108	0.990336	0.939452	0.943845	0.953314	0.985459	1.03022	1.03362	0.999501	0.994177	1.00635	0.965319	0.97738	0.996764	1.02385	0.951046	0.973756	1.05351
34231_at	MYST2	1.19003	1.1289	1.13453	1.14475	1.13824	1.14798	1.1182	1.15706	1.12883	1.18604	1.14336	1.13922	1.14398	1.16544	1.14213	1.09883	1.11964	1.13658	1.16945	1.13375	1.11937	1.1649	1.19522	1.14552	1.16556	1.12775	1.15821	1.15316	1.15811	1.13769	1.14125	1.07753	1.17743	1.16768	1.13963	1.13297	1.14723	1.18438	1.21713	1.17733	1.18344	1.17123	1.16867	1.15463	1.16907	1.1564	1.14872	1.14398
337_at	PARG	0.789067	0.738167	0.787341	0.713845	0.714825	0.680749	0.754085	0.724078	0.758675	0.715626	0.733324	0.806331	0.741784	0.782845	0.855649	0.755504	0.742857	0.84849	0.777359	0.758457	0.805712	0.766431	0.718137	0.869574	0.792211	0.798939	0.775549	0.774049	0.773681	0.782478	0.856447	0.851811	0.727218	0.72994	0.700794	0.767231	0.720796	0.707731	0.733623	0.737555	0.743643	0.711806	0.735395	0.744573	0.752966	0.826551	0.780142	0.763829
33240_at	PDZRN3	1.00941	1.08447	1.05699	1.04842	1.05818	1.04362	1.04999	1.20437	1.11257	1.1659	1.14039	1.02625	1.09105	1.06688	1.03736	1.11705	0.995897	1.07613	1.035	1.03306	1.16981	0.958777	1.18142	0.944252	1.08695	1.0729	1.22004	0.974753	1.11233	1.06348	1.10604	0.965051	1.14443	1.19436	1.14556	1.12606	1.04222	0.916535	1.01053	1.13421	0.994628	1.11911	1.03594	0.980488	0.904101	1.02658	0.9055	1.15653
34848_at	FDFT1	1.08614	1.0834	0.946001	0.876969	0.923115	0.840756	0.98079	0.957719	1.04487	1.17654	1.01621	0.903349	0.960729	1.11211	0.90853	0.932532	1.0355	1.03192	0.882797	0.908471	0.967327	0.895662	1.06329	1.09767	0.902013	0.985892	0.986963	1.0395	0.883968	0.852098	0.930241	0.990724	0.807674	0.888642	1.01172	0.91797	0.911657	1.03944	0.9227	0.952223	0.743198	0.941989	1.05183	1.09864	1.09891	0.863332	0.860593	0.92506
AFFX-MurIL4_at	Il4	0.483988	0.46068	0.616958	0.609978	0.490986	0.475713	0.548486	0.527146	0.523962	0.541457	0.479206	0.537006	0.521851	0.625226	0.465352	0.485193	0.471362	0.477909	0.543646	0.499513	0.485127	0.525901	0.516487	0.525743	0.509195	0.497551	0.490126	0.59721	0.564078	0.501593	0.548711	0.501389	0.458489	0.426552	0.5806	0.526357	0.604232	0.546908	0.566483	0.633033	0.487592	0.471674	0.565261	0.602151	0.51982	0.573137	0.568383	0.5119
386_g_at	proteasome (prosome, macropain) subunit, beta type, 10	1.34578	1.37517	1.39022	1.3916	1.34978	1.37208	1.34633	1.33642	1.33278	1.35209	1.34433	1.43125	1.4076	1.3506	1.3976	1.39011	1.36386	1.43063	1.35334	1.35404	1.37952	1.35329	1.32039	1.39334	1.38715	1.40807	1.35463	1.37874	1.36758	1.38797	1.41888	1.4039	1.37569	1.39157	1.36248	1.38617	1.32872	1.34999	1.33875	1.3091	1.37663	1.34652	1.38808	1.37378	1.37372	1.3661	1.39565	1.39303
38158_at	extra spindle pole bodies homolog 1 (S. cerevisiae)	1.20214	1.16783	1.21325	1.18389	1.18925	1.17154	1.18092	1.18021	1.15644	1.17713	1.18869	1.21581	1.20723	1.19759	1.18502	1.21035	1.21856	1.15652	1.15231	1.1918	1.16363	1.19601	1.1765	1.19638	1.21459	1.26027	1.16796	1.21788	1.22343	1.20357	1.21046	1.19773	1.16689	1.17993	1.14891	1.19249	1.16878	1.23472	1.25099	1.22009	1.1775	1.17556	1.18348	1.23877	1.19113	1.1894	1.21925	1.22323
32325_at	MRNA; cDNA DKFZp434M091 (from clone DKFZp434M091)	0.779051	0.779573	0.806636	0.806171	0.76233	0.72457	0.763223	0.761311	0.765905	0.728845	0.729725	0.764937	0.756211	0.718138	0.776114	0.765777	0.734386	0.808186	0.838485	0.77526	0.790579	0.795858	0.727516	0.784046	0.813609	0.768642	0.820982	0.798526	0.809595	0.786858	0.738281	0.818312	0.723795	0.681941	0.787254	0.760597	0.755043	0.8329	0.773397	0.728133	0.774226	0.813951	0.69919	0.753813	0.772377	0.850703	0.84367	0.78826
41466_s_at	ZNF148	0.93216	1.08257	0.955582	0.925359	1.06546	1.03504	0.989359	1.01266	1.13102	0.992539	1.04586	1.05323	0.923413	1.11004	1.0252	1.05022	0.99082	0.955303	1.04072	1.04297	1.11081	1.10475	1.12075	0.962086	0.944198	1.0066	1.02555	1.04137	0.986251	0.975711	0.941361	1.10308	1.13748	1.08842	1.17653	1.02137	1.15344	1.18047	1.15473	1.03102	1.01223	0.99547	1.02336	0.927639	1.14515	0.926577	1.10985	1.17907
34242_at	L3MBTL	0.936523	0.884781	0.969251	0.965506	0.886035	0.955763	0.957447	0.943626	0.930504	0.934683	0.903832	0.964903	0.923916	0.91907	0.907554	0.880285	0.886011	0.890085	0.949819	0.961104	0.937036	0.923521	0.898717	0.940713	0.99291	0.940606	0.968317	0.967419	0.970262	0.952669	0.938275	0.900959	0.88929	0.868459	0.998186	0.940554	0.980857	0.927132	0.928302	0.954658	0.954013	0.918831	0.9349	0.968836	0.889211	0.925314	0.928372	0.913854
31680_at	TOP1P2	1.41478	1.39757	1.42841	1.40426	1.4221	1.46161	1.39635	1.37111	1.45633	1.47581	1.47386	1.50331	1.47092	1.41214	1.32913	1.37906	1.40139	1.46912	1.34898	1.34741	1.4448	1.39303	1.46238	1.36325	1.30196	1.29846	1.37125	1.3209	1.31977	1.3249	1.39361	1.43263	1.45415	1.43792	1.40948	1.45122	1.49787	1.49761	1.4364	1.58588	1.48335	1.3156	1.41012	1.30559	1.47292	1.41835	1.42805	1.53922
AFFX-HUMISGF3A/M97935_3_at	signal transducer and activator of transcription 1, 91kDa	1.29394	1.2277	1.16561	1.15459	1.606	1.26022	1.14074	1.27661	1.27959	1.30098	1.26502	1.24427	1.26002	1.24134	1.17063	1.386	1.23703	1.17144	1.31087	1.29493	1.23856	1.25404	1.29678	1.21849	1.12574	1.05564	1.25715	1.21039	1.22963	1.19628	1.19035	1.19252	1.33539	1.23893	1.44649	1.26143	1.2409	1.08598	1.31118	1.30862	1.19537	1.28713	1.23274	1.3318	1.2633	1.28291	1.24721	1.35116
39922_at	CA5B	0.920504	0.883488	0.903898	0.930564	0.880474	0.916662	0.88576	0.874393	0.847372	0.880745	0.874729	0.856395	0.931356	0.900356	0.877496	0.92512	0.883639	0.920405	0.864399	0.900135	0.919452	0.894113	0.858727	0.898365	0.966312	0.90851	0.908578	0.905077	0.891763	0.92069	0.907586	0.910621	0.845126	0.810082	0.871518	0.881129	0.890359	0.873063	0.889639	0.862973	0.893898	0.860435	0.880168	0.887727	0.867916	0.88197	0.892291	0.857828
1490_at	1490_at	0.890801	0.871195	0.819723	0.895874	0.879392	0.849668	0.829428	0.822077	0.913957	0.855326	0.812063	0.880741	0.864328	0.883379	0.889934	0.865831	0.790543	0.838715	0.884243	0.839123	0.936043	0.895595	0.843128	0.914003	0.843416	0.872186	0.877238	0.928173	0.875396	0.883089	0.92892	0.908192	0.777494	0.764002	0.849123	0.941445	0.932218	0.902267	0.854108	0.836572	0.882821	0.833044	0.843306	0.91918	0.880168	1.02794	0.877997	0.871825
37400_at	Human DNF1552 (lung) mRNA, complete cds	1.18914	1.19835	1.2033	1.23008	1.17818	1.23298	1.19016	1.18143	1.19668	1.18447	1.1793	1.21467	1.14559	1.21562	1.20082	1.19059	1.19495	1.17774	1.1978	1.2018	1.19438	1.18762	1.17628	1.18038	1.23206	1.20558	1.17709	1.19715	1.22224	1.18351	1.1852	1.2015	1.24734	1.31531	1.17978	1.20531	1.13924	1.14617	1.18187	1.18802	1.20138	1.19486	1.18694	1.19983	1.14833	1.16888	1.18983	1.21521
39449_at	SKP2	0.468979	0.45042	0.512892	0.544995	0.472153	0.470076	0.524599	0.466621	0.481555	0.495827	0.428189	0.481986	0.553588	0.477079	0.50478	0.521792	0.491791	0.495976	0.468814	0.521564	0.4823	0.493236	0.49003	0.52107	0.470588	0.483611	0.498272	0.480494	0.494542	0.479582	0.47747	0.481644	0.440751	0.456333	0.532404	0.512661	0.5717	0.518703	0.497899	0.495061	0.496642	0.470024	0.477507	0.499132	0.456439	0.543576	0.515059	0.499357
39643_at	POLG2	0.758415	0.809741	0.762923	0.825937	0.770076	0.79989	0.791951	0.773856	0.792616	0.762576	0.788205	0.802269	0.768545	0.7696	0.754107	0.806039	0.747179	0.673645	0.763631	0.754865	0.746642	0.759171	0.771918	0.71274	0.833904	0.782381	0.768995	0.801377	0.794551	0.788468	0.745868	0.83353	0.898912	0.88474	0.784475	0.799491	0.838847	0.892597	0.822332	0.798345	0.807111	0.770778	0.763682	0.765398	0.805014	0.768016	0.799295	0.733603
35844_at	syndecan 4	1.2333	1.34458	1.22187	1.27702	1.19835	1.21691	1.21162	1.31444	1.23575	1.16149	1.2582	1.25272	1.23835	1.20004	1.15959	1.29337	1.26391	1.31005	1.24298	1.25708	1.2201	1.17072	1.25129	1.25997	1.23149	1.13023	1.19252	1.20328	1.12928	1.19017	1.28876	1.26351	1.30853	1.20123	1.28345	1.19776	1.42695	1.48453	1.27242	1.25769	1.18575	1.2688	1.21139	1.27231	1.46838	1.12656	1.16514	1.60285
39924_at	ZC3H13	0.627641	0.682182	0.679768	0.639013	0.645197	0.69627	0.648431	0.700236	0.643356	0.647594	0.705138	0.666417	0.592804	0.628936	0.640323	0.648639	0.663047	0.752166	0.697384	0.626912	0.672843	0.673996	0.659637	0.679808	0.652487	0.675046	0.694083	0.669052	0.674018	0.695117	0.670005	0.652908	0.686373	0.65608	0.656455	0.651333	0.669382	0.588713	0.649714	0.710618	0.622952	0.672252	0.613971	0.586065	0.639609	0.667857	0.609013	0.70616
37536_at	CD83	1.29149	1.24895	1.28808	1.21734	1.27088	1.25158	1.28762	1.2657	1.23995	1.20779	1.24262	1.19846	1.17923	1.20068	1.18077	1.19156	1.18376	1.27691	1.26051	1.22119	1.23359	1.24908	1.29261	1.2035	1.28961	1.22079	1.2474	1.20122	1.33324	1.26821	1.18538	1.18931	1.26096	1.29528	1.28164	1.27593	1.23871	1.14134	1.30017	1.39365	1.32346	1.27085	1.20164	1.20289	1.23089	1.26289	1.17331	1.20379
35843_at	NEK9	1.23267	1.16584	1.02803	1.10162	1.12189	1.08349	1.1106	1.26048	1.22886	1.19106	1.12968	1.07398	1.14272	1.11107	1.12004	1.14941	1.15655	1.07432	1.14752	1.14045	1.14587	1.19201	1.20307	1.10903	1.08426	1.10078	1.25707	1.12901	1.1544	1.14845	1.1159	1.09657	1.2371	1.13823	1.14935	1.06242	1.09619	1.13114	1.15973	1.08275	1.11362	1.19103	1.11115	1.07964	1.11314	1.14821	1.08913	1.09968
39893_at	GNG7	1.15889	1.20693	1.18034	1.13514	1.17048	1.13409	1.17076	1.20864	1.1285	1.16063	1.26841	1.12809	1.18649	1.16283	1.18536	1.20783	1.20584	1.36692	1.20355	1.21244	1.24277	1.21251	1.17604	1.13065	1.18748	1.21373	1.24277	1.25295	1.26162	1.34048	1.33425	1.21788	1.16037	1.1334	1.1445	1.16625	1.09576	1.13146	1.08711	1.08319	1.17271	1.18761	1.23367	1.14962	1.16954	1.23821	1.31799	1.19016
31724_at	SHH	1.16263	1.22599	1.28064	1.23361	1.19335	1.30973	1.23347	1.20872	1.22568	1.18232	1.24249	1.23704	1.23175	1.2588	1.38469	1.26771	1.27398	1.27615	1.22387	1.22592	1.22483	1.22279	1.21566	1.20699	1.22734	1.27069	1.21329	1.31191	1.21705	1.23578	1.29186	1.29173	1.32621	1.34941	1.19342	1.21971	1.19801	1.30225	1.22761	1.10461	1.21422	1.23202	1.2602	1.26484	1.2531	1.2075	1.30043	1.24749
821_s_at	FOLR1	0.815338	0.901672	0.886368	0.937202	0.794834	0.816677	0.920403	0.905761	0.797949	0.872361	0.862994	0.858643	0.892091	0.882762	0.81318	0.875659	0.850173	0.885169	0.859606	0.848849	0.817396	0.828817	0.866616	0.802305	0.826794	0.84998	0.874041	0.864643	0.826383	0.786777	0.896089	0.822946	0.81883	0.792935	0.880428	0.856526	0.865221	0.802609	0.84552	0.831424	0.795	0.846775	0.886057	0.864777	0.816611	0.840713	0.813561	0.87922
32821_at	LCN2	1.00277	0.775023	1.46642	1.0955	2.06093	0.709497	0.965108	0.92035	1.14831	1.17188	0.962509	0.840847	0.878653	0.954901	0.703098	0.853699	0.688631	0.682214	1.12209	1.43282	0.754681	0.86692	0.769319	0.734036	0.681773	0.773865	1.20582	0.969883	0.805258	0.711626	0.795663	0.943408	0.702508	0.602655	0.770538	0.80619	1.29498	0.728281	0.734122	0.585179	0.643576	1.21538	0.681278	0.77999	0.950125	0.72898	0.920873	0.643296
1118_at	PTGER4	0.911245	0.819289	0.859163	0.856112	0.894552	0.861397	0.87901	0.872601	0.839827	0.802289	0.880771	0.849681	0.863551	0.875965	0.868863	0.880926	0.867179	0.921486	0.870083	0.877069	0.85274	0.84404	0.850123	0.884929	0.90082	0.926984	0.873008	0.900758	0.905924	0.872541	0.840944	0.83603	0.83383	0.837715	0.819113	0.869885	0.808198	0.850873	0.854926	0.694655	0.802068	0.849016	0.836066	0.90432	0.825741	0.878927	0.909388	0.866138
39506_at	CDNA FLJ26539 fis, clone KDN09310	0.569769	0.569105	0.573983	0.570923	0.60851	0.591911	0.580597	0.59195	0.542167	0.556563	0.548138	0.578596	0.552485	0.502665	0.562639	0.578703	0.554026	0.547166	0.557182	0.557494	0.58224	0.520795	0.567983	0.636404	0.565439	0.565376	0.576598	0.566412	0.630267	0.612851	0.589859	0.548066	0.674675	0.734916	0.578619	0.522457	0.524215	0.668096	0.611858	0.595285	0.596903	0.588518	0.558074	0.574267	0.608226	0.584713	0.638318	0.642019
37479_at	CD72	1.01907	1.06641	1.05618	1.04416	0.998561	1.03331	1.06997	1.01005	0.988189	1.03252	1.01377	1.06592	1.03205	1.0449	1.08372	1.02177	1.017	1.12041	1.0431	1.01839	1.04489	1.05785	1.03135	1.03533	1.05781	1.04849	1.02404	1.02406	1.04361	1.05464	1.03405	1.03203	1.01999	1.07116	1.01453	1.05565	0.929978	1.02926	1.02399	1.01186	1.00309	1.01539	1.06499	1.03527	1.04959	1.0641	1.10402	0.995402
2082_s_at	CDH1	1.18784	1.24016	1.24611	1.17225	1.38233	1.27727	1.17017	1.17526	1.13039	1.20733	1.22655	1.23721	1.13506	1.26383	1.30528	1.20174	1.366	1.20077	1.29128	1.22435	1.1992	1.23542	1.19763	1.16302	1.16945	1.28933	1.1749	1.20239	1.18435	1.22393	1.32154	1.1921	1.16519	1.15699	1.21784	1.2374	1.15301	1.16524	1.16799	1.15592	1.12938	1.20938	1.22453	1.27567	1.15101	1.28059	1.17019	1.19093
31816_at	glucosidase, alpha; acid	1.47843	1.50258	1.45375	1.49617	1.54997	1.50097	1.52484	1.45751	1.55451	1.5329	1.52492	1.52547	1.52599	1.53938	1.53965	1.54307	1.50314	1.43192	1.44009	1.42298	1.54797	1.51724	1.48993	1.4716	1.47473	1.51558	1.48464	1.54042	1.50635	1.51661	1.55547	1.53181	1.48201	1.43284	1.54392	1.51081	1.50702	1.63297	1.42998	1.50253	1.58299	1.5083	1.57991	1.53489	1.58233	1.52155	1.50914	1.65584
40916_at	brain expressed, X-linked 4	1.25077	1.4496	1.19278	1.22708	1.2879	1.2102	1.27509	1.2991	1.38867	1.4257	1.34492	1.26029	1.2066	1.35139	1.16344	1.23276	1.31455	1.24314	1.26803	1.23033	1.27259	1.2368	1.36624	1.24709	1.18818	1.26317	1.30652	1.26854	1.23268	1.36971	1.1587	1.18544	1.32275	1.23906	1.3032	1.29819	1.31962	1.26181	1.25878	1.39077	1.14906	1.28581	1.38252	1.35124	1.00365	1.2265	1.13428	1.19541
AFFX-ThrX-3_at	B subtilis thrC, thrB genes corresponding to nucleotides 248-2229 of X04603 (-5, -M, -3 represent transcript regions 5 prime, Middle, and 3 prime respectively)"	0.776795	0.842477	0.974004	0.929378	0.847406	0.882854	0.887554	0.776106	0.878254	0.830979	0.86304	0.899028	0.852774	0.946371	0.81171	0.825227	0.848964	0.832537	0.867023	0.846752	0.863864	0.852604	0.799548	0.847378	0.880869	0.905523	0.850189	0.885304	0.900805	0.849486	0.882502	0.833095	0.711015	0.741524	0.900551	0.841983	0.828385	0.89563	0.882416	1.02475	0.836896	0.839686	0.919037	0.947917	0.855984	0.909693	0.931517	0.799707
35921_at	hemoglobin, beta pseudogene 1	0.955278	0.959906	0.973311	1.02319	0.979799	1.01482	0.959734	0.963943	0.926794	0.907679	0.907825	0.981229	0.999514	0.985255	0.957704	0.911911	0.972561	0.996455	0.970449	0.968554	0.96976	0.966796	0.966697	0.95016	1.05221	0.983681	0.904944	1.01334	1.01229	0.946493	0.975356	0.978509	1.01519	1.06581	0.961793	0.995584	1.01451	0.980345	1.05292	1.02483	0.979869	0.983973	0.97447	0.974997	0.961811	0.98408	0.936651	0.993282
34152_at	SAG	0.697097	0.694126	0.799224	0.760186	0.732444	0.720971	0.745348	0.700444	0.756036	0.721098	0.693405	0.758846	0.75978	0.769332	0.756241	0.735331	0.710695	0.782086	0.748422	0.757957	0.732468	0.765125	0.737976	0.7658	0.770064	0.778717	0.746518	0.743192	0.737531	0.742555	0.729444	0.715816	0.664781	0.724078	0.76617	0.753226	0.72304	0.870829	0.759196	0.73576	0.767008	0.721536	0.785257	0.849463	0.763129	0.770252	0.822807	0.715768
33405_at	CAP2	0.93006	1.04577	0.882108	0.903363	0.862506	0.862657	0.893977	1.18527	1.00427	0.94544	1.00197	0.832151	1.01282	0.836589	0.841248	1.06592	0.936397	1.07559	0.960639	1.08665	0.974286	0.898882	1.07449	0.879815	0.825242	0.887229	1.01649	0.901917	0.862042	0.903855	0.869838	0.921406	1.12816	1.28588	1.06305	0.8939	1.03687	0.808027	1.00847	0.940417	0.911634	1.03187	0.877697	0.869926	0.898288	0.778247	0.884591	0.938756
35957_at	SNN	0.964417	0.972849	1.03982	1.0452	1.00027	1.03548	0.99862	0.979383	1.00162	0.965897	0.978728	0.999156	1.04518	1.03236	0.987859	1.00159	1.05003	1.07524	1.02801	1.0026	0.998232	1.00208	1.0237	0.982569	1.01822	1.07186	1.01405	0.990678	1.01364	1.02127	1.04295	1.01328	1.03225	1.083	1.01386	1.00361	1.00202	1.07695	1.0257	1.07311	1.02612	1.02734	1.07814	1.04171	1.02518	1.03243	1.06949	1.03928
36521_at	DZIP1	0.681842	0.6615	0.630922	0.646361	0.546552	0.592969	0.647904	0.763829	0.648038	0.61602	0.69331	0.636332	0.720012	0.584832	0.594123	0.720615	0.616341	0.686815	0.677706	0.727986	0.661676	0.685946	0.739231	0.715469	0.72758	0.660828	0.77223	0.670338	0.711305	0.664866	0.662695	0.682949	0.64654	0.609822	0.686413	0.620324	0.59272	0.668981	0.72651	0.599325	0.591607	0.700128	0.659827	0.595741	0.618164	0.576724	0.667363	0.651233
31600_s_at	PMS2L1	1.08328	1.07773	0.932024	0.905994	1.07424	1.04421	0.918308	0.940883	1.01172	0.991405	1.0333	1.08722	1.05408	0.973508	0.992626	1.03115	0.944687	1.06616	1.0865	0.912183	1.06493	1.02836	1.08028	1.09911	1.11135	1.06103	1.07161	1.00557	0.958664	0.963402	0.984239	1.17742	1.01427	1.09832	0.997025	1.02042	1.08603	1.29068	1.04026	1.0813	1.00339	1.03789	1.04009	0.868811	1.01823	0.996346	1.02023	1.21419
38379_at	GPNMB	0.991061	0.932273	0.825843	1.00081	0.844656	0.779823	0.966023	1.04138	0.909238	0.8522	1.21577	0.906746	0.941011	0.897275	1.03893	1.01638	0.915647	0.981823	0.976367	0.998994	1.03458	1.06278	0.914696	1.12568	1.11099	0.886572	1.13207	0.808906	1.01369	1.19334	1.04212	1.00522	0.902502	0.72314	0.981847	1.02276	0.954321	1.03181	1.23706	0.894173	0.973616	0.855478	0.757111	0.905653	1.05278	1.16158	1.07132	1.07876
32499_at	Rho GDP dissociation inhibitor (GDI) gamma	1.37836	1.36578	1.434	1.4599	1.4163	1.40242	1.41806	1.37947	1.36152	1.38147	1.37393	1.46777	1.40446	1.43285	1.42554	1.41047	1.36167	1.39228	1.39447	1.39845	1.36963	1.4162	1.38068	1.41777	1.43051	1.4286	1.35375	1.39186	1.42767	1.37439	1.39211	1.35282	1.37555	1.40626	1.39343	1.40891	1.40465	1.39079	1.45419	1.43934	1.40684	1.38112	1.40981	1.46359	1.41784	1.44027	1.3989	1.39018
1405_i_at	CCL5	0.744492	0.666584	0.796041	0.782831	0.847374	0.653492	0.778531	0.76972	0.786035	0.784733	0.710689	0.709699	0.762484	0.807175	0.676464	0.876853	0.685802	0.84356	0.778597	0.741139	0.720759	0.805967	0.708034	0.755309	0.723035	0.723087	0.840846	0.747279	0.859893	0.771412	0.686786	0.808096	0.699564	0.57685	0.882448	0.718571	0.867101	0.7157	0.771824	0.687439	0.825887	0.803072	0.800849	0.776104	0.693026	0.772838	0.836393	0.783062
38800_at	STMN2	0.835848	0.814744	0.911856	0.909276	0.78398	0.815645	0.823603	0.795547	0.781104	0.758733	0.754691	0.864499	0.89419	0.802288	0.868591	0.885505	0.773364	0.889578	0.831977	0.82118	0.758007	0.780619	0.791928	1.00335	1.22648	0.811948	0.864466	0.849511	0.821638	0.81081	0.855186	0.812798	0.724209	0.754866	0.81436	0.831032	0.790108	0.798279	0.819882	0.81155	0.783856	0.7976	0.801646	0.844417	0.819102	0.829209	0.799406	0.812998
36828_at	ZNF629	1.06799	1.06619	1.0797	1.09787	1.00587	0.950944	1.08609	1.08901	1.06967	1.04449	1.03418	1.10734	1.08422	1.06953	1.06309	1.02791	1.08704	1.03592	1.04364	1.06531	1.05932	1.04078	1.05737	1.1145	1.07814	1.03506	1.12185	1.06526	1.07864	1.05523	1.09478	1.09268	1.0872	1.04614	1.07105	1.04917	1.14408	1.14634	1.06571	1.13334	1.13134	1.03249	1.10467	1.05271	1.12115	1.06803	1.07135	1.149
33239_at	CCDC46	0.533212	0.552695	0.484013	0.538295	0.503592	0.550087	0.50671	0.558509	0.550368	0.489225	0.490447	0.507015	0.505313	0.456707	0.513865	0.542817	0.535592	0.507983	0.50652	0.481839	0.509644	0.516269	0.526181	0.492461	0.473987	0.472166	0.510433	0.479332	0.477869	0.48998	0.500238	0.478663	0.528705	0.523512	0.545709	0.457304	0.513202	0.525136	0.535925	0.565931	0.532218	0.512429	0.512357	0.543547	0.494539	0.481063	0.488647	0.517296
39990_at	ISL1	1.1666	1.33433	1.23082	1.34862	1.09077	1.13662	1.18353	1.32302	1.37738	1.23304	1.22101	1.20949	1.24646	1.17623	1.16466	1.29557	1.2468	1.18843	1.20283	1.2343	1.21642	1.19224	1.28401	1.21837	1.19666	1.1069	1.21496	1.21492	1.25624	1.24915	1.17794	1.24857	1.60273	1.5089	1.27034	1.19487	1.26461	1.12181	1.32372	1.24185	1.11032	1.22111	1.08737	1.12333	1.1792	1.11673	1.15305	1.28716
40112_at	IDH3B	1.27263	1.36609	1.28818	1.307	1.30304	1.31062	1.34406	1.31869	1.39698	1.38595	1.37184	1.35703	1.37344	1.3451	1.35648	1.32988	1.36611	1.2705	1.30306	1.33219	1.29329	1.34317	1.32081	1.35659	1.34147	1.36501	1.40744	1.36332	1.29508	1.33048	1.28406	1.36623	1.29633	1.19915	1.37593	1.33273	1.40066	1.38604	1.31904	1.32029	1.44412	1.30419	1.34296	1.36738	1.34006	1.31773	1.31476	1.39782
32446_at	TACR3	0.686926	0.718127	0.752722	0.736779	0.686943	0.727481	0.723743	0.683918	0.71072	0.691917	0.689255	0.725473	0.709003	0.774776	0.727403	0.700138	0.705656	0.705987	0.722671	0.708313	0.704155	0.72232	0.716185	0.727624	0.768517	0.751559	0.689263	0.728897	0.761907	0.724607	0.721378	0.64957	0.692058	0.701347	0.754567	0.737501	0.691264	0.723173	0.745517	0.824222	0.72441	0.700529	0.731379	0.742445	0.730677	0.70972	0.76671	0.731816
40251_at	KRR1, small subunit (SSU) processome component, homolog (yeast)	0.559371	0.503149	0.529435	0.507559	0.563057	0.51123	0.539044	0.512291	0.498731	0.495927	0.546531	0.49846	0.547689	0.516886	0.551508	0.579327	0.563524	0.623754	0.57347	0.576853	0.536939	0.636228	0.588811	0.533369	0.525086	0.544793	0.506044	0.512978	0.535127	0.523113	0.498991	0.594964	0.512711	0.471056	0.544782	0.510451	0.547059	0.51667	0.559409	0.624522	0.597221	0.527202	0.504292	0.621162	0.527981	0.563297	0.611397	0.547911
38430_at	FABP4	0.501938	0.561937	0.639712	0.465664	0.496654	0.556911	0.520669	0.574768	0.529633	0.555785	0.519198	0.511414	0.545987	0.520003	0.520554	0.568948	0.509373	0.565846	0.549281	0.55757	0.49908	0.504838	0.500829	0.512505	0.865056	0.546461	0.479073	0.518059	0.524917	0.506455	0.549632	0.557794	0.546351	0.536794	0.47428	0.510862	0.521324	0.502504	0.502847	0.536685	0.483075	0.503412	0.535008	0.539171	0.536442	0.497173	0.548412	0.555661
34844_at	ZNF516	0.559805	0.634903	0.62363	0.643467	0.560708	0.614637	0.577274	0.671233	0.604704	0.568844	0.607623	0.581897	0.609038	0.585687	0.603088	0.64054	0.614865	0.64712	0.609992	0.647018	0.58612	0.593688	0.705182	0.620812	0.601036	0.581998	0.660516	0.564125	0.629205	0.605381	0.574518	0.586386	0.59119	0.64136	0.622821	0.553752	0.646942	0.589375	0.664744	0.623207	0.592483	0.594423	0.600611	0.604563	0.597857	0.559417	0.56113	0.563003
236_at	236_at	0.668193	0.678176	0.722503	0.673279	0.647054	0.760102	0.736076	0.645266	0.683491	0.677039	0.640402	0.656593	0.680661	0.651293	0.654963	0.738096	0.712859	0.654237	0.654872	0.713731	0.694381	0.664869	0.663294	0.688473	0.711975	0.728746	0.708536	0.725938	0.715047	0.673299	0.657472	0.711405	0.618681	0.619296	0.666408	0.698229	0.709477	0.650598	0.662563	0.707573	0.720211	0.718692	0.675882	0.695199	0.681978	0.728195	0.712855	0.690481
36097_at	IER2	1.94239	1.90555	1.88514	1.97194	1.87061	1.94738	2.00866	2.01571	2.07986	1.90006	1.95934	1.77804	1.97016	1.84752	1.5391	1.99028	1.74824	1.95906	1.98677	1.8503	2.0424	1.91209	1.93189	1.85594	1.97731	1.63606	2.04655	1.45932	1.88484	1.90521	1.91291	1.55284	1.97537	1.85286	1.90023	1.78062	1.80922	1.63525	1.85942	1.92632	1.77364	1.92309	1.81976	1.65687	1.78473	1.99901	1.75836	1.88827
34050_at	acyl-CoA synthetase medium-chain family member 2A	1.47374	0.921629	1.13943	1.01334	1.39617	1.11933	1.14525	0.823123	1.223	1.18666	1.08216	1.35528	1.67571	1.11212	1.24052	0.877397	1.16891	0.900837	1.26562	1.00234	0.993682	1.19181	1.01152	1.23574	1.39875	1.17031	1.09399	1.19501	1.08829	1.27675	1.50107	1.35191	1.07749	1.04383	0.932413	0.940536	1.34503	1.43815	1.01176	1.00845	0.847292	0.854253	0.971088	1.09675	1.32331	1.50263	0.98783	1.19831
36720_at	PDK3	1.19665	1.21495	1.26644	1.19501	1.20317	1.27758	1.17924	1.19892	1.21243	1.19543	1.24055	1.2042	1.19412	1.20054	1.21964	1.19635	1.1829	1.25097	1.19074	1.20399	1.19299	1.23045	1.23135	1.17331	1.23542	1.21489	1.18304	1.24058	1.26125	1.19125	1.20456	1.18245	1.23338	1.25899	1.19595	1.18046	1.23284	1.285	1.22255	1.30373	1.21771	1.21699	1.23475	1.21517	1.24117	1.22093	1.20682	1.22602
32559_s_at	LSM4	1.13141	1.0932	0.98255	1.0106	1.09087	1.04413	1.10586	1.05268	1.1291	1.14943	1.09511	1.17742	1.1337	1.1713	1.14059	1.05401	1.14969	1.03382	1.07624	1.08967	1.05862	1.10507	1.08698	1.13895	1.08532	1.06496	1.09194	1.09816	1.05699	1.11025	1.1363	1.11908	0.959452	0.974747	1.08699	1.14731	1.02014	1.26973	1.06157	1.04722	1.0897	1.05123	1.10582	1.18801	1.13193	1.13513	1.12783	1.21524
40206_at	PSKH1	1.41879	1.41275	1.47516	1.48692	1.43146	1.50092	1.43029	1.39475	1.36931	1.37458	1.36493	1.50796	1.4839	1.42225	1.47348	1.4392	1.4368	1.44124	1.45707	1.42212	1.45088	1.45362	1.40758	1.45896	1.45368	1.47719	1.42385	1.45202	1.43118	1.45904	1.51179	1.45531	1.33853	1.35134	1.37151	1.46677	1.36362	1.46514	1.40463	1.33632	1.41732	1.43084	1.41491	1.44876	1.42007	1.47016	1.47376	1.43668
32139_at	ZNF185	0.838306	1.15256	0.964023	0.904584	0.855458	0.794161	0.931057	0.978183	1.05432	1.09421	1.01726	0.882041	0.855425	0.866192	0.758166	0.976355	1.01736	0.89725	0.928795	0.908294	0.893581	0.898637	1.02336	0.864913	0.854958	0.792621	0.852302	0.874782	0.871111	0.858116	0.846716	0.802683	0.952922	1.05276	0.998508	0.865027	1.02971	0.799032	0.861869	0.809848	0.853815	0.856897	0.917978	0.890599	0.838744	0.808372	0.834275	0.920464
39160_at	pyruvate dehydrogenase (lipoamide) beta	1.33559	1.30866	1.21681	1.25068	1.35117	1.32159	1.31379	1.33506	1.36456	1.46204	1.37104	1.42764	1.34644	1.33659	1.34341	1.27217	1.36003	1.17297	1.29805	1.28009	1.31698	1.3	1.34309	1.33886	1.28426	1.31032	1.32004	1.27678	1.22633	1.31567	1.41274	1.25407	1.27698	1.19445	1.35838	1.3824	1.3387	1.22524	1.23703	1.33542	1.29069	1.2275	1.35958	1.24263	1.24762	1.26799	1.19079	1.37679
31720_s_at	FN1	1.27997	1.38934	1.2441	1.16269	1.3607	1.19673	1.17338	1.48976	1.38123	1.31347	1.28067	1.29264	1.32415	1.1903	1.44446	1.42446	1.48498	1.3748	1.42762	1.5338	1.1726	1.34965	1.42674	1.5959	1.36421	1.06627	1.43125	1.20182	1.20186	1.38379	1.54448	1.22558	1.39725	1.61584	1.417	1.35247	1.29188	0.926235	1.27942	1.37187	1.24343	1.44667	1.16091	1.31551	1.22967	1.2472	1.09511	0.984388
41859_at	UST	0.775873	0.789667	0.79591	0.831083	0.739147	0.787002	0.812799	0.932981	0.785683	0.82222	0.869323	0.756716	0.846076	0.769245	0.722027	0.8413	0.836627	0.949273	0.82795	0.854722	0.780898	0.755394	0.864599	0.773778	0.82578	0.965245	0.892671	0.766504	0.812689	0.803732	0.836281	0.783229	0.831596	0.938456	0.843388	0.750041	0.877295	0.767719	0.810747	0.874154	0.725273	0.853356	0.772091	0.744269	0.736748	0.732528	0.763449	0.780763
31944_at	TULP3	1.15513	1.14613	1.17074	1.17931	1.07617	1.17603	1.14108	1.18577	1.1986	1.21611	1.16566	1.07806	1.21936	1.19661	1.15197	1.16559	1.13727	1.21133	1.16904	1.19231	1.16608	1.15187	1.18828	1.19321	1.16597	1.19059	1.17256	1.17187	1.1566	1.12817	1.12573	1.17544	1.1748	1.13683	1.17769	1.09779	1.1629	1.24075	1.21612	1.24751	1.20409	1.18873	1.15432	1.13992	1.21163	1.16019	1.23784	1.22344
1427_g_at	SLA	0.646429	0.581686	0.58434	0.701307	0.650177	0.655977	0.663078	0.612435	0.592946	0.595758	0.602151	0.592497	0.679016	0.592447	0.585189	0.727586	0.644422	0.653503	0.6187	0.613395	0.610328	0.598207	0.585184	0.60289	0.64606	0.614833	0.689645	0.609635	0.637197	0.630009	0.672262	0.593424	0.625896	0.58583	0.639582	0.622998	0.551275	0.601936	0.667214	0.808689	0.613228	0.724262	0.5802	0.607228	0.681016	0.602615	0.622435	0.649416
39750_at	CDNA FLJ25106 fis, clone CBR01467	1.2844	1.36632	1.29017	1.34172	1.19764	1.23013	1.33658	1.44689	1.40255	1.32245	1.32947	1.29412	1.52248	1.27864	1.23227	1.35624	1.33823	1.39849	1.30606	1.37028	1.31371	1.28353	1.37868	1.32612	1.33813	1.25905	1.40762	1.31959	1.29871	1.31188	1.22962	1.29912	1.47186	1.46292	1.39356	1.31871	1.40978	1.24684	1.36066	1.28825	1.31239	1.35615	1.26987	1.26696	1.26107	1.24578	1.26336	1.32507
40303_at	TFAP2C	1.18485	1.20873	1.17076	1.10122	1.2065	1.19704	1.15369	1.15699	1.21911	1.17389	1.21226	1.17955	1.11322	1.12762	1.08881	1.03825	1.11588	1.11664	1.15659	1.11931	1.16321	1.15805	1.20724	1.17448	1.16032	1.13217	1.13573	1.10111	1.14121	1.11089	1.1742	1.18849	1.08778	1.09594	1.12564	1.08628	1.22648	1.2118	1.09423	1.26829	1.26864	1.15028	1.19003	1.08917	1.18942	1.12551	1.06833	1.21896
36425_at	NEBL	0.767254	0.737674	0.730925	0.752341	0.773781	0.785814	0.736603	0.715532	0.669268	0.703699	0.73743	0.704744	0.718824	0.687734	0.767334	0.809777	0.754476	0.846219	0.754891	0.715382	0.74754	0.732491	0.753334	0.718337	0.777371	0.729209	0.705693	0.71667	0.70088	0.761678	0.787541	0.752617	0.831189	0.891428	0.727049	0.726062	0.716064	0.729357	0.725851	0.677975	0.681123	0.736497	0.718761	0.698959	0.704125	0.717902	0.7312	0.739173
33737_f_at	ST20	1.24582	1.19729	1.18052	1.16683	1.17258	1.18156	1.18281	1.18964	1.16481	1.24364	1.19533	1.24921	1.16369	1.16501	1.14478	1.14737	1.1986	1.17194	1.19354	1.17804	1.21709	1.20915	1.18651	1.17646	1.25954	1.20186	1.19571	1.27035	1.26119	1.18958	1.20679	1.23456	1.27825	1.2819	1.18623	1.2089	1.13036	1.19206	1.16229	1.17547	1.17153	1.18259	1.17543	1.1857	1.16069	1.17759	1.1942	1.2136
32502_at	GDPD5	1.3226	1.31599	1.38112	1.36299	1.36593	1.36458	1.40695	1.37721	1.35841	1.29515	1.30851	1.37564	1.44817	1.35969	1.40895	1.40132	1.32207	1.381	1.35779	1.34635	1.36828	1.34252	1.33712	1.396	1.34648	1.38473	1.42214	1.39469	1.39376	1.3783	1.41575	1.41948	1.30215	1.30969	1.38308	1.434	1.38981	1.48336	1.33497	1.38136	1.44399	1.37838	1.38081	1.41625	1.38101	1.36283	1.4399	1.41982
35247_at	SNAPC5	1.1791	1.14535	0.996128	1.06952	1.09419	1.03956	1.05919	1.14655	1.13808	1.15434	1.11196	1.12086	1.06402	1.12369	1.05636	1.09784	1.12009	1.04598	1.10854	1.09427	1.05518	1.04256	1.15174	1.08942	1.04076	1.03308	1.1564	1.06076	1.05522	1.06487	1.07774	1.15637	1.22583	1.12317	1.10958	1.1322	1.08804	1.05952	1.10067	1.05923	1.07847	1.05487	1.08876	1.0448	1.07937	1.0403	1.0507	1.08469
33872_at	LPHN2	0.595091	0.587501	0.635974	0.647569	0.538257	0.659245	0.643676	0.626712	0.652931	0.615072	0.650295	0.596234	0.617578	0.622573	0.586026	0.632559	0.620552	0.682249	0.613965	0.611733	0.612463	0.620483	0.63699	0.618388	0.635957	0.699644	0.65536	0.618752	0.582679	0.576414	0.586988	0.557983	0.736139	0.710853	0.620461	0.572495	0.596627	0.598099	0.576588	0.702073	0.589646	0.615872	0.623327	0.632801	0.580125	0.611527	0.593536	0.572766
40708_at	MPHOSPH9	0.727183	0.727376	0.747123	0.760286	0.750078	0.735947	0.724963	0.740411	0.708763	0.669198	0.710372	0.703703	0.738124	0.749407	0.725526	0.723676	0.753551	0.795306	0.737409	0.678674	0.704824	0.741866	0.710517	0.766319	0.738869	0.701052	0.685144	0.727374	0.762977	0.699831	0.688867	0.748466	0.763678	0.801415	0.686327	0.727406	0.778304	0.762421	0.75058	0.828276	0.75382	0.710492	0.699496	0.696578	0.679697	0.728825	0.736691	0.758832
38848_at	ZG16	0.763966	0.725942	0.77584	0.793116	0.699524	0.797913	0.723015	0.748707	0.750921	0.715208	0.722934	0.793626	0.75461	0.763363	0.767953	0.777265	0.743255	0.728502	0.769813	0.755777	0.72795	0.735162	0.734051	0.740431	0.776457	0.748888	0.722844	0.750329	0.758062	0.759221	0.719656	0.756356	0.705197	0.770499	0.739752	0.740879	0.759959	0.798025	0.744108	0.744263	0.785142	0.75056	0.773864	0.780097	0.764151	0.778828	0.7887	0.741603
32060_at	BNIP2	1.10414	1.11834	0.988748	1.00781	1.03541	1.05404	1.05671	1.11659	1.02688	1.06014	1.01153	0.995443	1.03557	1.00052	0.996146	1.00367	1.0427	1.01784	1.03494	1.03865	1.08138	0.951565	1.0232	1.07224	1.03488	0.978795	1.07864	0.941785	1.03916	0.999292	0.964373	1.00682	1.18736	1.13496	1.03287	0.999706	1.05766	0.971718	1.02079	1.01513	1.03966	1.05834	1.01946	1.01279	0.935251	0.993794	0.889137	0.975753
36988_at	TNFAIP1	1.18149	1.12228	1.12515	1.0096	1.13339	1.09071	1.0778	1.11349	1.15976	1.18289	1.10798	1.15178	1.09322	1.12546	1.02415	1.13	1.07927	1.03424	1.12966	1.13278	1.14059	1.06892	1.14314	1.19214	1.10432	1.06055	1.07857	1.05445	1.10565	1.06454	1.11645	1.16497	1.14032	1.12258	1.12792	1.10673	1.10473	1.15609	1.10448	1.22619	1.19684	1.13643	1.14787	1.04783	1.18105	1.09753	1.0535	1.12569
40678_at	ST8SIA1	0.596183	0.584109	0.603931	0.653358	0.568774	0.663127	0.602446	0.655054	0.57745	0.584508	0.579217	0.628626	0.625075	0.650106	0.6186	0.597753	0.625233	0.615811	0.616548	0.637262	0.608304	0.572309	0.628033	0.578228	0.548263	0.605288	0.654615	0.616017	0.57817	0.605925	0.567839	0.558696	0.69173	0.730281	0.629766	0.658364	0.69282	0.605199	0.699596	0.715904	0.630811	0.61723	0.636174	0.595855	0.680263	0.572672	0.636617	0.663741
37708_r_at	alcohol dehydrogenase 5 (class III), chi polypeptide	0.7646	0.738551	0.71435	0.745399	0.65461	0.667389	0.785004	0.927113	0.797225	0.863705	0.832553	0.734	0.721669	0.749964	0.658965	0.815089	0.863978	0.759503	0.81055	0.794401	0.735795	0.720179	0.910112	0.600896	0.701478	0.938699	0.87703	0.681261	0.668153	0.687913	0.70303	0.63888	0.827722	0.86255	0.823353	0.6546	0.711793	0.691294	0.729765	0.841393	0.655485	0.80612	0.753628	0.714858	0.561498	0.641779	0.658647	0.8137
32583_at	jun oncogene	1.35549	1.24542	1.30341	1.39826	1.30789	1.22951	1.35553	1.51839	1.48659	1.58197	1.46972	1.07686	1.34312	1.40629	1.06245	1.28417	1.33449	1.37748	1.32229	1.27405	1.39288	1.22751	1.36691	1.25246	1.44075	1.28008	1.5563	1.08625	1.30364	1.23186	1.16176	0.981067	1.35069	1.30848	1.48314	1.17181	1.24442	1.03598	1.33973	1.4886	1.14943	1.34411	1.27935	1.08591	1.18698	1.24082	1.1907	1.14677
39606_at	sperm associated antigen 11B	0.691088	0.64644	0.720136	0.792395	0.652014	0.769097	0.720911	0.681051	0.684447	0.716586	0.662029	0.749042	0.69672	0.698639	0.689119	0.696068	0.688104	0.65011	0.725024	0.723754	0.706837	0.705527	0.712414	0.707313	0.721114	0.703068	0.677921	0.69352	0.714992	0.698596	0.736643	0.712991	0.660047	0.689781	0.755846	0.711246	0.727952	0.746207	0.709743	0.758287	0.736895	0.678207	0.725919	0.813632	0.692811	0.749631	0.720329	0.668808
40861_at	MORF4L2	1.68323	1.64258	1.44554	1.37024	1.61553	1.51256	1.41543	1.54512	1.63866	1.65225	1.54589	1.51824	1.53443	1.53546	1.61144	1.48013	1.53533	1.45381	1.50486	1.5362	1.53607	1.52477	1.61211	1.62998	1.51662	1.44735	1.5919	1.47229	1.4517	1.58287	1.55477	1.40896	1.5964	1.51852	1.58397	1.48328	1.53377	1.40362	1.56026	1.47596	1.56703	1.52529	1.50931	1.50381	1.50241	1.55217	1.38187	1.50608
35272_at	GNG5	1.31029	1.29965	1.27139	1.23563	1.38731	1.33208	1.24341	1.2085	1.36398	1.32904	1.24392	1.29887	1.18598	1.25832	1.21192	1.19502	1.19424	1.25737	1.26313	1.23209	1.35322	1.24006	1.33172	1.26134	1.22042	1.22924	1.22332	1.21105	1.21278	1.3874	1.16918	1.19055	1.26407	1.29266	1.31398	1.2859	1.3471	1.34504	1.31372	1.30538	1.36463	1.24107	1.27859	1.25676	1.32651	1.2969	1.19209	1.30057
206_at	cathepsin E	0.56591	0.54421	0.573758	0.585469	0.530731	0.543258	0.565366	0.528413	0.538579	0.545881	0.518851	0.5417	0.546329	0.489271	0.550723	0.588028	0.54483	0.680485	0.594109	0.618855	0.527325	0.622804	0.510401	0.583623	0.546894	0.578373	0.544787	0.539758	0.533526	0.53249	0.549242	0.604104	0.515571	0.492177	0.624624	0.528364	0.55318	0.552012	0.539977	0.779049	0.595486	0.496062	0.484271	0.58337	0.547967	0.592183	0.681086	0.88012
597_at	KITLG	0.545489	0.546831	0.522368	0.565425	0.557979	0.518574	0.518741	0.572406	0.506513	0.493475	0.577409	0.496845	0.524567	0.560249	0.569976	0.596034	0.536326	0.704989	0.589359	0.61792	0.56088	0.574082	0.53864	0.515726	0.5592	0.585563	0.569197	0.565225	0.598942	0.546875	0.582091	0.57101	0.486844	0.467257	0.516784	0.517357	0.520589	0.536262	0.527603	0.615133	0.521645	0.518158	0.503337	0.51581	0.537416	0.523375	0.554325	0.560757
945_at	PSMD7	1.34581	1.37854	1.26096	1.25292	1.3093	1.26731	1.33971	1.31935	1.31668	1.46886	1.35412	1.32475	1.37408	1.36264	1.36246	1.31348	1.36109	1.31685	1.32304	1.33078	1.33516	1.28282	1.34443	1.27588	1.29464	1.31543	1.34166	1.30625	1.26068	1.33207	1.39295	1.34169	1.25066	1.19645	1.37663	1.25633	1.32132	1.30038	1.2448	1.3805	1.31958	1.29194	1.30476	1.33641	1.29517	1.3069	1.19048	1.25712
40957_at	SUZ12	0.862202	0.836582	0.791972	0.742223	0.853568	0.792335	0.749365	0.766382	0.818856	0.820793	0.782707	0.75616	0.774151	0.752843	0.76723	0.701257	0.783109	0.768525	0.804463	0.756045	0.804764	0.79317	0.837192	0.88127	0.7631	0.741226	0.78397	0.789668	0.785597	0.804811	0.784969	0.902193	0.748689	0.705074	0.81163	0.769243	0.845985	0.891319	0.814794	0.856858	0.805257	0.793919	0.762201	0.759559	0.820456	0.756554	0.759029	0.929878
35649_at	cysteine dioxygenase, type I	0.75816	0.61754	0.600462	0.629005	0.719518	0.725453	0.610066	0.673302	0.686267	0.665683	0.647156	0.591582	0.670949	0.630803	0.702959	0.744068	0.601229	0.734486	0.610912	0.682037	0.823643	0.617803	0.658822	0.740367	0.673045	0.630475	0.672962	0.675469	0.642976	0.626558	0.62149	0.765508	0.652489	0.612882	0.60085	0.76554	0.625067	0.574531	0.650471	0.666756	0.633252	0.646507	0.575328	0.655829	0.562327	0.658067	0.647073	0.660096
36308_at	Homo sapiens mRNA for Zic protein, complete cds	0.596357	0.588076	0.660003	0.632595	0.596936	0.554147	0.587593	0.58052	0.606264	0.536177	0.585473	0.597069	0.55784	0.573909	0.575052	0.609835	0.567146	0.780556	0.603351	0.533303	0.560931	0.610275	0.595321	0.591719	0.559071	0.579577	0.560517	0.635578	0.634526	0.560688	0.576006	0.588049	0.50015	0.554438	0.608803	0.598123	0.572378	0.5991	0.581914	0.709376	0.58008	0.573214	0.57346	0.629982	0.589148	0.623367	0.616561	0.625565
32202_at	RBCK1	1.37239	1.4044	1.42794	1.44965	1.37505	1.46341	1.43739	1.40308	1.39437	1.40081	1.40134	1.47312	1.44436	1.41956	1.45928	1.43449	1.45582	1.43985	1.40754	1.36335	1.43989	1.42502	1.3943	1.41528	1.42569	1.41859	1.38459	1.41921	1.40598	1.4338	1.38989	1.4673	1.50339	1.523	1.39665	1.47482	1.44805	1.5183	1.4499	1.43241	1.42371	1.39314	1.44837	1.44965	1.44911	1.44374	1.44942	1.5796
40642_at	Transcribed locus	1.09698	1.0811	0.929296	0.940577	1.07987	0.982276	0.858896	0.966943	0.991614	1.07721	0.964382	0.868155	0.949103	1.00451	0.992112	0.938075	1.06497	0.958426	0.964715	0.955101	1.05778	1.02151	1.04555	0.936484	0.984942	0.935676	1.01571	0.961772	0.994712	1.0553	1.14362	0.876598	0.919112	0.759558	0.941164	0.857036	0.942357	0.889093	0.925962	0.886608	0.929405	1.00664	0.936045	0.957447	0.869483	1.015	0.924208	0.857391
38650_at	IGFBP5	1.55986	1.30239	1.54027	1.55866	1.50538	1.48036	1.57021	1.678	1.74834	1.65352	1.57215	1.58568	1.64552	1.66072	1.52787	1.70965	1.66638	1.69421	1.61741	1.61436	1.66518	1.61724	1.72985	1.92585	1.71459	1.38681	1.6875	1.53364	1.5846	1.68883	1.74515	1.76964	1.67044	1.6794	1.84502	1.57214	1.55264	1.35696	1.5887	1.6397	1.77391	1.65201	1.49031	1.34635	1.61107	1.58602	1.52847	1.35759
1284_at	ARHGEF16	0.91806	0.863207	0.910757	0.93922	0.935221	0.824889	0.857427	0.936839	0.825377	0.890421	0.871742	0.861997	0.897118	0.892307	0.903142	0.92978	0.963276	0.95613	0.936684	0.983419	0.920198	0.93276	0.865175	0.902282	0.892707	0.938128	0.874035	0.936896	0.90841	0.93945	0.900086	0.938995	0.859392	0.812126	0.828094	0.83685	0.82386	0.872276	0.864797	0.819547	0.900072	0.950509	0.863488	0.876352	0.851519	0.895339	0.946596	0.820191
33860_at	UBR4	1.42167	1.40761	1.39677	1.36556	1.36677	1.42402	1.46195	1.38745	1.4846	1.45368	1.40217	1.45111	1.43889	1.39842	1.41375	1.41752	1.40452	1.42888	1.37261	1.40493	1.40552	1.40139	1.36888	1.45066	1.43593	1.38628	1.37877	1.40508	1.3832	1.40192	1.38981	1.38806	1.38009	1.25062	1.47101	1.43083	1.44439	1.49832	1.37117	1.41926	1.56271	1.39175	1.41917	1.42682	1.43196	1.43796	1.37066	1.41316
34823_at	DPP4	1.03469	1.2412	1.06106	0.793517	0.938057	0.875925	1.0415	0.830281	1.20371	1.35894	1.28	0.887674	1.01027	1.23027	0.950458	1.07865	1.13757	0.759016	1.11134	0.953926	1.18139	0.990319	1.22257	0.910159	0.780087	0.923798	0.932409	1.15166	0.901429	0.992874	0.954347	0.929952	0.873909	0.952221	1.24108	0.967927	0.703721	0.770325	0.870599	1.06484	0.843926	0.93099	1.25591	1.23043	0.969027	0.904652	0.987044	0.66862
40596_at	TCOF1	1.46931	1.45183	1.49647	1.49441	1.48555	1.50761	1.46814	1.46608	1.43283	1.46112	1.46652	1.47102	1.43757	1.42766	1.43557	1.49465	1.41259	1.45666	1.47397	1.43061	1.44115	1.48291	1.43499	1.4694	1.4779	1.45797	1.46442	1.49775	1.49746	1.45877	1.45464	1.44898	1.51387	1.50821	1.44739	1.45913	1.45926	1.37481	1.44634	1.44208	1.50418	1.48016	1.42687	1.45759	1.42668	1.42903	1.4429	1.43618
37139_at	EDA	1.08771	1.09492	1.13097	1.08749	1.05183	1.09656	1.14955	1.11362	1.09619	1.1005	1.08343	1.12336	1.15443	1.14822	1.09263	1.12863	1.10395	1.09327	1.11174	1.1088	1.08602	1.13576	1.07814	1.12854	1.12983	1.1213	1.10894	1.19645	1.12167	1.10486	1.12517	1.11868	0.944246	1.04583	1.13951	1.13421	1.1578	1.16007	1.11535	1.09408	1.0775	1.11674	1.15356	1.14868	1.12419	1.14966	1.14525	1.08669
40300_g_at	GPR161	1.12063	1.14834	1.15122	1.17673	1.1522	1.1642	1.11665	1.18243	1.1164	1.08357	1.14886	1.13095	1.14665	1.15182	1.09001	1.20248	1.16922	1.13576	1.17502	1.16973	1.15147	1.17232	1.19645	1.10772	1.16075	1.18617	1.18621	1.1681	1.15547	1.15842	1.18559	1.15384	1.18332	1.2063	1.13466	1.17502	1.09222	1.05569	1.15676	1.04941	1.13821	1.18871	1.15619	1.18241	1.10811	1.14027	1.15103	1.10279
39629_at	PLA2G5	0.893926	0.925405	0.848479	0.892659	0.864971	0.919506	0.999483	1.00107	0.976194	0.891793	0.900736	0.910375	0.901253	0.911861	0.976698	0.900734	0.932039	0.930408	0.902065	0.940327	0.942102	0.910102	1.04698	0.887479	0.907306	0.9125	0.84915	0.90141	0.990933	0.966226	0.915363	0.995221	1.09885	1.13408	0.95285	0.830057	0.878397	0.976372	0.972787	0.952138	0.854683	0.945347	0.92657	0.850491	0.937509	0.945299	0.905914	0.847736
762_f_at	histone cluster 1, H4i	1.13599	1.03885	1.11883	0.999136	1.14423	1.21748	1.08359	1.07109	1.09175	1.13069	1.01229	1.25995	1.04002	1.13511	1.14565	1.08839	1.15266	1.0564	1.10328	1.07575	1.10486	1.11581	1.06557	1.17178	1.16461	1.16423	1.07321	1.10783	1.12077	1.14018	1.15498	1.23713	0.992568	1.02066	1.07712	1.29702	1.05527	1.22602	1.10176	1.01841	1.17107	1.03448	1.11994	1.20661	1.10735	1.22332	1.19253	1.45551
753_at	NID2	0.662819	0.678	0.658575	0.57472	0.608007	0.595974	0.647484	0.822266	0.67573	0.735886	0.652176	0.59969	0.718763	0.615101	0.588015	0.749917	0.646503	0.735123	0.680846	0.72597	0.642923	0.695393	0.760237	0.813167	0.685223	0.609912	0.886547	0.670179	0.660224	0.622999	0.619242	0.664301	0.619006	0.58876	0.699283	0.631391	0.646999	0.561484	0.672498	0.611049	0.70912	0.703612	0.583476	0.616283	0.526125	0.648337	0.619053	0.663702
32494_at	HTR1D	0.985033	0.983242	1.00949	1.03657	0.973023	1.06727	1.04738	0.977689	0.944324	0.978952	0.999333	1.04064	0.98382	0.986625	0.997351	1.0146	1.00727	0.979657	1.02558	0.964297	0.963316	0.979827	0.954538	0.978509	0.950746	0.990688	0.979796	0.984502	1.01497	0.997394	1.01932	0.982738	1.05493	1.07674	0.992193	0.988673	1.00925	1.09799	0.978336	1.01677	1.05074	1.0161	1.03636	1.03446	0.971165	0.992205	1.073	0.992199
32104_i_at	CAMK2G	1.48338	1.49075	1.50012	1.51067	1.42024	1.50277	1.51743	1.49554	1.5031	1.50519	1.48374	1.51326	1.48699	1.50344	1.47083	1.50782	1.47892	1.50655	1.49542	1.48852	1.46086	1.46513	1.4801	1.46912	1.52154	1.48797	1.50968	1.5007	1.50955	1.50549	1.46379	1.46458	1.51547	1.56291	1.51009	1.51919	1.4954	1.42398	1.44976	1.51018	1.46574	1.50374	1.48603	1.54874	1.45792	1.47706	1.47587	1.47221
41328_s_at	EML2	0.975272	0.927229	0.942471	0.976586	0.918258	0.936274	0.921484	0.907014	0.972096	0.979988	0.951882	0.951771	0.87391	0.962528	0.891051	0.981323	1.00222	0.89892	0.940444	0.884905	0.913412	0.911684	0.950632	0.962119	0.907755	0.993776	0.95582	0.953472	0.8838	0.962655	0.917847	0.910898	0.891758	0.756909	0.955573	0.982829	0.915274	0.859578	0.867765	0.800856	0.823567	0.914758	0.970759	1.03323	0.867351	0.918743	0.903327	0.878317
34174_s_at	LPHN2	0.836301	0.864005	0.788777	0.876336	0.804494	0.944052	0.887568	0.996544	0.841314	0.930392	0.949542	0.88942	0.903548	0.924762	0.83556	0.95782	0.976056	0.947036	0.914717	0.973837	0.838442	0.862517	0.896592	0.898149	0.886503	1.05405	0.931187	0.908701	0.900242	0.870288	0.825811	0.869769	0.959731	0.973498	0.924635	0.838425	0.839894	0.806823	0.952378	0.913799	0.815718	0.940616	0.900582	0.839755	0.840786	0.815002	0.896789	0.834586
1399_at	TCEB1	1.61039	1.42841	1.42765	1.34367	1.49776	1.47723	1.41231	1.42564	1.5115	1.53611	1.4414	1.50468	1.41459	1.42368	1.49831	1.35042	1.4313	1.38145	1.37601	1.38229	1.41888	1.4054	1.4092	1.46755	1.51894	1.37364	1.4371	1.37112	1.38988	1.42901	1.49237	1.47447	1.2802	1.23123	1.44373	1.45924	1.48269	1.60671	1.43167	1.42298	1.57679	1.37387	1.40363	1.42651	1.43671	1.44813	1.45776	1.47273
34500_at	calcium binding protein 1	0.975595	1.00796	0.980893	1.03103	1.00483	1.0546	1.05358	1.02631	0.993341	0.944066	0.959646	1.05549	1.00934	0.997085	0.98907	1.02248	1.01074	1.02158	0.985435	1.03149	0.978614	1.02539	0.995829	0.971185	1.06659	1.03216	0.971617	1.0766	1.04898	1.01886	1.00427	1.008	0.995502	1.05997	0.9992	1.01933	0.949523	0.977672	1.02251	0.974927	0.958207	0.977977	0.989602	1.08432	1.04683	1.00441	1.02041	0.948911
38138_at	S100A11	1.53712	1.60823	1.48422	1.59177	1.64609	1.44354	1.51759	1.43545	1.62549	1.62769	1.50658	1.67075	1.42695	1.54495	1.61562	1.47725	1.51636	1.39159	1.4826	1.50456	1.51997	1.48141	1.47431	1.49695	1.49851	1.55858	1.58837	1.55781	1.47858	1.54705	1.49192	1.54279	1.4873	1.4448	1.55033	1.54561	1.68672	1.77542	1.46241	1.46435	1.58834	1.53325	1.54884	1.63282	1.67976	1.52061	1.49233	1.70138
41789_r_at	TSC22D2	0.520897	0.487036	0.471285	0.479059	0.469395	0.544523	0.485124	0.540186	0.483363	0.498168	0.51378	0.456062	0.468953	0.458463	0.453068	0.490625	0.486327	0.579573	0.49061	0.525812	0.481261	0.484927	0.52886	0.508619	0.474056	0.433921	0.488224	0.451159	0.478055	0.463134	0.481626	0.532574	0.428339	0.444453	0.542848	0.491995	0.498539	0.465067	0.50684	0.652393	0.539423	0.490598	0.446017	0.496479	0.5168	0.516841	0.466522	0.574035
1551_g_at	MRPL28	1.49694	1.47026	1.48854	1.47593	1.51279	1.47416	1.52481	1.4442	1.49346	1.4757	1.46749	1.45887	1.51157	1.5001	1.48254	1.52687	1.47663	1.50935	1.44524	1.45038	1.47512	1.47431	1.45557	1.52705	1.43622	1.49542	1.47915	1.52961	1.4707	1.48681	1.50647	1.50525	1.46766	1.44805	1.4672	1.47673	1.46107	1.53458	1.39223	1.41797	1.48963	1.4627	1.51013	1.49497	1.47773	1.47865	1.51371	1.54759
40096_at	ATP5A1	1.47225	1.43569	1.32562	1.22553	1.59067	1.60853	1.26682	1.52468	1.33151	1.43184	1.44088	1.35564	1.3435	1.43675	1.60727	1.34481	1.54961	1.16777	1.39613	1.51449	1.33231	1.43291	1.47661	1.19648	1.27308	1.41992	1.36957	1.3396	1.35724	1.47097	1.61133	1.0995	1.39587	1.3881	1.35942	1.30933	1.40671	0.995017	1.36564	1.38797	1.40087	1.46165	1.35373	1.46689	1.16408	1.41607	1.25937	1.2013
31929_at	RFX3	0.835024	0.913386	0.951112	0.964701	0.918258	0.911155	0.928478	0.828669	0.870466	0.843084	0.849139	0.841125	0.894975	0.865254	0.834499	0.944114	0.891149	0.93836	0.856809	0.895909	0.879395	0.873752	0.864166	0.790511	0.846496	0.885429	0.854046	0.924469	0.873237	0.882539	0.877787	0.921934	0.930161	1.06662	0.822746	0.873718	0.890501	0.905258	0.831502	0.870461	0.836401	0.905812	0.878075	0.854753	0.915906	0.867854	0.926482	0.850833
321_at	WASL	0.743894	0.706467	0.749603	0.729174	0.729543	0.773598	0.736455	0.772094	0.69061	0.694013	0.730712	0.709581	0.66507	0.715761	0.805713	0.781253	0.719428	0.789756	0.746967	0.788179	0.749482	0.733259	0.684863	0.708836	0.735929	0.759452	0.720126	0.725791	0.737461	0.718264	0.74881	0.741983	0.683335	0.67373	0.711048	0.73594	0.705222	0.742587	0.704727	0.671458	0.68646	0.738797	0.706572	0.703825	0.746768	0.770869	0.751333	0.685962
33201_at	LLGL1	1.03943	1.02658	1.12739	1.13281	1.06865	1.09426	1.13123	1.04501	1.0252	1.06589	1.03852	1.14754	1.11018	1.10863	1.11402	1.09513	1.06777	1.12288	1.06926	1.07738	1.06098	1.06817	1.02124	1.09569	1.11717	1.11504	1.09479	1.10366	1.07361	1.14113	1.08047	1.0791	0.991674	1.03708	1.04003	1.11585	1.0336	1.10056	1.06183	0.963205	1.06767	1.04202	1.08146	1.18109	1.05556	1.12422	1.08002	1.04156
1063_s_at	TYRO3	1.13315	1.11354	1.22255	1.18452	1.10094	1.1969	1.15767	1.15488	1.17195	1.17504	1.13346	1.1568	1.1581	1.15153	1.15216	1.17944	1.13878	1.17147	1.10788	1.14911	1.14857	1.14428	1.11794	1.13702	1.14271	1.15294	1.18053	1.1452	1.14433	1.1489	1.14741	1.17057	1.29189	1.26393	1.15476	1.20633	1.10639	1.14819	1.11564	1.1211	1.20075	1.14722	1.17415	1.12424	1.17053	1.164	1.14567	1.09254
32614_at	SV2B	0.931283	0.923559	0.931128	1.03602	0.906659	1.0006	0.989703	0.97576	0.935096	1.11066	1.03376	1.05215	0.942472	1.29621	0.86671	0.92624	1.10138	1.28686	1.04662	0.997443	0.923027	0.936323	0.976623	0.999281	0.986925	0.881671	0.932879	1.0924	0.971984	1.07469	0.883438	0.924915	1.10192	1.10181	1.00977	0.976328	0.905156	0.913364	0.928022	0.948451	1.16717	0.901244	1.1355	1.01481	1.04096	0.92103	0.953055	0.930895
34331_at	EPHB1	1.02559	1.01801	1.06444	1.06138	1.01068	1.03383	1.03961	1.03733	0.985504	1.00713	1.03405	1.13246	1.09742	1.037	1.02525	1.03578	0.997419	1.11615	1.04247	1.03367	1.0373	1.04874	1.02492	1.04181	1.10656	1.07505	1.06656	1.09396	1.09991	1.07336	1.02098	1.09344	1.04691	0.999987	1.0187	1.03879	1.04007	1.05728	1.03012	0.991732	1.02903	1.03863	1.02583	0.999886	1.0392	1.05275	1.05749	1.04309
32128_at	CCL18	0.552207	0.532434	0.589997	0.612	0.565683	0.570888	0.580644	0.553504	0.510227	0.510742	0.551708	0.549623	0.540542	0.541393	0.528824	0.529649	0.531723	0.556539	0.552437	0.538736	0.548257	0.551691	0.556173	0.562996	0.557238	0.548295	0.531773	0.568056	0.54638	0.563626	0.593984	0.531805	0.541891	0.585762	0.529438	0.554249	0.518779	0.548806	0.591755	0.582859	0.567476	0.548874	0.55151	0.584443	0.567226	0.689519	0.581837	0.580004
39769_at	Homo sapiens gene for 2,3 -cyclic-nucleotide 3 -phosphodiesterase	0.805038	0.843574	0.944114	0.888646	0.837685	0.840389	0.900005	0.818535	0.776661	0.724673	0.793413	0.857697	0.79416	0.872902	0.820786	0.802521	0.867428	0.798432	0.816576	0.782036	0.818236	0.854617	0.767189	0.832359	0.820165	0.911767	0.831124	0.827744	0.875485	0.891383	0.907251	0.840512	0.658452	0.683268	0.875379	0.854795	0.87682	0.824368	0.808448	0.895124	0.982572	0.759287	0.836402	0.861331	0.802479	0.900325	0.912949	0.870019
40079_at	CDNA clone IMAGE:6025865	1.14416	0.968291	1.13243	1.09667	1.02765	0.84429	0.881221	1.03617	0.898748	0.866989	1.03264	0.933837	0.96425	0.929536	0.911406	0.915403	0.885926	1.05346	0.964474	1.09516	0.990662	0.91442	0.923442	1.01324	1.02705	0.918507	0.985741	0.891303	0.984161	0.883865	0.980857	0.909849	0.835514	0.683806	0.851024	0.969909	1.41655	0.95779	0.996023	0.923528	0.96154	1.13383	0.925211	0.988865	1.08933	0.888692	0.966775	0.985163
35567_at	C20orf194	0.968729	0.967771	0.998933	0.972807	0.990889	0.974173	0.980599	0.956044	0.930306	0.940787	0.932527	1.0513	1.00021	1.01083	0.995766	0.972614	1.0179	1.06492	0.998961	0.991119	0.970935	0.991301	0.974358	0.964344	0.967944	1.01519	0.998054	1.00715	0.98717	1.0127	0.995188	0.964205	1.01607	1.086	0.962628	0.952415	0.931669	1.01199	0.979779	0.971631	0.972031	0.953687	0.994639	1.00993	1.00157	1.00608	0.960601	0.962951
1787_at	CDKN1C	0.724252	0.801568	0.751124	0.888773	0.745911	0.751444	0.710905	0.759846	0.787494	0.86083	0.882678	0.860661	0.785043	0.878717	0.661108	0.755107	0.814851	0.827405	0.764852	0.794518	0.717191	0.732698	0.822697	0.821146	0.755474	0.852303	0.877703	0.808132	0.72692	0.768318	0.806917	0.708679	0.870885	0.820783	0.824857	0.8309	0.806225	0.697488	0.759082	0.609771	0.710863	0.846111	0.829775	0.956848	0.689124	0.74232	0.770334	0.85593
40342_at	DAZ2	1.21297	1.19129	1.25582	1.24069	1.17659	1.24647	1.21052	1.20824	1.16247	1.16571	1.2073	1.24959	1.24185	1.18922	1.25897	1.25254	1.23802	1.23695	1.24455	1.23389	1.22162	1.25151	1.2057	1.21889	1.25816	1.26432	1.22802	1.20498	1.21982	1.24417	1.26163	1.2494	1.17024	1.19686	1.24195	1.22422	1.14157	1.31168	1.23049	1.26058	1.18652	1.21759	1.2302	1.23823	1.22579	1.27945	1.28948	1.18361
39397_at	NR2F2	1.23304	1.32399	1.13722	1.1552	1.15991	1.11704	1.19144	1.36935	1.34516	1.23895	1.24129	1.1804	1.219	1.10193	1.20062	1.35171	1.21081	1.097	1.18006	1.2338	1.18965	1.15141	1.27955	1.32919	1.20063	1.10526	1.2841	1.17547	1.21344	1.22586	1.26231	1.14861	1.18407	1.31315	1.41907	1.1635	1.33108	0.907712	1.21038	1.23373	1.14297	1.22011	1.08187	1.14874	1.06086	1.13752	1.05125	1.27511
39166_s_at	SERPINH1	1.68204	1.68008	1.69704	1.69918	1.63037	1.64525	1.70585	1.73427	1.69919	1.67747	1.64775	1.73018	1.69005	1.62843	1.71878	1.73202	1.61424	1.70863	1.62117	1.70112	1.63411	1.636	1.67882	1.80382	1.66324	1.61715	1.73256	1.66801	1.68603	1.71038	1.69925	1.63272	1.65875	1.6986	1.77339	1.71103	1.67475	1.63411	1.66468	1.69276	1.64203	1.6792	1.61312	1.67763	1.65837	1.68867	1.62175	1.69104
35947_at	transglutaminase 1 (K polypeptide epidermal type I, protein-glutamine-gamma-glutamyltransferase)	1.04328	1.07535	1.11519	1.08861	1.0439	1.04051	1.11761	1.11498	1.03004	1.05452	1.05857	1.12242	1.11328	1.09756	1.16723	1.08385	1.19114	1.10222	1.07423	1.09426	1.10739	1.07895	1.07671	1.10713	1.13284	1.13176	1.01729	1.08707	1.08102	1.10003	1.12719	1.09868	1.13559	1.18159	1.0257	1.09505	1.06022	1.16308	1.07954	0.888728	1.03555	1.07973	1.07999	1.12449	1.08095	1.10044	1.13833	1.03487
40215_at	UGCG	1.37755	1.48277	1.5686	1.37108	1.5158	1.40143	1.37459	1.35723	1.43299	1.36269	1.43154	1.33941	1.35707	1.3797	1.28169	1.42671	1.45356	1.42477	1.47917	1.49816	1.40605	1.44078	1.47247	1.42841	1.33701	1.28424	1.35568	1.23486	1.41864	1.33233	1.46381	1.49985	1.42355	1.3217	1.42543	1.41468	1.57653	1.34769	1.55071	1.3704	1.48176	1.53474	1.39186	1.27687	1.6086	1.42824	1.33915	1.44048
39464_at	HSPA8	0.756768	0.795883	0.7668	0.747751	0.764655	0.821621	0.703102	0.761217	0.675382	0.695872	0.752833	0.763663	0.747123	0.733861	0.747345	0.750223	0.729298	0.727866	0.763036	0.779512	0.739803	0.770175	0.730013	0.72621	0.771779	0.803944	0.708961	0.763133	0.761351	0.746494	0.85386	0.756759	0.725829	0.753919	0.665261	0.676545	0.670321	0.713688	0.779491	0.711893	0.709053	0.733641	0.72258	0.752476	0.742993	0.792309	0.790066	0.714279
38038_at	LUM	1.15098	1.0665	0.985563	1.06776	1.12995	1.00031	0.930353	1.37367	1.2726	1.06467	1.13232	1.21969	1.24914	0.962755	1.16196	1.14737	0.89469	1.37888	1.16202	1.29246	1.05908	1.07796	1.15302	1.4819	1.15933	0.999219	1.5076	1.18014	1.20261	1.23049	1.25395	1.131	1.53011	1.03064	1.18721	1.17355	1.01282	0.616257	1.41946	1.18626	1.32137	1.40207	1.02477	0.655438	0.965312	1.04582	1.19461	1.10192
39467_f_at	22g6 Homo sapiens cDNA	0.631365	0.621396	0.700222	0.708312	0.601403	0.644873	0.683399	0.645586	0.622596	0.650985	0.613207	0.644913	0.646108	0.666127	0.647578	0.635927	0.646031	0.626373	0.671014	0.63242	0.633839	0.66386	0.639887	0.665418	0.662771	0.662837	0.584885	0.639861	0.634281	0.653671	0.607561	0.662424	0.647236	0.664168	0.653613	0.682792	0.646077	0.709953	0.653033	0.681187	0.693634	0.651542	0.657072	0.728231	0.681882	0.678135	0.702918	0.652118
38057_at	Human DNA sequence from clone 797M17 on chromosome 1q22-24.3. Contains the DPT gene for Dermatopontin, ESTs, an STS and GSSs	1.26125	1.2394	1.31746	1.49189	1.22891	1.22862	1.33893	1.47065	1.32042	1.28577	1.23498	1.28453	1.42847	1.33965	1.23407	1.35625	1.34216	1.38383	1.27878	1.36792	1.2773	1.26048	1.36152	1.25588	1.47701	1.28673	1.49315	1.31986	1.26964	1.26192	1.22482	1.2358	1.34449	1.3713	1.46385	1.25844	1.31203	1.27868	1.22231	1.30049	1.31864	1.27225	1.30707	1.30255	1.22548	1.25681	1.32483	1.19703
39978_at	HSD17B3	0.764517	0.763742	0.80903	0.784085	0.746724	0.773401	0.747787	0.792663	0.721703	0.749114	0.758853	0.763389	0.76994	0.803256	0.769048	0.828186	0.827935	0.854376	0.799481	0.767719	0.766709	0.804855	0.746109	0.760586	0.791318	0.8137	0.75357	0.819787	0.804265	0.76738	0.779275	0.776816	0.793012	0.835086	0.743217	0.818856	0.794863	0.769278	0.76863	0.740032	0.748505	0.755348	0.77448	0.772484	0.763408	0.755186	0.814363	0.750851
31823_at	CUX1	0.963879	0.882414	0.887301	0.803481	0.815953	0.811893	0.795166	0.848018	0.871899	0.884552	0.890683	0.897872	0.88481	0.83032	0.820984	0.925946	0.842171	0.932997	0.878922	0.896249	0.840037	0.856202	0.915112	0.979365	0.868429	0.838856	0.950875	0.865308	0.858835	0.854045	0.796153	0.840406	0.831941	0.819051	0.812344	0.800943	0.839387	0.826924	0.848336	0.794888	0.883951	0.884841	0.823517	0.848903	0.85928	0.818357	0.839777	0.901998
36820_r_at	ATXN3	0.526821	0.512352	0.519707	0.558536	0.48574	0.516003	0.526162	0.486287	0.536935	0.508335	0.473006	0.500849	0.457078	0.469614	0.49489	0.518225	0.545024	0.633785	0.515895	0.46217	0.505527	0.520597	0.478658	0.481842	0.478343	0.463644	0.531826	0.493515	0.514506	0.525815	0.455835	0.520716	0.541776	0.563983	0.494244	0.51694	0.572988	0.504904	0.497271	0.918885	0.573651	0.537475	0.490736	0.484369	0.480663	0.510034	0.479929	0.510136
41556_s_at	HS3ST1	0.846154	0.741917	0.897379	0.877397	0.915166	0.874409	0.878859	0.811377	0.867185	0.90018	0.818037	0.872714	0.791305	0.852669	0.851704	0.877896	0.777826	0.820243	0.838379	0.904072	0.816244	0.877948	0.797858	0.839914	0.83714	0.872099	0.835493	0.9036	0.869786	0.872304	0.850669	0.791688	0.789614	0.757868	0.858897	0.860394	0.983802	0.868798	0.829716	0.830093	0.857775	0.8345	0.883931	0.925591	0.827837	0.875845	0.825601	0.894381
755_at	ITPR1	1.22449	1.19477	1.12663	1.20651	1.11833	1.10773	1.14989	1.46869	1.26001	1.12166	1.19316	1.00955	1.21833	1.08362	1.2226	1.23957	1.18944	1.2486	1.17684	1.22716	1.21696	1.07829	1.40458	1.06449	1.13569	1.11463	1.30227	1.10737	1.30867	1.20605	1.1208	1.07316	1.35779	1.36299	1.33093	1.14659	1.2717	0.833476	1.24459	1.25268	1.12295	1.29573	1.14314	1.14826	1.1279	0.940442	0.966725	1.20713
34217_at	KLF7	0.889349	0.876466	0.889444	0.925694	0.838905	0.911446	0.901415	0.921302	0.91357	0.94417	0.839718	0.891114	0.942406	0.907177	0.925298	0.83605	0.900971	0.874079	0.900451	0.916005	0.861564	0.912706	0.894075	0.920963	0.924758	0.936011	0.924803	0.920498	0.904648	0.913527	0.909863	0.91548	0.751981	0.811651	0.936743	0.883462	0.941843	0.917216	0.87129	1.04844	0.885143	0.899242	0.868405	0.917127	0.916614	0.892674	0.908236	0.878989
37626_at	IRF4	0.597151	0.603562	0.597218	0.738906	0.568868	0.675039	0.683024	0.582092	0.589553	0.585357	0.58597	0.626446	0.596148	0.61633	0.646639	0.575817	0.559765	0.588847	0.604048	0.586282	0.570292	0.631589	0.593215	0.587606	0.609032	0.670635	0.559748	0.629756	0.632152	0.560213	0.575992	0.581056	0.596132	0.585754	0.655733	0.565179	0.656285	0.590894	0.609743	0.730859	0.644805	0.608983	0.60622	0.670284	0.614389	0.637943	0.632141	0.566648
39625_at	EXPH5	0.840491	0.894211	0.790028	0.842792	0.876884	0.829152	0.801313	0.842721	0.867591	0.861662	0.895355	0.805045	0.716748	0.866653	0.720046	0.880183	0.844269	0.724533	0.806982	0.838112	0.857346	0.83657	0.802799	0.927293	0.804889	0.855832	0.812743	0.838788	0.900963	0.872068	0.851522	0.873774	0.795291	0.666624	0.843786	0.758403	0.950659	0.917058	0.846697	0.832021	0.88825	0.804961	0.816227	0.772633	0.839773	0.766315	0.897862	1.1982
32121_at	PIK3CD	0.77088	0.783242	0.806261	0.874461	0.848436	0.785031	0.729152	0.753657	0.773006	0.743832	0.794414	0.855981	0.787038	0.806518	0.825183	0.870176	0.732975	0.852496	0.814413	0.785002	0.798613	0.814774	0.831432	0.796661	0.80758	0.812915	0.769236	0.823721	0.828881	0.782086	0.777369	0.870881	0.701835	0.715364	0.797591	0.790034	0.787853	0.91104	0.813668	0.886547	0.861378	0.814325	0.828796	0.807129	0.830011	0.773682	0.82305	0.801861
1769_at	1769_at	1.1552	1.13726	1.18404	1.13344	1.16573	1.1871	1.17503	1.14769	1.08652	1.12385	1.19517	1.21616	1.17981	1.20261	1.19628	1.17739	1.18929	1.22371	1.14906	1.19314	1.17914	1.15693	1.13723	1.14196	1.13006	1.20016	1.07702	1.20786	1.17212	1.18495	1.2086	1.20039	1.19743	1.21925	1.13647	1.17664	1.09138	1.19056	1.11714	0.953567	1.15394	1.17483	1.18545	1.25146	1.1256	1.18265	1.23737	1.14255
39141_at	ABCF1	1.2545	1.19054	1.18106	1.19151	1.20965	1.19893	1.19629	1.19787	1.23968	1.23188	1.21107	1.21957	1.22482	1.19023	1.18498	1.17653	1.20238	1.19537	1.18914	1.18597	1.2254	1.17289	1.20719	1.1328	1.21486	1.17173	1.1991	1.17737	1.16797	1.19453	1.18166	1.16799	1.27239	1.30889	1.23042	1.21269	1.23833	1.25638	1.17742	1.31291	1.24511	1.17368	1.21071	1.17558	1.22472	1.18501	1.16435	1.27131
39549_at	NPAS2	0.93254	0.842102	0.810706	0.826288	0.759186	0.812617	0.844301	0.847326	0.870628	0.84516	0.854276	0.76663	0.845662	0.807704	0.784549	0.830195	0.744774	0.836563	0.801814	0.76578	0.779984	0.785076	0.806191	0.797371	0.828296	0.858045	0.798953	0.801687	0.85582	0.803601	0.79608	0.872881	0.812194	0.835931	0.842374	0.743452	0.827488	0.883886	0.785778	1.00355	0.845165	0.830869	0.830255	0.767495	0.888209	0.792078	0.776609	0.776487
32887_at	AZI1	0.935911	0.967116	0.984077	1.0372	0.956417	1.05329	1.02984	1.01208	1.02604	0.987892	0.975302	1.01319	1.04672	0.993969	1.0901	1.04143	0.996162	1.02961	0.95757	0.994986	1.00681	0.965446	0.957777	1.00027	0.960474	1.03206	0.977577	1.0394	0.992202	0.987302	0.989303	1.08885	1.05679	1.156	0.95728	0.962753	0.94851	1.03715	1.00766	0.938267	0.988834	0.979101	1.02494	1.0326	0.994726	0.991133	1.09332	0.997241
41191_at	PALLD	1.60799	1.80969	1.6015	1.62903	1.56425	1.40316	1.63491	1.99934	1.831	1.7072	1.71816	1.51001	1.78165	1.58963	1.43965	1.76236	1.70688	1.8333	1.72309	1.78338	1.58173	1.55112	1.86206	1.65809	1.5197	1.29956	1.93821	1.59199	1.54467	1.6443	1.51473	1.39865	1.91426	1.98425	1.82978	1.54599	1.75184	1.23536	1.78472	1.72021	1.52649	1.89672	1.6067	1.60336	1.59145	1.33735	1.43367	1.56058
33234_at	RBM34	0.914797	0.962998	0.920477	0.881133	0.926884	0.877738	0.87838	0.897363	0.916028	0.899705	0.932381	0.872144	0.846702	0.883661	0.880469	0.867664	0.894428	0.867131	0.892229	0.924246	0.920936	0.910314	0.904812	0.918787	0.897267	0.88089	0.886199	0.8621	0.884541	0.890836	0.882355	0.933562	0.829213	0.790318	0.895343	0.862571	0.914604	0.900077	0.908923	0.918822	0.912737	0.869917	0.905525	0.921906	0.903767	0.890205	0.929646	0.868007
329_s_at	PIK3R3	1.73407	1.75053	1.72892	1.68898	1.64148	1.78969	1.75536	1.68157	1.79734	1.76481	1.76582	1.84254	1.67958	1.73962	1.74597	1.67305	1.75435	1.68404	1.66843	1.6573	1.79234	1.67399	1.7303	1.77403	1.71255	1.7039	1.70893	1.73384	1.7223	1.73258	1.6794	1.80275	1.78628	1.67761	1.77032	1.77665	1.78657	1.84938	1.70026	1.74125	1.79976	1.70265	1.77028	1.76066	1.79197	1.76	1.6956	1.9503
38362_at	QRICH1	0.58362	0.523214	0.51366	0.529186	0.505278	0.486886	0.516237	0.519251	0.519991	0.566294	0.558604	0.517863	0.602504	0.527956	0.528029	0.588512	0.539748	0.673743	0.543149	0.527833	0.521924	0.507858	0.536367	0.576576	0.529656	0.52468	0.569735	0.531623	0.503934	0.511514	0.488477	0.544635	0.584591	0.531169	0.544816	0.51615	0.529469	0.500782	0.519573	0.511567	0.496443	0.522002	0.562005	0.514777	0.506222	0.512297	0.502747	0.578661
34755_at	PARP2	1.19484	1.15091	1.14118	1.10139	1.09444	1.11005	1.12862	1.16882	1.14393	1.17267	1.11717	1.1502	1.03193	1.14648	1.09987	1.05384	1.10371	1.08586	1.13724	1.16473	1.10225	1.10399	1.13473	1.15832	1.1466	1.12677	1.13732	1.15811	1.17133	1.12558	1.07028	1.12465	1.09831	0.987707	1.14929	1.13941	1.10251	1.11379	1.13403	1.11544	1.14427	1.15455	1.10998	1.13816	1.16493	1.16266	1.07963	1.12414
32567_at	CHKA	1.32004	1.23966	1.28743	1.28996	1.24521	1.2869	1.28637	1.24656	1.2557	1.31141	1.22743	1.30306	1.27224	1.30594	1.30099	1.28153	1.26887	1.25645	1.29037	1.24564	1.32442	1.33082	1.23933	1.36583	1.32531	1.40523	1.28751	1.34399	1.29465	1.30478	1.32466	1.35216	1.1837	1.16539	1.29738	1.32005	1.27765	1.45153	1.22662	1.27348	1.33538	1.28867	1.32185	1.33942	1.32243	1.31496	1.30968	1.22603
34056_g_at	ACVR1B	0.936535	0.964973	0.959334	0.996207	0.974656	1.001	0.94028	0.962202	0.978536	1.02119	0.945402	0.930956	1.003	0.97661	0.964806	0.971581	1.03365	0.931834	0.976211	0.97889	0.934206	1.00599	0.996644	0.950091	0.937377	0.984989	0.956733	0.986985	0.996656	0.943845	0.955562	0.982889	1.0816	1.15143	1.00108	1.00224	0.997733	0.928963	1.04415	1.01416	0.979216	1.01556	1.01533	1.07898	1.0021	0.976645	0.995384	0.988917
1891_at	MAP3K8	0.576321	0.550797	0.588093	0.615457	0.602464	0.620527	0.573029	0.58783	0.547324	0.605212	0.580128	0.553002	0.552059	0.545463	0.565653	0.592805	0.563439	0.592741	0.555318	0.555322	0.57542	0.592937	0.567574	0.59725	0.579379	0.598156	0.57229	0.521497	0.572729	0.528566	0.568114	0.57099	0.611914	0.580165	0.561368	0.596617	0.61547	0.576083	0.612346	0.647327	0.567008	0.570828	0.521107	0.65178	0.571381	0.560689	0.570352	0.582132
1415_at	1415_at	1.53669	1.52174	1.55107	1.58433	1.52649	1.55586	1.56311	1.47192	1.50105	1.51356	1.50859	1.53707	1.53576	1.51557	1.50209	1.54048	1.53175	1.56151	1.53142	1.5212	1.50604	1.55028	1.51064	1.53446	1.5594	1.55361	1.54947	1.56463	1.57819	1.51281	1.53842	1.55841	1.55887	1.53165	1.52666	1.55563	1.53221	1.46701	1.49567	1.54363	1.53003	1.51775	1.54974	1.52247	1.52561	1.53874	1.52658	1.54574
36951_at	MRPL49	1.32071	1.31768	1.27245	1.34782	1.29719	1.35653	1.3363	1.32891	1.38122	1.3823	1.33619	1.41188	1.34128	1.38314	1.29899	1.31318	1.3846	1.16996	1.28188	1.29957	1.26141	1.28497	1.30871	1.25852	1.25579	1.30645	1.2834	1.3409	1.24278	1.35043	1.32376	1.27124	1.32703	1.29674	1.36313	1.3359	1.38614	1.4229	1.33462	1.39095	1.37684	1.27529	1.33519	1.34335	1.34597	1.33298	1.30818	1.38614
1680_at	GRB7	1.34506	1.35129	1.35696	1.38016	1.32179	1.37341	1.34947	1.32192	1.36739	1.29351	1.31391	1.37004	1.34232	1.29973	1.31018	1.33323	1.32564	1.38992	1.32522	1.33889	1.36621	1.36586	1.29509	1.3404	1.33354	1.38965	1.34017	1.3571	1.33553	1.33441	1.3708	1.36071	1.3087	1.29777	1.32086	1.34273	1.35013	1.34674	1.29121	1.34642	1.33062	1.33012	1.34387	1.33433	1.30159	1.33201	1.35486	1.36373
39064_at	MTHFS	1.1363	1.07528	1.08546	1.088	1.10656	1.17607	1.14131	1.07906	1.14252	1.14778	1.11615	1.12861	1.1196	1.25941	1.12531	1.07672	1.13242	1.06227	1.08871	1.08867	1.0605	1.09827	1.10694	1.10216	1.03977	1.06879	1.09704	1.11308	1.08406	1.11228	1.13035	1.07464	1.07004	1.13163	1.10316	1.15349	1.04612	1.03631	1.06808	1.08011	1.18113	1.03891	1.1452	1.18257	1.07531	1.15052	1.08426	1.06668
41506_at	mitogen-activated protein kinase-activated protein kinase 5	0.784973	0.786924	0.761716	0.81421	0.763198	0.856327	0.920964	0.831665	0.844343	0.863428	0.842811	0.85734	0.799847	0.854517	0.877806	0.782479	0.816421	0.792096	0.794952	0.733683	0.828832	0.802342	0.829468	0.877557	0.790352	0.763913	0.850923	0.800916	0.803088	0.836901	0.854208	0.818144	0.937419	0.924928	0.840604	0.800777	0.816877	0.846304	0.766963	0.721792	0.862977	0.784897	0.821782	0.785784	0.81534	0.843803	0.814656	0.752017
39858_s_at	STX11	0.638614	0.562137	0.695013	0.612495	0.651982	0.573988	0.701057	0.669326	0.60784	0.623839	0.624293	0.716707	0.627178	0.712777	0.660461	0.627263	0.606739	0.655729	0.681206	0.727344	0.676083	0.660691	0.6329	0.637964	0.674687	0.683785	0.614009	0.699944	0.70324	0.7024	0.680124	0.711868	0.599104	0.572501	0.675601	0.662761	0.682994	0.634987	0.68224	0.641427	0.643087	0.631334	0.686829	0.772033	0.658228	0.722323	0.754363	0.634065
112_g_at	TAF1	0.618643	0.581768	0.605155	0.673796	0.64347	0.638759	0.573939	0.551483	0.573047	0.540207	0.573094	0.604993	0.627757	0.60611	0.613962	0.604804	0.608835	0.609152	0.615377	0.609281	0.621475	0.631741	0.572184	0.598909	0.603894	0.649131	0.613616	0.585292	0.605735	0.626063	0.670021	0.656661	0.56366	0.615123	0.554832	0.600876	0.570807	0.650603	0.601035	0.511183	0.580695	0.620002	0.57379	0.622672	0.565697	0.641056	0.592619	0.611607
37965_at	PARVB	0.97212	0.898326	0.943136	0.97833	0.940373	0.886929	0.925646	0.921637	0.906178	0.844657	0.961302	0.96375	0.953334	0.872815	1.10335	0.964912	0.87125	0.937363	0.964538	0.95232	0.932181	1.03813	0.882832	0.983455	1.02248	1.01143	1.00599	0.992922	0.963577	0.931744	1.00179	0.982851	0.78647	0.705145	0.998383	0.945714	0.92869	0.976513	0.919146	0.918389	1.03507	0.991342	0.914226	0.930044	0.915796	1.03685	1.01232	1.01405
39694_at	TMEM109	1.62357	1.65383	1.65922	1.67149	1.62061	1.68044	1.60126	1.65013	1.56287	1.5952	1.63339	1.64877	1.6251	1.60671	1.6379	1.63355	1.68026	1.66202	1.6834	1.66253	1.62896	1.65981	1.63365	1.5958	1.66322	1.64484	1.62955	1.62764	1.65646	1.60957	1.63643	1.5851	1.70921	1.75525	1.61303	1.66769	1.63284	1.54583	1.64967	1.62407	1.57753	1.70029	1.64433	1.61709	1.58754	1.62187	1.6062	1.6233
41122_at	KDM1	1.20497	1.2274	1.14131	1.11874	1.13719	1.16924	1.18751	1.18212	1.29095	1.26656	1.22642	1.30913	1.16409	1.2043	1.24028	1.16257	1.1931	1.1913	1.13823	1.07332	1.27948	1.20629	1.19495	1.24732	1.22794	1.19568	1.18242	1.16726	1.16647	1.22509	1.29623	1.20692	1.22738	1.20522	1.19681	1.1703	1.25767	1.3534	1.23131	1.22137	1.3702	1.15864	1.22834	1.19112	1.22487	1.2421	1.19521	1.24975
40191_s_at	CEP68	0.829814	0.961047	0.840511	1.00178	0.844761	0.810014	0.898793	0.927564	0.953166	0.806571	0.920711	0.859728	0.851861	0.813683	0.826955	0.928333	0.877408	0.879598	0.881734	0.905794	0.915009	0.819261	0.970037	0.893602	0.880469	0.830907	0.923728	0.88957	0.852919	0.873579	0.866774	0.886794	1.07721	0.98635	0.889435	0.870418	0.931774	0.857997	0.921341	0.830564	0.817248	0.91823	0.846346	0.781446	0.800176	0.765626	0.917678	0.944163
33344_at	MED14	0.566687	0.564737	0.640606	0.623864	0.552643	0.602336	0.638074	0.596227	0.592177	0.599666	0.61259	0.611631	0.642639	0.636738	0.544143	0.587441	0.584968	0.604385	0.611771	0.607878	0.634133	0.648913	0.569381	0.624734	0.64233	0.633527	0.604054	0.594072	0.624444	0.628939	0.617355	0.604796	0.560723	0.563912	0.646955	0.607766	0.731483	0.652527	0.584493	0.706333	0.641076	0.566099	0.597073	0.646771	0.587249	0.683489	0.632158	0.585287
38802_at	PGRMC1	1.53626	1.64372	1.45872	1.46779	1.5445	1.41975	1.52494	1.64115	1.69129	1.6665	1.58165	1.50851	1.53413	1.60263	1.4031	1.6617	1.67242	1.4298	1.56346	1.62073	1.49302	1.49838	1.6232	1.45789	1.41192	1.414	1.61584	1.51863	1.5038	1.46352	1.49501	1.37918	1.71688	1.69357	1.63802	1.50097	1.57573	1.42113	1.55735	1.49524	1.42993	1.55473	1.61827	1.56451	1.46713	1.37959	1.41132	1.37447
41850_s_at	CCDC85B	1.17375	1.29569	1.29582	1.27936	1.26748	1.2487	1.33072	1.36305	1.26262	1.25016	1.3256	1.30657	1.26648	1.23872	1.31302	1.34498	1.33267	1.30815	1.29081	1.25965	1.30356	1.22922	1.25484	1.23185	1.25369	1.31955	1.25311	1.28709	1.23697	1.27531	1.31422	1.28478	1.33833	1.36218	1.25413	1.26554	1.21653	1.2253	1.27038	0.897889	1.26451	1.30562	1.31997	1.30557	1.27212	1.26591	1.32683	1.40325
38197_at	KEL	0.904591	0.8629	0.924764	0.923253	0.922562	0.920113	0.917718	0.906802	0.87957	0.911426	0.855784	0.929644	0.915654	0.953418	0.897691	0.887133	0.910806	0.904164	0.941552	0.861747	0.925648	0.926973	0.909599	0.942334	0.915079	0.965037	0.926068	0.952686	0.959819	0.949052	0.934508	0.88133	0.904473	0.987058	0.95682	0.916221	0.899489	0.944301	0.944663	0.9543	0.917116	0.909976	0.945872	0.916305	1.01824	0.94114	0.933717	0.942878
160039_at	CEACAM7	1.008	0.992717	1.06483	1.01478	0.951052	0.990215	1.0225	1.00979	1.01616	1.0148	0.983528	1.05735	1.05487	1.00426	0.988461	0.995225	0.993309	1.0224	1.02788	1.0071	0.988991	1.01275	1.00454	0.999101	1.04659	1.02519	1.03057	1.0718	1.04843	1.08352	1.05559	0.980045	1.03002	0.992269	1.00267	1.03952	0.948698	1.06959	0.992453	0.980128	1.01619	0.994328	0.983452	1.0357	1.01094	1.04649	1.00776	0.984624
40593_at	PTBP1	1.55913	1.54755	1.46525	1.45239	1.51365	1.50843	1.51583	1.4672	1.596	1.59607	1.58902	1.51596	1.58426	1.47274	1.50342	1.46318	1.48922	1.57717	1.48712	1.46864	1.59322	1.514	1.53914	1.59115	1.50971	1.43985	1.54024	1.45173	1.46057	1.47908	1.5423	1.55886	1.57058	1.42196	1.50598	1.50638	1.59692	1.59919	1.4844	1.50981	1.60329	1.46579	1.54851	1.47318	1.57468	1.54201	1.5622	1.54641
34434_at	chemokine (C-C motif) ligand 16	1.07345	1.05328	1.08898	1.13565	1.03165	1.09279	1.07781	1.00541	1.03257	1.03477	1.03674	1.07347	1.0401	1.09149	1.03674	1.01649	1.09011	0.964745	1.07126	1.05538	1.05394	1.08997	1.06731	1.07505	1.10827	1.08248	1.06978	1.05516	1.09442	1.04912	1.06442	1.04358	0.932024	1.02109	1.04686	1.06782	1.04136	1.09908	1.08358	1.12733	1.05036	1.06947	1.07937	1.07566	1.05597	1.10252	1.0599	1.06106
36070_at	KIAA1199	0.714978	0.747545	0.783709	0.713499	0.672343	0.718875	0.722651	0.73139	0.660021	0.678107	0.678576	0.705959	0.751208	0.721859	0.728582	0.725136	0.695457	0.684768	0.711857	0.702597	0.683021	0.701837	0.703042	0.705256	0.723726	0.760194	0.723462	0.786079	0.754678	0.731712	0.655447	0.72705	0.713119	0.692408	0.721251	0.723241	0.697924	0.678935	0.741304	0.943043	1.1797	0.759775	0.68659	0.67665	0.661712	0.706787	0.762841	0.682346
41291_at	Homo sapiens chromosome 19, cosmid R32184	1.00176	1.08799	1.18885	1.15243	1.15282	1.17579	1.09589	1.00129	1.01543	1.01532	1.03282	1.09908	0.985842	1.02105	1.08255	1.03782	1.08015	1.06853	1.15085	1.01718	1.11985	1.03666	1.00616	1.05091	1.05559	1.07884	1.05564	1.05375	1.04481	1.06746	1.06017	1.05445	0.977717	1.08631	0.970623	1.04326	1.0053	1.02014	1.03363	1.00414	1.05957	1.17312	1.05265	1.07891	1.04112	1.05266	1.02174	1.11056
38618_at	Human PAC clone DJ515N1 from 22q11.2-q22	1.0816	0.983829	1.04614	0.979838	1.08626	1.13872	1.01308	0.910932	1.09526	0.992484	1.08147	1.13115	1.05587	0.939393	1.20582	0.954979	1.00074	1.10431	0.980048	0.940216	1.05324	1.03146	0.970425	1.17121	1.12043	1.04816	0.968534	0.970639	0.993401	0.955192	1.05992	1.15079	1.08059	1.17426	0.976521	1.0546	1.02557	1.27124	0.993903	0.976587	1.144	1.04046	1.03147	1.01316	1.10951	1.07706	1.11495	1.25102
32476_at	Homo sapiens MAGE-B2 (MAGE-B2), MAGE-B3 (MAGE-B3), MAGE-B4 (MAGE-B4), and MAGE-B1 (MAGE-B1) genes, complete cds	0.544051	0.541774	0.562443	0.585609	0.542405	0.59811	0.551342	0.560625	0.554503	0.568211	0.56762	0.589487	0.563727	0.580868	0.594327	0.59858	0.550863	0.552871	0.577787	0.568706	0.573823	0.537585	0.53649	0.538113	0.578207	0.602772	0.559787	0.560214	0.586478	0.590051	0.598002	0.542585	0.612053	0.578189	0.561312	0.577052	0.590429	0.569407	0.557153	0.687539	0.567529	0.559342	0.57644	0.586402	0.589984	0.577055	0.603067	0.529535
227_g_at	PRKAR1A	1.50229	1.5441	1.4437	1.41386	1.58759	1.53945	1.42584	1.5623	1.48521	1.58202	1.51806	1.37243	1.34703	1.49174	1.51077	1.44582	1.58095	1.36803	1.53818	1.54624	1.36864	1.46435	1.57069	1.41463	1.3059	1.33177	1.53192	1.43255	1.45899	1.54514	1.55055	1.2342	1.55971	1.42276	1.5323	1.46594	1.54232	1.11008	1.5186	1.42905	1.41625	1.51744	1.49202	1.47498	1.30947	1.46076	1.27036	1.33105
1848_at	RAP1A	1.06341	1.11018	0.862491	0.912465	1.07384	0.947105	0.911937	1.18216	1.03724	1.0292	1.01501	0.867211	0.972251	0.898945	0.910999	0.942763	1.00543	0.96414	1.0253	0.997675	0.951909	0.934542	1.11635	0.999287	0.932989	0.827113	1.0163	0.858859	0.9324	0.937147	0.902241	0.895237	1.02261	1.15462	1.0349	0.869364	0.940046	0.889825	0.99668	0.982804	0.883971	1.06847	0.890118	0.839699	0.873255	0.87928	0.834038	1.00462
41642_at	SMA4	0.939103	1.02463	0.939018	0.985819	0.944963	1.16381	1.08076	0.966958	1.11376	1.03328	0.955034	0.934212	1.00997	0.957784	0.983454	1.00756	0.919853	1.21062	1.01697	0.972295	1.03643	0.868459	1.06565	1.04472	1.20367	1.13638	0.991212	1.04977	1.03346	1.18206	0.827278	1.29248	0.985977	0.77278	1.14386	1.06685	1.08375	1.07368	1.10959	1.19374	0.94206	0.901157	0.944616	0.896405	0.980483	1.14459	1.15096	0.930225
31561_at	SLC9A2=Na+	0.701219	0.756533	0.78971	0.766972	0.759827	0.744041	0.72841	0.728406	0.705663	0.719197	0.713236	0.773106	0.73259	0.70948	0.697546	0.7489	0.717207	0.807592	0.72592	0.722475	0.756976	0.723035	0.753805	0.73226	0.760401	0.761588	0.735368	0.771695	0.742167	0.753155	0.748399	0.742377	1.08162	1.16182	0.708723	0.696239	0.728467	0.787765	0.740724	0.746221	0.706547	0.727182	0.719959	0.734498	0.766892	0.710624	0.774393	0.712176
32309_at	DNA damage repair and recombination protein RAD52 pseudogene	0.580485	0.579709	0.631511	0.650785	0.535359	0.622709	0.599996	0.538558	0.586024	0.561465	0.572476	0.56266	0.543627	0.533326	0.59514	0.575176	0.597676	0.578873	0.59128	0.569171	0.558349	0.536657	0.610826	0.544359	0.616997	0.56029	0.517008	0.603058	0.573377	0.560204	0.549547	0.519446	0.584634	0.58694	0.588295	0.572044	0.555099	0.665446	0.563301	0.856643	0.557526	0.570213	0.547053	0.593666	0.59815	0.58576	0.576684	0.578855
39525_at	DKFZp762F2110_r1 Homo sapiens cDNA, 5 end	0.767841	0.616819	0.616385	0.575462	0.701229	0.657267	0.543779	0.586688	0.588139	0.785685	0.707151	0.609423	0.585107	0.69829	0.743651	0.565187	0.734644	0.661754	0.634542	0.657931	0.664618	0.640708	0.668556	0.607805	0.66233	0.637487	0.588614	0.614248	0.647947	0.673584	0.792743	0.589491	0.547448	0.592555	0.615391	0.657457	0.563361	0.606532	0.555485	0.646682	0.623071	0.596792	0.647738	0.57529	0.551413	0.701589	0.562724	0.595182
34917_at	H.sapiens mRNA for OX40 homologue	0.796068	0.710112	0.798234	0.847824	0.75417	0.753574	0.755807	0.709644	0.721145	0.708417	0.742367	0.790879	0.77229	0.781488	0.708932	0.816873	0.734929	0.681218	0.78514	0.748353	0.760592	0.785137	0.779978	0.805543	0.813623	0.82856	0.720189	0.778634	0.793067	0.743465	0.76442	0.832722	0.634137	0.63943	0.712423	0.798516	0.816766	0.755347	0.763383	0.8312	0.861385	0.741805	0.757042	0.831041	0.736437	0.762224	0.789452	0.82862
32725_at	BID	1.24491	1.14087	1.17044	1.22251	1.17982	1.23332	1.14928	1.14318	1.12541	1.15741	1.16878	1.18568	1.12167	1.188	1.18062	1.10327	1.13594	1.16313	1.16216	1.18062	1.15063	1.19538	1.1627	1.21767	1.21273	1.10869	1.14368	1.16533	1.24877	1.18338	1.15937	1.13618	1.11271	1.16152	1.13963	1.17891	1.14194	1.12715	1.12656	1.11217	1.17062	1.14592	1.06795	1.15096	1.15937	1.17076	1.13462	1.18949
33449_at	PSMA7	1.29754	1.28848	1.31941	1.31157	1.311	1.37153	1.33368	1.3098	1.26966	1.31852	1.30721	1.31916	1.30608	1.31713	1.34273	1.29037	1.283	1.37706	1.30774	1.28695	1.33021	1.30774	1.30174	1.31477	1.32827	1.31771	1.28985	1.2902	1.35901	1.32144	1.34401	1.35734	1.33589	1.31954	1.32149	1.33224	1.28636	1.33077	1.30134	1.3571	1.34389	1.33252	1.32791	1.32007	1.33275	1.31323	1.34607	1.39009
36748_at	SYN2	0.658762	0.64896	0.754162	0.73667	0.652561	0.711325	0.691492	0.680034	0.661219	0.625493	0.669018	0.721379	0.705198	0.649859	0.627554	0.669684	0.646241	0.673902	0.736623	0.670109	0.702372	0.723319	0.710339	0.664781	0.747966	0.752894	0.672613	0.712879	0.738668	0.658055	0.666848	0.742997	0.585721	0.584166	0.691315	0.755002	0.686845	0.662159	0.681925	0.816433	0.698013	0.719066	0.667839	0.633423	0.662031	0.680703	0.71236	0.675289
35622_at	SHC2	1.30141	1.30948	1.36258	1.38458	1.4193	1.39394	1.43339	1.29439	1.37335	1.38452	1.3668	1.44035	1.33772	1.44856	1.48677	1.37223	1.38441	1.28978	1.38397	1.33945	1.43908	1.38449	1.3856	1.51949	1.33128	1.36718	1.32568	1.42444	1.47712	1.44423	1.42538	1.39369	1.29647	1.29427	1.41035	1.52582	1.42906	1.49279	1.3226	1.33282	1.37296	1.33523	1.47491	1.39631	1.54191	1.40443	1.4875	1.51523
36453_at	KBTBD11	0.910471	0.986491	0.855157	0.816521	0.785223	1.01029	0.976783	0.872469	0.957261	1.12338	1.10294	0.890303	0.879277	1.13472	0.969284	0.892415	1.05322	0.948327	0.996583	0.857052	0.969663	0.869665	1.08596	0.816843	0.918558	1.0437	0.894096	0.972815	0.869091	0.863741	0.848824	0.886291	1.11827	1.06732	0.972915	0.851904	0.876904	0.796546	0.909642	1.00462	0.831494	0.823823	1.11329	0.951508	0.939806	0.888047	0.906246	0.777499
1654_at	BRAF	0.950044	0.921585	0.926304	0.88904	0.927376	0.890258	0.903466	0.88395	0.920704	0.917849	0.890143	0.936406	0.873449	0.907668	0.96047	0.885447	0.86225	0.926654	0.906707	0.865726	0.913844	0.963144	0.872523	0.978067	0.929573	0.934817	0.924464	0.948277	0.936202	0.922565	0.92155	0.954752	0.886597	0.880111	0.873839	0.952682	0.873703	1.04464	0.936104	0.909391	0.911747	0.899901	0.908588	0.922525	0.932319	0.935012	0.963388	0.991932
34756_g_at	PARP2	0.637841	0.642219	0.58271	0.600433	0.558312	0.529676	0.586247	0.572495	0.592607	0.591084	0.603054	0.566931	0.525151	0.572402	0.570858	0.498543	0.494479	0.548903	0.616785	0.592008	0.556921	0.569836	0.596388	0.599547	0.545632	0.562186	0.569767	0.533033	0.562099	0.572993	0.565385	0.602151	0.626975	0.648683	0.593285	0.591855	0.571471	0.617216	0.582798	0.705072	0.653821	0.603994	0.558236	0.535484	0.577485	0.587914	0.616826	0.53082
33253_at	TRIM14	1.05328	1.02194	0.999651	0.951795	1.03393	1.12696	0.979092	0.937629	1.14348	0.996615	1.07164	1.13845	1.03275	0.916565	0.924659	0.948985	0.940609	0.971599	1.02555	0.958733	1.06672	1.04696	0.99145	1.026	0.964058	0.899792	1.01519	0.924732	1.01598	0.986829	1.10641	1.04	0.990554	0.946613	0.998586	1.26852	1.08406	1.02407	0.997811	0.941607	1.10122	0.966104	0.990041	0.96701	0.904277	1.10326	1.00153	1.13571
32179_s_at	SNAP23	0.65431	0.607184	0.526418	0.514394	0.69097	0.673525	0.551333	0.603629	0.50253	0.654192	0.630884	0.561531	0.600016	0.672774	0.632477	0.522839	0.653752	0.563771	0.609163	0.662858	0.555064	0.62962	0.552763	0.557516	0.550636	0.701043	0.572664	0.550992	0.586343	0.660039	0.677783	0.545588	0.648531	0.643052	0.60995	0.557982	0.581742	0.486753	0.557135	0.577452	0.53424	0.594813	0.593846	0.622578	0.568023	0.634024	0.578332	0.56085
34312_at	CDNA clone IMAGE:5314178	1.26442	1.12679	0.910809	0.962547	1.15542	1.07527	0.955317	1.04083	1.14182	1.1534	1.1581	0.982938	1.02681	1.07856	0.949565	0.92952	1.09097	0.98368	1.06607	0.989982	1.08786	1.08553	1.1721	1.04594	1.05992	0.967157	1.05862	1.02611	1.04555	1.07284	1.02773	0.978028	1.22114	1.20917	1.05871	0.962408	1.04846	1.17485	1.09794	1.24013	1.14736	1.0214	1.09572	0.968897	1.0889	1.11287	1.13738	1.2693
1290_g_at	GSTM5	1.22915	1.26135	1.27533	1.32249	1.21615	1.20675	1.30195	1.31102	1.28738	1.25964	1.22275	1.27592	1.31619	1.26289	1.20582	1.30172	1.21689	1.33277	1.26809	1.29092	1.22215	1.24603	1.2485	1.27543	1.29775	1.26083	1.36198	1.36583	1.32144	1.28994	1.21931	1.23211	1.31259	1.21063	1.30449	1.28911	1.25878	1.19025	1.29027	1.25119	1.29191	1.32897	1.23352	1.2435	1.235	1.25752	1.23934	1.2941
40977_f_at	CDR1	0.455431	0.550817	0.559331	0.541229	0.524988	0.627987	0.55356	0.478049	0.508714	0.462728	0.497649	0.546809	0.521739	0.523957	0.596029	0.520269	0.506928	0.486318	0.497508	0.492001	0.492381	0.520904	0.479973	0.529593	0.532995	0.497178	0.523203	0.565206	0.534354	0.512419	0.577621	0.485337	0.519165	0.564012	0.605011	0.604242	0.505839	0.497914	0.487748	0.734423	0.546713	0.543298	0.531376	0.533126	0.530118	0.523948	0.545016	0.467168
37103_at	BEAN	0.781303	0.727115	0.803581	0.754196	0.738806	0.816462	0.754831	0.784588	0.712767	0.732407	0.729392	0.794847	0.751982	0.709931	0.709327	0.759556	0.717156	0.807339	0.732822	0.698357	0.759678	0.733927	0.742627	0.723689	0.798257	0.783467	0.724525	0.742557	0.786744	0.750578	0.735802	0.775575	0.751092	0.731002	0.765637	0.753337	0.772774	0.753176	0.753023	0.963062	0.752666	0.7519	0.771351	0.751922	0.767125	0.727452	0.7965	0.765784
2066_at	BAX	1.18645	1.19061	1.29024	1.24143	1.23662	1.28217	1.29014	1.22747	1.18029	1.20305	1.23812	1.22784	1.19491	1.1916	1.23402	1.24726	1.22612	1.20853	1.24945	1.22135	1.21897	1.20882	1.22857	1.22655	1.23071	1.23347	1.22046	1.23291	1.20938	1.2401	1.24339	1.2541	1.25803	1.21186	1.24462	1.22318	1.21833	1.19	1.16144	1.21057	1.23738	1.20505	1.24295	1.27337	1.21159	1.24677	1.22365	1.18046
36142_at	ATXN1	1.12687	1.16668	1.1772	1.19714	1.16807	1.24387	1.18808	1.23038	1.20401	1.21565	1.20551	1.21654	1.21101	1.16835	1.13071	1.15788	1.17339	1.23091	1.13469	1.21762	1.16263	1.13083	1.21078	1.23197	1.11493	1.00636	1.28982	1.16081	1.23472	1.2092	1.17286	1.14811	1.20409	1.12494	1.29071	1.22659	1.29979	1.00774	1.17105	1.1995	1.11155	1.19628	1.17378	1.12668	1.18863	1.04949	1.12008	1.22132
32368_at	PCDH8	0.608307	0.600854	0.681369	0.748642	0.744471	0.60816	0.580082	0.558113	0.556438	0.52199	0.723752	0.550603	0.539143	0.545612	0.602914	0.521233	0.613024	0.528628	0.562151	0.592877	0.504713	0.524023	0.511271	0.563227	0.550788	0.544948	0.525352	0.5342	0.615167	0.511571	0.57813	0.680993	0.584357	0.600684	0.617264	0.56686	0.882328	0.614004	0.497463	0.835676	0.513297	0.656311	0.533684	0.569091	0.523313	0.618613	0.573257	0.580535
838_s_at	UBE2I	1.3001	1.26005	1.26157	1.24544	1.23345	1.2828	1.29686	1.19653	1.40341	1.31318	1.27089	1.33412	1.25368	1.17515	1.22614	1.24202	1.18728	1.24579	1.21043	1.20334	1.29743	1.22434	1.21293	1.31747	1.23927	1.21427	1.2657	1.21622	1.23065	1.24714	1.28982	1.25078	1.2262	1.17185	1.27694	1.35813	1.38739	1.43109	1.22832	1.35266	1.38375	1.23333	1.21478	1.20034	1.28228	1.23755	1.22602	1.31907
32824_at	tripeptidyl peptidase I	1.03848	1.03194	1.00007	1.07517	1.14876	0.967364	1.03429	1.03339	1.05755	1.10172	1.04838	1.04574	1.03949	0.965642	1.01106	1.04125	0.996673	1.04946	1.04159	1.05831	1.03418	1.06797	1.0612	1.07695	0.987763	1.05294	1.07549	1.0437	1.07284	1.08345	1.02709	0.994377	0.958356	0.909509	1.08144	1.08897	1.11299	1.08919	1.06698	1.08576	1.05122	1.04114	1.04481	0.95977	1.01844	1.02587	1.04605	1.07551
35304_at	RAB6A	1.15809	1.23506	1.14138	1.16024	1.145	1.16572	1.11486	1.22091	1.24554	1.24773	1.20462	1.16863	1.19182	1.15919	1.14689	1.21337	1.20972	1.20734	1.15074	1.20426	1.15332	1.17174	1.20176	1.21008	1.16058	1.14306	1.25023	1.15695	1.15018	1.17355	1.11664	1.17073	1.1671	1.12647	1.22494	1.24756	1.276	1.27036	1.18543	1.19668	1.19674	1.13677	1.21546	1.15931	1.19913	1.15537	1.16857	1.27153
32805_at	aldo-keto reductase family 1, member C1 (dihydrodiol dehydrogenase 1; 20-alpha (3-alpha)-hydroxysteroid dehydrogenase)	1.0668	1.07083	1.10986	1.13125	1.0632	1.01753	1.07727	1.19776	1.07749	1.13719	1.13757	1.11009	1.12739	1.00679	0.959926	1.07306	1.16619	1.06458	1.11999	1.09453	0.999999	1.07519	1.16335	1.03441	1.27483	1.05357	1.18082	0.968805	1.07953	1.12982	1.06392	1.16309	1.11174	1.00735	1.11338	1.04336	1.1171	1.49016	1.13367	1.17881	1.09138	1.13304	1.01206	1.04126	1.10326	1.03897	0.965052	1.06098
32291_at	UNC13A	0.648116	0.631567	0.723769	0.755401	0.689618	0.686767	0.691471	0.735016	0.755591	0.636133	0.660844	0.776512	0.791319	0.721672	0.752935	0.710422	0.714633	0.667468	0.68419	0.68547	0.67415	0.685303	0.682563	0.64996	0.708201	0.756158	0.710006	0.678492	0.721068	0.699143	0.751086	0.733841	0.619032	0.611966	0.715241	0.753992	0.685602	0.706827	0.704937	0.861995	0.719936	0.662669	0.768106	0.658957	0.714945	0.734572	0.766089	0.619949
36846_s_at	LSM7	1.37147	1.36353	1.32797	1.20177	1.45545	1.47896	1.32387	1.31787	1.36961	1.34545	1.37485	1.33222	1.36744	1.3827	1.48949	1.31616	1.37189	1.23453	1.34345	1.30682	1.38184	1.35262	1.34387	1.42017	1.38857	1.34604	1.29058	1.28936	1.33722	1.4058	1.40508	1.36935	1.21077	1.08649	1.34511	1.35106	1.42365	1.38228	1.35628	1.25375	1.49825	1.29338	1.35161	1.40802	1.37899	1.42547	1.44122	1.4389
39523_at	STX16	0.991731	1.02028	0.968103	0.960887	0.99728	1.1205	0.88636	1.03265	0.859633	0.937492	0.967415	0.960802	0.900732	0.985343	1.02394	0.9835	1.07163	0.964565	1.0396	1.057	0.997981	1.06442	0.983401	0.961462	0.960197	0.983871	0.922733	1.01232	0.994025	1.03135	0.98045	0.983842	1.02019	0.983718	0.876338	0.979606	0.879965	0.865994	0.997808	0.823797	0.942064	1.03319	0.963384	1.00326	0.928039	1.09004	1.00655	0.926429
41138_at	CD99	1.85659	1.87212	1.77618	1.78162	1.85995	1.77951	1.84874	1.89907	1.94007	1.92731	1.86256	1.94243	1.89804	1.89909	1.85296	1.84524	1.92244	1.78186	1.81279	1.8198	1.83488	1.80084	1.94545	1.91383	1.86598	1.77714	1.89784	1.84163	1.80167	1.81141	1.80833	1.77889	1.92482	1.88548	1.95214	1.85922	1.80875	1.69779	1.82642	1.87736	1.7873	1.83409	1.93466	1.87592	1.84238	1.74656	1.73665	1.85114
41867_at	CREB3L1	1.77185	1.62621	1.71637	1.62327	1.64052	1.64602	1.6506	1.58538	1.64202	1.58362	1.62434	1.66073	1.64061	1.53143	1.6436	1.60078	1.59826	1.66148	1.66885	1.57183	1.64025	1.73113	1.62121	1.60114	1.6928	1.60461	1.6403	1.61562	1.65975	1.6346	1.6487	1.75644	1.62214	1.66763	1.61265	1.73487	1.66314	1.78343	1.57232	1.66193	1.69408	1.67831	1.68128	1.62142	1.64192	1.74575	1.61032	1.68496
36648_at	MED7	0.731416	0.779167	0.706406	0.761113	0.699149	0.77792	0.743427	0.766043	0.753132	0.799791	0.745381	0.754505	0.696487	0.733289	0.684821	0.767401	0.701821	0.742953	0.727372	0.736808	0.733708	0.715139	0.750722	0.681998	0.69558	0.713888	0.734708	0.714142	0.701492	0.726107	0.71122	0.740206	0.724469	0.747675	0.758456	0.76561	0.783854	0.689818	0.745591	0.747899	0.73898	0.768313	0.826402	0.73372	0.738088	0.692942	0.746244	0.777111
711_at	RCD1 required for cell differentiation1 homolog (S. pombe)	1.0571	0.946385	0.971427	1.00042	0.953165	0.960527	0.991854	0.92384	0.946676	0.955997	0.924461	0.945238	0.980328	0.946238	1.03564	0.993285	0.914056	0.991941	0.94211	0.930915	1.055	0.965492	0.935445	0.946592	0.983832	0.965613	0.972744	0.96147	0.982097	0.969399	0.907649	1.05489	0.947429	0.918947	0.961123	1.02116	0.91933	0.957745	0.916592	0.892653	0.967824	0.921718	0.984781	0.95838	0.994689	0.973926	0.958415	0.923806
1509_at	MMP16	0.642539	0.597078	0.66571	0.626511	0.612231	0.581054	0.709371	0.59306	0.62747	0.645405	0.597151	0.650151	0.587956	0.62925	0.649605	0.594041	0.559874	0.708163	0.656127	0.625812	0.623133	0.669634	0.592113	0.636547	0.670491	0.637675	0.677738	0.626359	0.650837	0.609027	0.626017	0.663232	0.603088	0.620672	0.615134	0.660112	0.654683	0.653966	0.657229	0.622761	0.630321	0.614188	0.61062	0.67615	0.601593	0.65285	0.657578	0.747223
32273_at	Clone 23618 mRNA sequence	0.603524	0.641666	0.617731	0.762654	0.615457	0.679828	0.592363	0.617683	0.638438	0.59333	0.593945	0.584132	0.570586	0.644377	0.620521	0.569417	0.675613	0.608843	0.643945	0.612906	0.629727	0.615728	0.612597	0.613839	0.673241	0.622786	0.579995	0.601597	0.719862	0.600749	0.580158	0.607612	0.680764	0.698241	0.712724	0.660596	0.634285	0.642818	0.642978	0.909173	0.6292	0.607129	0.618752	0.589546	0.615966	0.58763	0.664709	0.65253
1958_at	FIGF	0.47876	0.467458	0.47998	0.501571	0.494001	0.491205	0.511872	0.464249	0.458126	0.48602	0.49723	0.52865	0.489449	0.50175	0.499604	0.57077	0.456207	0.638707	0.488543	0.519035	0.510536	0.518758	0.465031	0.563756	0.57842	0.563708	0.535324	0.497479	0.520282	0.525696	0.475338	0.50632	0.470565	0.519367	0.472696	0.49284	0.465691	0.512716	0.50286	0.515225	0.481458	0.497068	0.473428	0.490694	0.492277	0.531771	0.508999	0.494862
38722_at	COL6A1	1.43026	1.62678	1.57178	1.59178	1.40697	1.39108	1.57116	1.73613	1.62412	1.54982	1.50727	1.54725	1.63099	1.46046	1.45815	1.64418	1.54774	1.69122	1.56344	1.64165	1.50346	1.48381	1.59371	1.56566	1.60596	1.47934	1.72944	1.65073	1.56453	1.55486	1.47873	1.48015	1.6685	1.69759	1.70366	1.51559	1.64346	1.38039	1.56817	1.55333	1.54613	1.68091	1.52368	1.52036	1.49949	1.47152	1.51948	1.40709
34977_at	SIGLEC7	0.72036	0.757449	0.800379	0.707793	0.755288	0.781353	0.790453	0.720082	0.716785	0.682713	0.726824	0.815906	0.742349	0.737902	0.77565	0.717314	0.855367	0.846593	0.721304	0.745556	0.75415	0.754827	0.732255	0.735528	0.758932	0.778461	0.742774	0.75612	0.742406	0.774303	0.756616	0.759644	0.858277	0.957824	0.838376	0.727967	0.717406	0.78635	0.729348	0.708249	0.695377	0.707413	0.691413	0.716804	0.699691	0.735925	0.834194	0.76908
41732_at	BOLA2	1.27429	1.22788	1.20266	1.14686	1.26397	1.31782	1.26753	1.16018	1.27411	1.25519	1.26618	1.33467	1.3107	1.25082	1.33896	1.16208	1.23917	1.15952	1.21272	1.20828	1.27218	1.22378	1.18302	1.30265	1.28592	1.27809	1.14671	1.18631	1.15223	1.21937	1.26277	1.31421	1.15952	1.18157	1.19134	1.3035	1.25345	1.40957	1.16786	1.19437	1.31468	1.17202	1.26839	1.21119	1.28863	1.25069	1.26932	1.26584
32117_at	AATF	1.32469	1.31254	1.27725	1.25087	1.37069	1.26469	1.32172	1.32151	1.36745	1.29995	1.30749	1.34435	1.3487	1.26823	1.31975	1.29761	1.29954	1.30513	1.29565	1.2829	1.34636	1.32836	1.30203	1.32734	1.31487	1.31797	1.31154	1.27778	1.27043	1.30802	1.37808	1.29447	1.35846	1.30773	1.34193	1.30239	1.30493	1.31281	1.33727	1.33894	1.37087	1.31888	1.28753	1.32969	1.34968	1.30132	1.30995	1.38485
1851_s_at	FASLG	0.671501	0.672567	0.684719	0.659612	0.672711	0.679633	0.723759	0.666414	0.658165	0.654985	0.6601	0.72707	0.649669	0.671144	0.637699	0.755162	0.689167	0.783698	0.704008	0.675178	0.693505	0.682249	0.640892	0.707007	0.722291	0.701683	0.724995	0.72164	0.718299	0.709391	0.692679	0.708498	0.701309	0.718339	0.677589	0.683697	0.668296	0.67158	0.661846	0.643793	0.6552	0.675697	0.668418	0.699609	0.62506	0.672489	0.716435	0.692775
33417_at	RAB3GAP1	0.974982	0.961648	1.00114	0.964514	0.95585	0.909282	0.935407	0.981669	0.860176	0.899727	0.927146	0.965134	0.961421	0.922824	0.919666	0.946613	0.966181	0.927794	0.970394	0.987665	0.921434	0.975456	0.951583	0.96861	0.991122	1.00462	0.939476	1.02254	0.968876	0.945963	0.967685	0.928022	0.836657	1.00551	0.873383	0.956605	0.870005	0.943046	0.922236	0.903309	0.947596	0.997802	0.955497	0.978875	0.965342	0.936216	0.999935	0.872781
34837_at	CYTSA	1.20821	1.20403	1.11759	1.13388	1.12758	1.19699	1.17694	1.15372	1.22096	1.24664	1.18297	1.26599	1.25005	1.25263	1.09447	1.19292	1.26304	1.17228	1.16994	1.21491	1.27187	1.18956	1.25153	1.1634	1.15321	1.1993	1.18473	1.16012	1.11383	1.15484	1.21056	1.15336	1.07427	1.02066	1.26294	1.22612	1.22082	1.20561	1.19551	1.19146	1.30319	1.18568	1.27072	1.13344	1.18648	1.23786	1.1867	1.16928
37922_at	TCN2	1.1061	1.13494	1.13752	1.15168	1.08949	1.11024	1.17293	1.14424	1.10062	1.12292	1.09763	1.19981	1.12875	1.13145	1.12324	1.17989	1.17854	1.15755	1.11587	1.12271	1.11331	1.12729	1.12192	1.13142	1.1265	1.15341	1.13493	1.13216	1.123	1.11384	1.13703	1.14226	1.04394	1.13498	1.12619	1.10622	1.12355	1.12462	1.106	1.12108	1.0431	1.11504	1.11422	1.1886	1.11611	1.12902	1.15089	1.12126
39292_r_at	TRIM24	0.726315	0.727157	0.695261	0.769672	0.692166	0.747802	0.72004	0.645395	0.734074	0.718335	0.700518	0.696858	0.708944	0.69694	0.68242	0.705358	0.711694	0.744793	0.708581	0.653374	0.69165	0.744706	0.702908	0.696927	0.696261	0.732411	0.684422	0.707935	0.731381	0.720776	0.669978	0.732602	0.665349	0.616574	0.754855	0.725379	0.685068	0.732593	0.730938	0.7528	0.685733	0.686114	0.723268	0.661137	0.714137	0.7537	0.720816	0.749512
36813_at	TRIP13	0.935126	0.881948	0.889019	0.904682	0.904166	0.838845	0.918108	0.852469	0.8645	0.817997	0.870328	0.929609	0.848474	0.89322	0.900963	0.919197	0.879	0.909683	0.899792	0.84327	0.881104	0.934723	0.868327	0.908314	0.975415	0.842709	0.827323	0.865486	0.905925	0.908907	0.893877	0.934057	0.874508	0.938636	0.867871	0.894269	0.842884	0.904097	0.885958	1.00472	0.903258	0.875852	0.857518	0.867537	0.920797	0.900726	0.860791	0.927517
33333_at	IPCEF1	0.684505	0.651452	0.706452	0.716045	0.633269	0.695878	0.641468	0.691882	0.623092	0.654162	0.650423	0.661707	0.671685	0.659577	0.652598	0.612736	0.591186	0.696985	0.694721	0.698996	0.660856	0.707041	0.671628	0.711554	0.679168	0.687902	0.700991	0.693112	0.691094	0.633972	0.664208	0.736347	0.68901	0.676504	0.676866	0.675582	0.699938	0.694784	0.681108	0.72306	0.687725	0.684948	0.651134	0.644391	0.67846	0.640861	0.654941	0.68805
34003_at	Human chromosome 12p13 sequence	1.55029	1.46286	1.44907	1.42432	1.52256	1.52124	1.52502	1.47268	1.59048	1.53107	1.51379	1.41948	1.59094	1.49049	1.51869	1.45519	1.48199	1.4659	1.46935	1.41228	1.53822	1.45749	1.49829	1.50367	1.46259	1.42714	1.47976	1.43747	1.48045	1.49667	1.49912	1.39074	1.50053	1.49436	1.4879	1.45421	1.51015	1.54362	1.44376	1.51901	1.53653	1.47812	1.533	1.51496	1.5449	1.48593	1.50246	1.53381
32324_at	YWHAB	1.37716	1.44472	1.30445	1.37359	1.52518	1.4237	1.38209	1.33159	1.40261	1.47462	1.34124	1.48398	1.40089	1.38921	1.40195	1.32133	1.32662	1.28559	1.39593	1.33319	1.37875	1.31652	1.36317	1.5104	1.38621	1.29773	1.38896	1.32717	1.2829	1.38893	1.38281	1.44104	1.23214	1.17214	1.40444	1.40374	1.4642	1.50692	1.33454	1.39858	1.40529	1.33901	1.40261	1.38116	1.4688	1.4325	1.26101	1.49848
40245_at	ZNF140	0.645098	0.569396	0.537145	0.532957	0.560124	0.573841	0.54854	0.51752	0.533255	0.57305	0.590923	0.544826	0.50883	0.537175	0.584985	0.498602	0.565857	0.560675	0.569514	0.577308	0.597761	0.5339	0.56217	0.580415	0.519288	0.560771	0.575946	0.520827	0.588728	0.560647	0.613931	0.531492	0.548706	0.541259	0.546025	0.511395	0.542225	0.526017	0.522778	0.493668	0.547788	0.524126	0.555571	0.527659	0.502595	0.549164	0.524743	0.594574
35465_at	Homo sapiens BAC clone RG060N22 from 7q21	0.504012	0.532243	0.573219	0.474427	0.521475	0.551934	0.54237	0.562464	0.519454	0.513201	0.52968	0.527014	0.494277	0.511309	0.534005	0.492463	0.517506	0.52594	0.535086	0.546863	0.531828	0.53904	0.4787	0.530587	0.514554	0.565358	0.511831	0.507782	0.522362	0.530107	0.528874	0.490805	0.518801	0.600296	0.51308	0.533095	0.614953	0.493619	0.510837	0.698547	0.559428	0.549441	0.550862	0.465998	0.514346	0.509657	0.520074	0.500954
353_at	PITPNB	0.964618	0.875333	0.920945	0.88778	0.971152	0.971355	0.877974	1.08082	0.872391	0.941595	0.87822	0.875731	0.831254	0.912588	0.980598	0.893335	0.993248	0.921784	1.01347	1.13026	0.857026	0.921777	0.95858	0.824338	0.891019	0.87796	0.918773	0.879464	0.87503	0.892136	0.960975	0.8363	0.823957	0.822585	0.858198	0.789422	0.85189	0.844482	0.907076	0.823518	0.92846	0.941035	0.892532	0.850508	0.784475	0.929394	0.895497	0.859253
32675_at	LOC285550	0.690162	0.714999	0.699406	0.700605	0.699749	0.709775	0.654401	0.707842	0.640379	0.701206	0.644378	0.743316	0.676641	0.722778	0.71732	0.691622	0.655627	0.765839	0.706391	0.689209	0.69605	0.671933	0.686683	0.718515	0.734675	0.697035	0.633847	0.69333	0.714682	0.654185	0.674717	0.697858	0.675598	0.725991	0.736875	0.697157	0.736428	0.66034	0.723025	0.769456	0.716159	0.674893	0.716893	0.679086	0.706901	0.677212	0.678108	0.662133
38231_f_at	KIR2DL4	0.990728	0.96131	1.04806	1.01115	0.955364	1.02419	1.0408	0.934527	0.974878	0.952573	1.00363	1.04325	1.00721	0.998438	0.959908	0.98602	1.01529	0.979268	0.974219	0.976527	0.984524	1.01714	0.972467	0.982668	1.01579	1.02829	0.941785	1.02215	1.01975	1.01649	0.979993	0.98528	1.05859	1.16361	0.997752	0.998866	1.00461	1.07335	1.02458	1.09539	1.01755	0.946795	0.993521	1.01956	1.02269	1.00733	1.04035	1.04418
38695_at	NDUFS4	1.25441	1.3079	1.22451	1.26331	1.35334	1.31492	1.25974	1.39193	1.34069	1.3998	1.34876	1.2861	1.3219	1.29564	1.36518	1.29112	1.3336	1.20286	1.25997	1.32408	1.26582	1.27361	1.41211	1.25246	1.21999	1.30564	1.34198	1.21766	1.22619	1.37869	1.3016	1.1038	1.31645	1.29578	1.36554	1.26328	1.35004	1.04571	1.31638	1.2956	1.37025	1.2955	1.27952	1.26416	1.21322	1.24652	1.17651	1.17721
31696_at	RAP2B	0.717311	0.795203	0.793698	0.898875	0.718895	0.764061	0.782268	0.741479	0.768879	0.706972	0.75747	0.757236	0.762574	0.795771	0.867628	0.744332	0.75409	0.763234	0.740416	0.73611	0.744213	0.770568	0.708178	0.728203	0.727883	0.838749	0.753704	0.800759	0.716842	0.74309	0.776135	0.772622	0.832684	0.81455	0.67742	0.708958	0.743552	0.802797	0.754592	0.755681	0.726764	0.714694	0.788631	0.82799	0.790981	0.747455	0.842849	0.72774
35323_at	EIF3B	1.57285	1.55022	1.54705	1.55242	1.57499	1.57674	1.56693	1.5142	1.60097	1.53262	1.58918	1.60974	1.6222	1.49921	1.54828	1.5469	1.53279	1.61935	1.55262	1.51144	1.62595	1.56219	1.52068	1.54646	1.58547	1.53673	1.50897	1.5248	1.51527	1.49457	1.53326	1.60857	1.58975	1.53372	1.52925	1.55951	1.54461	1.62753	1.53993	1.53843	1.62299	1.53374	1.51752	1.52988	1.57038	1.57524	1.58174	1.71217
40807_at	LRRC41	1.39872	1.412	1.38369	1.37742	1.39355	1.47581	1.39045	1.36958	1.39961	1.43707	1.41483	1.39326	1.40512	1.40569	1.37626	1.41105	1.39698	1.35446	1.37392	1.3825	1.40633	1.3853	1.40219	1.3734	1.36159	1.37283	1.34685	1.36217	1.35667	1.38312	1.3354	1.40234	1.42667	1.4467	1.39034	1.42059	1.39208	1.45518	1.39232	1.42567	1.44042	1.40028	1.42546	1.37404	1.42877	1.40342	1.39921	1.3873
38563_at	RNASEH1	0.675485	0.653105	0.627743	0.693909	0.678807	0.65265	0.624204	0.671559	0.659287	0.647734	0.682414	0.647578	0.638597	0.710933	0.699627	0.646849	0.65263	0.631149	0.676351	0.698931	0.620408	0.658713	0.669465	0.623969	0.663283	0.664841	0.665308	0.653173	0.652185	0.654229	0.685199	0.630058	0.699191	0.690631	0.622079	0.647077	0.636387	0.708012	0.667407	0.720668	0.669606	0.654577	0.699555	0.733566	0.645282	0.671187	0.651817	0.668495
40619_at	UBE2S	1.17817	1.12541	1.16477	1.02225	1.22783	1.1587	1.09435	1.10206	1.10286	1.15372	1.14548	1.18728	1.12928	1.12824	1.32742	1.11538	1.12632	1.13579	1.14728	1.09479	1.1984	1.16467	1.13069	1.20089	1.12653	1.13811	1.0349	1.1194	1.06743	1.12027	1.12788	1.15621	0.990807	1.16916	1.05915	1.27051	1.12694	1.29745	1.09237	1.06476	1.14952	1.17626	1.17761	1.14698	1.14436	1.16023	1.14182	1.2063
35665_at	PIK3C3	0.859781	0.834674	0.779917	0.800813	0.892977	0.836207	0.778699	0.827076	0.785186	0.825955	0.809241	0.856447	0.801314	0.840084	0.786867	0.773825	0.789312	0.778097	0.779269	0.822111	0.802197	0.823596	0.81524	0.810794	0.813382	0.868782	0.851433	0.820587	0.806347	0.789842	0.825874	0.78699	0.8563	0.887949	0.801623	0.778253	0.791606	0.743336	0.779271	0.858629	0.79594	0.82493	0.806205	0.817914	0.774605	0.846041	0.775143	0.774947
31743_at	Malignancy-associated protein	0.55124	0.556279	0.625517	0.618277	0.5538	0.633775	0.607624	0.598883	0.60004	0.550976	0.551842	0.610763	0.625993	0.560093	0.605069	0.577112	0.561131	0.625371	0.590103	0.582904	0.574758	0.589307	0.559559	0.564539	0.610907	0.612688	0.604506	0.626756	0.626203	0.625043	0.599796	0.592184	0.575255	0.569782	0.628932	0.586837	0.613415	0.644634	0.597144	0.799331	0.599555	0.566169	0.611608	0.6402	0.579002	0.617533	0.585912	0.558625
33798_at	SMG6	1.29567	1.2856	1.34584	1.36614	1.28973	1.3037	1.34978	1.35412	1.34776	1.32528	1.2931	1.35137	1.40168	1.34283	1.37213	1.37293	1.38086	1.3678	1.33031	1.3356	1.32491	1.32741	1.31846	1.33967	1.33938	1.37935	1.38023	1.37307	1.32771	1.33578	1.33036	1.32648	1.35833	1.33402	1.35636	1.33335	1.28174	1.38982	1.3634	1.15637	1.29034	1.34917	1.38104	1.38412	1.35343	1.32554	1.34527	1.3408
40054_at	FTSJD2	1.00638	1.07325	0.99936	1.00219	0.98157	0.973273	0.929687	1.00473	1.0881	0.998745	1.05236	1.09018	0.949854	0.992095	0.898623	0.964112	1.04972	1.03982	1.00431	0.97787	0.99994	0.975703	1.00852	0.995957	0.948469	0.983951	0.941174	0.969394	0.965431	0.94064	0.956922	0.987849	1.08749	1.03373	1.00989	0.976666	1.04073	1.11175	1.0498	1.03229	1.01106	1.00081	1.00585	0.953979	1.01937	0.951487	0.967078	1.15986
31517_f_at	Human BTF3 protein homologue gene, complete cds	0.821577	0.813099	0.801564	0.822352	0.818039	0.860264	0.734591	0.786746	0.826637	0.852231	0.854085	0.792904	0.800213	0.852357	0.893067	0.835059	0.872166	0.681802	0.839685	0.846208	0.826349	0.876447	0.842431	0.781753	0.815324	0.826907	0.810297	0.814127	0.778308	0.835254	0.93599	0.800737	1.0959	1.11038	0.815325	0.829965	0.797845	0.870211	0.782007	0.723074	0.82897	0.78994	0.794965	0.812961	0.842585	0.787086	0.887678	0.802876
37096_at	ELA2	0.7646	0.791662	0.840533	0.767641	0.793506	0.863181	0.789389	0.828527	0.811307	0.767316	0.819127	0.806722	0.82309	0.824689	0.78435	0.851171	0.801905	0.817509	0.822133	0.808659	0.840263	0.780634	0.791027	0.839946	0.826954	0.82835	0.800379	0.834892	0.868979	0.837742	0.869911	0.85342	0.722147	0.70329	0.773689	0.777837	0.734913	0.79588	0.78588	0.717126	0.729944	0.830939	0.828891	0.883321	0.791709	0.848302	0.853131	0.746953
34328_s_at	HLTF	0.687734	0.600252	0.564871	0.578828	0.637478	0.685597	0.613343	0.619189	0.576651	0.635333	0.585567	0.621627	0.590761	0.607396	0.707425	0.650301	0.608289	0.559846	0.575739	0.620131	0.582905	0.575273	0.567065	0.56824	0.57694	0.621391	0.637943	0.603713	0.613183	0.671404	0.616512	0.570067	0.947637	0.90024	0.595236	0.703994	0.581391	0.55046	0.554741	0.624939	0.62077	0.573182	0.558131	0.583449	0.563514	0.648571	0.587683	0.607588
36386_at	PDK1	0.815382	0.800228	0.854836	0.825787	0.846398	0.907046	0.863463	0.861402	0.791374	0.824674	0.805747	0.876884	0.80836	0.866411	0.964429	0.806925	0.816207	0.772617	0.814253	0.852458	0.825254	0.856975	0.806537	0.785667	0.894887	0.860204	0.853437	0.878331	0.860247	0.912681	0.850227	0.830824	0.756455	0.784385	0.882988	0.865795	0.749078	0.891775	0.876502	0.885096	0.80668	0.816838	0.864144	0.897134	0.850595	0.908579	0.873925	0.779527
33383_f_at	ye38e04.y5 Homo sapiens cDNA, 5 end	0.785699	0.699154	0.802683	0.714932	0.754512	0.72376	0.792426	0.750048	0.693044	0.751091	0.735302	0.748984	0.747945	0.761799	0.768964	0.804212	0.722478	0.819016	0.735843	0.7602	0.755808	0.784179	0.692741	0.745791	0.720885	0.724403	0.70534	0.737207	0.734616	0.70817	0.769822	0.749484	0.7265	0.733791	0.759928	0.824275	0.671699	0.78275	0.731336	0.789326	0.775675	0.710499	0.73322	0.800343	0.695125	0.746502	0.804161	0.82757
1694_s_at	1694_s_at	0.839686	0.881571	0.959995	0.89368	0.995502	0.981408	0.903127	0.867549	0.788871	0.875345	0.856464	0.926924	0.873646	0.890773	0.9619	0.901806	0.952177	0.904626	0.932595	0.903272	0.882645	0.942743	0.858673	0.829777	0.82516	0.924513	0.817077	0.895122	0.862552	0.877417	0.984855	0.912594	0.852697	0.834534	0.784872	0.885486	0.827451	0.917356	0.880396	0.65229	0.79284	0.894975	0.946203	1.00196	0.84717	0.922805	0.92163	0.849353
37498_at	Human DNA sequence from clone 955M13 on chromosome 20. Contains the KCNG1 gene for Potassium Voltage-gated channel G1 and STSs, a GSS and two putative CpG islands	1.08833	1.19673	1.15448	1.15266	1.1077	1.14757	1.12065	1.16022	1.12287	1.0794	1.15573	1.11014	1.13589	1.14608	1.13307	1.21621	1.19082	1.08748	1.11579	1.15598	1.11392	1.11324	1.13307	1.12926	1.14355	1.10962	1.08639	1.18828	1.15491	1.13326	1.1459	1.12145	1.18154	1.22274	1.13664	1.11452	1.09247	1.16061	1.10709	0.997929	1.09983	1.11352	1.11295	1.14642	1.1032	1.11931	1.15159	1.27835
41692_at	SYNJ1	0.571119	0.58881	0.546637	0.563956	0.544289	0.59149	0.545698	0.56284	0.542293	0.57893	0.552802	0.529432	0.574983	0.551956	0.533281	0.560939	0.549783	0.550465	0.537422	0.527408	0.501223	0.5321	0.561251	0.502459	0.537414	0.525982	0.580315	0.538482	0.522447	0.513609	0.511666	0.549813	0.541119	0.578933	0.543414	0.585375	0.656517	0.501876	0.580731	0.693567	0.556788	0.560291	0.512791	0.502233	0.548459	0.506119	0.545714	0.616779
34268_at	RGS19	1.06024	1.07722	1.10353	1.08571	1.1433	1.06693	1.08503	1.02578	1.05206	1.03683	1.06894	1.11329	1.03825	1.05026	1.06937	1.08222	1.06372	1.06728	1.06181	1.06082	1.07344	1.076	1.0423	1.0841	1.09442	1.07724	1.0629	1.09807	1.11554	1.07526	1.04536	1.09478	1.05038	0.923631	1.0655	1.0744	1.0748	1.04048	1.09796	1.01142	1.0718	1.0967	1.02496	1.09784	1.11628	1.08221	1.14319	1.10816
39149_at	papillary renal cell carcinoma (translocation-associated)	1.26916	1.27005	1.2758	1.27698	1.27228	1.32943	1.2874	1.27083	1.31421	1.29437	1.271	1.35864	1.338	1.28173	1.26314	1.2919	1.23077	1.24263	1.24341	1.26344	1.27677	1.28125	1.28784	1.30588	1.29836	1.27971	1.29033	1.28378	1.28979	1.28213	1.24373	1.28823	1.20227	1.11313	1.32006	1.29699	1.3254	1.32293	1.22837	1.31784	1.39026	1.22699	1.24141	1.26847	1.29967	1.30564	1.32174	1.36516
955_at	PSMF1	1.59998	1.74112	1.53096	1.55656	1.62127	1.50268	1.73153	1.76045	1.76825	1.7798	1.69609	1.65303	1.67746	1.68205	1.54281	1.66774	1.74926	1.54472	1.64451	1.6642	1.55757	1.60642	1.73671	1.56778	1.48622	1.58406	1.713	1.62084	1.52899	1.53464	1.49866	1.45229	1.70097	1.6999	1.73665	1.46894	1.68474	1.50034	1.5529	1.71615	1.66143	1.68053	1.74484	1.72276	1.53981	1.41186	1.48396	1.43387
139_at	DLGAP1	0.695104	0.67475	0.660451	0.670383	0.65346	0.643937	0.692711	0.652765	0.651878	0.710899	0.690146	0.677876	0.674289	0.671548	0.627427	0.68905	0.650459	0.742571	0.711769	0.680339	0.706562	0.666158	0.645736	0.665151	0.728598	0.690376	0.67479	0.730731	0.716422	0.70737	0.684293	0.729041	0.637563	0.643222	0.680412	0.647131	0.639485	0.65392	0.66645	0.618318	0.716817	0.666794	0.697167	0.678844	0.659624	0.673047	0.703856	0.617371
39626_s_at	POU5F1	0.714881	0.673865	0.664597	0.68205	0.6337	0.668328	0.690474	0.645124	0.677212	0.674825	0.66164	0.677921	0.653012	0.670718	0.723274	0.677907	0.656919	0.709657	0.663242	0.639958	0.684664	0.674634	0.61271	0.655697	0.631521	0.720288	0.651972	0.683886	0.666063	0.672619	0.663585	0.69445	0.671599	0.715389	0.658094	0.669895	0.718705	0.683376	0.652133	0.685961	0.789095	0.698831	0.669339	0.66207	0.671662	0.711331	0.741142	0.700866
37681_i_at	MATR3	0.583074	0.568949	0.518223	0.517128	0.593514	0.563566	0.51291	0.575229	0.522836	0.526748	0.564323	0.514564	0.557365	0.553759	0.514079	0.58038	0.549441	0.538647	0.551488	0.572763	0.545871	0.593591	0.56445	0.56042	0.606108	0.539997	0.551996	0.589354	0.572882	0.543994	0.523496	0.522988	0.620686	0.63281	0.511655	0.53193	0.524283	0.460336	0.555002	0.621865	0.543085	0.556492	0.534548	0.426319	0.477915	0.5238	0.477513	0.602618
38048_at	RBPMS	1.0737	1.04689	1.08967	1.15568	0.996809	0.992269	1.16045	1.11561	1.08079	1.06939	1.05718	1.12683	1.21155	1.10089	1.12205	1.05882	1.07005	1.27794	1.11416	1.07952	1.09884	1.06049	1.0571	1.14742	1.03872	1.14709	1.18094	1.13958	1.12156	1.13581	1.2171	1.12362	1.13853	1.07654	1.09058	1.04889	1.07792	1.17609	1.06587	1.05666	1.04699	1.03956	1.10444	1.0864	1.06056	1.14638	1.17667	1.08377
115_at	THBS1	1.0368	0.992882	1.15933	1.00628	1.05924	1.0069	0.9704	1.12215	0.941537	0.921927	0.964476	0.942386	1.08467	0.996263	1.07184	1.03184	1.0185	1.19053	1.06796	1.09939	1.00393	1.03391	0.983228	1.12756	1.04601	1.00119	0.997999	1.011	1.01216	1.03673	1.10654	0.994532	0.985361	1.04472	0.973002	0.974439	0.963685	0.938777	1.01237	0.956767	1.06975	1.08893	1.00612	0.957678	0.978218	1.00265	0.986617	0.873889
1578_g_at	AR	1.04615	0.999865	1.08985	0.951711	0.960044	1.11138	1.00932	1.04182	1.01846	1.07763	1.14866	1.05114	0.981442	1.05787	1.05785	1.05854	1.0683	0.913374	1.03693	1.04425	1.05214	1.0548	1.04037	1.07638	1.01795	1.10585	0.953891	1.06142	1.13069	1.11493	1.06482	1.04092	1.12013	0.9576	1.07401	1.18416	1.02204	0.980549	1.15139	1.02652	1.11611	0.997384	1.08426	0.990203	1.12865	1.0509	1.04883	1.28589
39940_at	C8orf84	0.841227	0.887841	0.868853	0.921225	0.853731	0.823783	0.888253	1.04646	0.819445	0.868053	0.817855	0.825484	0.875344	0.853463	0.812639	0.859023	0.841899	1.07868	0.869533	0.970722	0.83646	0.858034	0.874292	0.876781	0.87463	0.804257	0.949642	0.807146	0.858351	0.869519	0.824278	0.859461	0.796689	0.802353	0.858388	0.878675	0.89978	0.829933	0.841273	0.837254	0.919346	0.864399	0.829735	0.83786	0.835659	0.82659	0.89303	0.802432
40343_at	Homo sapiens mRNA for hoxA7 protein	0.891412	0.94376	0.953317	0.948895	0.905242	0.992252	0.940972	0.889794	0.971586	0.912772	0.893489	0.914222	0.894767	0.859747	1.00409	0.958999	0.894182	0.89968	0.979791	0.926841	0.961755	0.99062	0.891422	0.917271	0.900241	0.891645	0.917049	0.891925	0.931094	0.913794	0.849462	1.01909	0.89489	0.853074	0.94883	0.976683	0.944306	0.948503	0.99121	0.881956	1.04978	0.934334	0.928546	0.905397	0.980314	0.936379	1.10128	0.860542
41391_at	C4orf10	0.977461	0.989708	0.957247	1.0037	0.960275	1.04155	0.983375	0.952552	0.968246	0.94911	0.98133	1.00322	0.973867	1.01144	1.04601	1.01577	1.03396	1.01905	0.96493	0.968295	0.983447	0.96931	0.974167	0.951097	1.00567	1.02641	0.930217	1.02361	0.986567	0.969706	0.992019	0.974605	0.991104	1.13325	1.03479	0.995975	0.980911	1.05355	1.02555	1.20687	0.96038	0.954742	1.00758	1.03799	0.996991	0.984012	0.995716	1.00207
40279_at	VGLL4	1.23757	1.28532	1.21687	1.28955	1.22715	1.23298	1.20688	1.30084	1.28394	1.31248	1.33663	1.27942	1.2643	1.25317	1.1966	1.23524	1.24059	1.23693	1.23511	1.2568	1.32065	1.23562	1.27397	1.29084	1.25063	1.25546	1.33577	1.26546	1.2706	1.24606	1.28448	1.28168	1.28703	1.16378	1.2986	1.26244	1.34369	1.34539	1.25415	1.25637	1.2792	1.28933	1.27094	1.27058	1.29889	1.24372	1.25642	1.4709
39959_at	dJ271M21.6 (Diubiquitin)	1.00003	0.895582	0.943245	1.02751	1.59565	0.990811	0.944023	1.07993	0.924908	0.837685	0.984903	0.996379	0.984917	0.930203	0.942466	1.22964	0.838058	0.843504	1.01239	1.26986	1.00712	0.96357	0.964946	0.889806	0.919442	0.881484	1.08347	1.01359	1.05535	0.926017	0.993353	0.9716	1.06802	1.03228	1.23784	0.93623	1.21115	0.884675	1.01177	1.00895	0.903711	1.25387	0.875292	0.827433	1.14268	0.906243	1.31702	0.902656
39007_at	matrix metallopeptidase 2 (gelatinase A, 72kDa gelatinase, 72kDa type IV collagenase)	0.975819	1.02978	1.05262	1.07244	1.01558	1.07231	1.04964	1.04243	1.01383	1.01237	0.982289	1.09081	1.04438	1.03155	1.03695	1.07602	0.966481	1.0519	1.05643	1.00172	1.02372	1.02286	1.0515	1.01918	1.04804	1.01394	0.991029	1.05912	1.03861	1.03613	0.992769	1.03835	1.15141	1.12933	1.03396	1.02167	1.00542	1.01045	1.0423	1.05661	1.07664	1.00137	1.06482	0.986116	1.01399	1.01266	1.05017	1.03095
31313_at	MGAT5	1.03886	1.07006	1.13166	1.08389	1.0177	1.05594	1.01345	1.00458	1.02554	0.985832	1.02271	1.06995	1.05086	1.06924	1.17504	1.05298	1.04332	1.0292	1.0288	1.05685	1.03124	1.04114	1.02663	1.01251	1.0602	1.10854	1.02083	1.08419	1.08266	1.06542	1.05283	1.09011	1.1408	1.13176	0.986957	1.03495	1.0145	1.06989	1.02755	1.06777	0.968852	1.01758	1.04652	1.13392	1.06486	1.05509	1.07311	0.996529
37484_at	PELO	1.03335	1.04979	1.03564	1.06553	1.01372	0.971333	1.00214	1.17976	1.05454	0.978189	1.00985	1.02068	1.03979	0.94879	1.02115	1.20748	0.954542	1.21505	1.04951	1.19672	0.961117	1.03357	1.10942	0.998068	0.974346	0.93633	1.05096	0.902336	0.963883	0.993406	0.937668	0.966057	1.14941	1.2653	1.02531	0.962006	1.11888	0.955113	1.1575	1.00221	0.963809	1.09568	0.938347	0.888705	1.00505	0.92732	1.01039	1.0371
343_s_at	ENPP1	0.768379	0.840523	0.805935	0.702739	0.740605	0.767609	0.778648	0.729379	0.736923	0.776534	0.7641	0.731416	0.782799	0.732055	0.82041	0.842173	0.726325	0.899959	0.77827	0.792407	0.759497	0.826101	0.765452	0.811601	0.755381	0.792029	0.785773	0.754026	0.773335	0.80683	0.88871	0.813204	0.6978	0.729503	0.732126	0.768432	0.754587	0.750677	0.774375	0.738634	0.752455	0.753129	0.710774	0.748298	0.737439	0.759279	0.761223	0.830422
38876_at	ASB9	0.62763	0.650485	0.682937	0.694443	0.648403	0.70828	0.673427	0.573312	0.61796	0.625198	0.604854	0.640045	0.605818	0.602587	0.606659	0.618634	0.651719	0.6633	0.623493	0.623005	0.670272	0.622275	0.634095	0.601129	0.656357	0.654104	0.600318	0.64893	0.661581	0.563191	0.631536	0.695466	0.689515	0.74586	0.646653	0.632742	0.68958	0.593614	0.625542	0.795892	0.643169	0.639442	0.590391	0.586582	0.644199	0.635169	0.711063	0.658621
34202_at	PVRL3	0.840694	0.712185	0.663647	0.712745	0.825785	1.11287	0.648981	0.715482	0.76971	1.01063	0.819959	0.875268	0.733416	0.737489	0.80019	0.732526	0.788909	0.647051	0.700046	0.674091	0.725433	0.875498	0.885362	0.920026	0.850404	0.687888	0.68869	0.745866	0.743237	0.850262	0.771389	0.668136	0.753849	0.712439	0.772151	0.972689	0.812481	0.717721	0.703041	0.730791	0.654461	0.66303	0.796996	0.769939	0.680824	0.703534	0.68917	0.848773
36738_at	Human testis specific leucine rich repeat protein (TSLRP), complete cds	0.729362	0.74685	0.763557	0.794257	0.735043	0.807179	0.75509	0.733032	0.740222	0.741765	0.722471	0.748094	0.74762	0.724046	0.795164	0.798133	0.757987	0.807013	0.755872	0.769232	0.755166	0.790376	0.748248	0.75433	0.738267	0.748895	0.730514	0.723931	0.75703	0.742084	0.771912	0.784428	0.89616	0.89728	0.708153	0.741811	0.703831	0.766301	0.746064	0.760948	0.719203	0.745825	0.728487	0.719772	0.822758	0.80073	0.808395	0.745419
39853_at	PNPLA2	0.909393	0.877529	0.996519	0.939009	0.902627	0.918875	1.02709	0.907224	0.938215	0.925265	0.918323	1.0088	0.959255	0.944402	0.952614	0.959596	0.961307	0.947468	0.919602	0.940357	0.932156	0.938643	0.905747	0.962356	0.947133	0.995385	0.910823	0.94168	0.962448	0.969515	0.952927	0.975307	0.859472	0.815736	0.901078	0.959153	0.912251	1.03571	0.907212	1.02118	0.92944	0.958842	0.985836	1.06606	0.938652	1.01787	0.981856	0.963598
324_f_at	PIK3R3	1.41889	1.46079	1.41884	1.29397	1.45966	1.55273	1.41684	1.40521	1.5547	1.47681	1.48567	1.27281	1.36578	1.38038	1.63028	1.32508	1.39173	1.34299	1.40198	1.34871	1.48524	1.47273	1.43798	1.48381	1.32731	1.40499	1.49162	1.34992	1.39892	1.48658	1.57585	1.17052	1.4676	1.37785	1.39618	1.42928	1.50993	1.13622	1.34094	1.37362	1.56607	1.45037	1.30279	1.42975	1.29934	1.47363	1.30557	1.19054
41783_at	cellular retinoic acid binding protein 2	1.21963	1.29537	1.24817	1.23314	1.20634	1.18212	1.19481	1.18908	1.13283	1.11358	1.2095	1.23535	1.1762	1.1806	1.16263	1.20746	1.16654	1.2478	1.18796	1.25668	1.15878	1.18107	1.15477	1.19468	1.23054	1.20318	1.22901	1.26339	1.2628	1.2145	1.1903	1.2065	1.17467	1.18706	1.15002	1.17555	1.2276	1.2153	1.18583	1.16358	1.1637	1.24367	1.16352	1.16512	1.2584	1.18902	1.16544	1.19181
40741_at	CETP	0.896185	0.900685	0.901804	0.93249	0.913538	0.860665	0.901261	0.916429	0.864894	0.875554	0.890906	0.92775	0.894247	0.894595	0.909532	0.970426	0.912184	0.950798	0.909879	0.933469	0.91536	0.907974	0.897355	0.86986	0.93366	0.948107	0.894596	0.953541	0.941381	0.934472	0.910135	0.895019	0.957827	0.992575	0.880449	0.913261	0.879617	0.865333	0.895319	0.846731	0.926209	0.904399	0.904912	0.924524	0.89517	0.915771	0.922228	0.90136
41293_at	KRT7	1.15468	1.16488	1.21235	1.17715	1.17765	1.17351	1.19368	1.1493	1.14793	1.14067	1.14629	1.17225	1.16176	1.20112	1.16928	1.20976	1.16531	1.17423	1.17275	1.16487	1.1521	1.16898	1.16066	1.18401	1.19327	1.21993	1.15019	1.22608	1.17869	1.19175	1.17852	1.18354	1.15056	1.14943	1.15652	1.20561	1.14166	1.17213	1.13017	1.12045	1.14968	1.1761	1.17548	1.25269	1.15168	1.18265	1.15936	1.18299
33596_at	SPOCK3	0.668743	0.806146	0.661292	0.701196	0.67719	0.679599	0.670908	0.939675	0.681416	0.718698	0.725666	0.649329	0.704959	0.678331	0.642994	0.78456	0.679312	0.699005	0.746162	0.874989	0.60691	0.6322	0.782412	0.604265	0.630831	0.622815	0.852282	0.709462	0.678282	0.708961	0.669678	0.629105	1.05312	1.00995	0.769063	0.675706	0.678492	0.624206	0.693312	0.792235	0.616013	0.808234	0.690123	0.677073	0.670423	0.632714	0.614181	0.627761
33698_at	CEP164	1.44699	1.40576	1.44143	1.42906	1.42991	1.45791	1.40707	1.41174	1.38197	1.3827	1.40725	1.47764	1.45992	1.46087	1.41461	1.41234	1.46539	1.435	1.43558	1.44376	1.42936	1.45128	1.42293	1.41923	1.47488	1.45901	1.39782	1.41288	1.45646	1.44585	1.43341	1.41289	1.4002	1.45357	1.44047	1.43082	1.43664	1.50524	1.46009	1.47933	1.42312	1.42115	1.44818	1.41992	1.43193	1.43924	1.47095	1.42344
31958_i_at	CDNA FLJ41826 fis, clone NT2RI2025564	0.608023	0.660856	0.644634	0.68591	0.644901	0.710563	0.695583	0.583146	0.572969	0.652744	0.585939	0.631927	0.660403	0.636089	0.618382	0.669816	0.659098	0.598292	0.595738	0.641054	0.640596	0.633669	0.594245	0.601654	0.616194	0.638541	0.575506	0.612842	0.594433	0.618948	0.616793	0.669546	0.646283	0.737362	0.590473	0.599294	0.613721	0.63957	0.611481	0.543697	0.613618	0.65157	0.647297	0.660631	0.653739	0.608971	0.648225	0.625635
41601_at	Transcribed locus	0.687527	0.624091	0.612328	0.64784	0.617604	0.614315	0.648535	0.622485	0.607309	0.645218	0.669415	0.583449	0.569918	0.591634	0.644652	0.730948	0.611255	0.726152	0.619062	0.628906	0.62823	0.593548	0.627419	0.724257	0.606601	0.586648	0.644475	0.609131	0.647585	0.657286	0.598476	0.741246	0.586362	0.628875	0.619991	0.629424	0.677083	0.687876	0.620441	0.696233	0.642402	0.640585	0.616214	0.630742	0.6825	0.613721	0.592483	0.613239
1585_at	ERBB3	1.25549	1.28316	1.20301	1.17202	1.30069	1.15335	1.29686	1.13156	1.52486	1.4757	1.36959	1.26181	1.25443	1.26482	1.34391	1.16038	1.28018	1.26301	1.26875	1.12374	1.40389	1.41282	1.2964	1.18381	1.24414	1.44036	1.30263	1.23929	1.09127	1.31987	1.31932	1.36572	1.08761	1.13749	1.34079	1.36656	1.27239	1.50176	1.09622	1.22796	1.43285	1.21778	1.30815	1.22346	1.34392	1.3225	1.33814	1.32304
38688_at	POGZ	1.5107	1.49433	1.44083	1.44672	1.4135	1.51192	1.46879	1.49286	1.53212	1.53257	1.46228	1.51903	1.43785	1.46046	1.44678	1.43962	1.43952	1.4515	1.44581	1.45701	1.51268	1.4781	1.52366	1.5681	1.43821	1.38519	1.50739	1.48426	1.48583	1.45436	1.43821	1.53954	1.53918	1.44384	1.54023	1.46665	1.57869	1.56329	1.50828	1.50692	1.53063	1.44945	1.48523	1.38994	1.47223	1.47505	1.50045	1.45696
37346_at	ARF5	1.70639	1.69941	1.68517	1.64699	1.70287	1.75147	1.70101	1.65757	1.7292	1.70894	1.67984	1.82044	1.72221	1.7045	1.65915	1.67354	1.73309	1.65245	1.65613	1.64081	1.72548	1.68792	1.69792	1.69829	1.71163	1.69613	1.61894	1.6897	1.70274	1.65438	1.70037	1.79487	1.74777	1.75403	1.68527	1.6773	1.72702	1.7728	1.67788	1.71971	1.69819	1.66678	1.75637	1.71673	1.76755	1.67341	1.70523	1.97266
40798_s_at	ADAM10	0.989702	0.836161	0.773764	0.808459	0.966254	0.917347	0.7803	0.848038	0.741342	0.842705	0.85601	0.839839	0.757722	1.0199	0.856622	0.810161	0.9114	0.781006	0.880829	0.949679	0.780521	0.890982	0.862796	0.879666	0.798312	0.812312	0.789644	0.828319	0.855639	0.976337	0.908043	0.807045	0.794153	0.712435	0.774046	0.816165	0.800602	0.72597	0.83187	0.696787	0.855491	0.807697	0.816091	0.866279	0.816094	0.904992	0.801407	0.774724
33949_at	CRHR2	0.956896	0.987781	0.934382	0.952597	0.94929	1.02677	0.891451	0.913511	0.875	0.894272	0.919515	0.995196	0.952399	0.972446	0.994328	0.974377	0.989042	0.911811	0.935275	0.890751	0.923179	0.962857	0.935414	0.938384	0.968283	0.963585	0.876588	0.894425	0.943276	0.946392	0.970547	0.890319	0.887924	0.922451	0.884388	0.89413	0.964429	0.954651	0.941484	1.11974	0.887318	0.91175	0.929032	0.92659	0.955908	0.970863	0.956519	1.00685
37374_at	ANXA4	1.08726	1.00594	0.901887	0.976739	1.01364	0.917488	1.00907	1.0389	1.08849	1.14841	1.10251	0.948036	1.04159	1.03431	0.948435	1.08321	1.05617	0.966976	1.02426	1.05369	1.02861	1.04795	1.08402	0.958901	0.998885	1.05409	1.14105	1.00988	0.914309	0.969103	0.956293	0.943186	0.986617	0.818844	1.11233	0.924267	1.07835	0.969321	0.975882	0.899014	0.978936	1.0548	1.03763	0.976657	0.966058	0.855166	0.977949	1.02485
34598_at	TNR	0.719267	0.726144	0.704579	0.782804	0.704572	0.695624	0.713893	0.704408	0.701498	0.683072	0.741251	0.694642	0.744205	0.696107	0.703145	0.708576	0.696935	0.704177	0.723914	0.685603	0.704136	0.784637	0.707504	0.683059	0.741526	0.770457	0.695111	0.742589	0.734904	0.746634	0.731223	0.768018	0.943396	0.939995	0.709191	0.664374	0.685255	0.685759	0.720949	0.713109	0.679657	0.706476	0.670931	0.68502	0.722045	0.741575	0.728525	0.701245
38517_at	IRF9	1.48715	1.52298	1.56151	1.51199	1.65721	1.57559	1.58479	1.58392	1.56075	1.55489	1.5514	1.60887	1.60096	1.54899	1.48443	1.63774	1.55787	1.50604	1.58249	1.53628	1.56447	1.57192	1.59871	1.49517	1.53237	1.56464	1.52602	1.60774	1.56158	1.47544	1.50902	1.5365	1.64703	1.56709	1.62108	1.57159	1.58518	1.51561	1.56821	1.60158	1.49786	1.53317	1.57761	1.62364	1.58065	1.60362	1.56796	1.56937
33630_s_at	SPTBN2	1.05961	0.995912	1.05164	1.02188	1.04327	1.0906	1.11311	0.976642	1.07778	1.05172	1.06044	1.06329	1.05053	1.05247	1.15392	0.984801	1.0862	1.20264	1.05046	0.932842	1.13322	1.09654	1.04376	1.03646	1.07238	1.11377	0.983768	1.09463	1.01627	1.01245	1.05027	1.17526	1.02758	1.11493	1.05638	1.09569	1.00237	1.32853	1.01456	0.99717	1.10098	1.05309	1.1446	1.08856	1.08658	1.09824	1.15077	1.14486
33578_at	FZD9	0.810889	0.744382	0.815694	0.784576	0.799688	0.748195	0.830519	0.805452	0.79201	0.803438	0.78876	0.835732	0.832121	0.824461	0.830754	0.853915	0.806033	0.793213	0.7939	0.826234	0.822735	0.881488	0.799229	0.825563	0.795004	0.892774	0.785614	0.848352	0.823376	0.792372	0.795979	0.788974	0.689446	0.667196	0.795052	0.855003	0.783843	0.854517	0.790278	0.925669	0.792716	0.795427	0.843841	0.870539	0.795449	0.885011	0.870093	0.773103
32697_at	IMPA1	0.91015	0.73426	0.700263	0.736901	0.743202	0.71443	0.770324	0.731587	0.862697	0.840486	0.793091	0.743736	0.807281	0.739005	0.722745	0.703909	0.772237	0.741501	0.759451	0.760732	0.788117	0.805637	0.711271	0.765502	0.811443	0.759345	0.739776	0.754803	0.773644	0.817722	0.861252	0.763898	0.712054	0.698677	0.772435	0.731754	0.73412	0.897249	0.758591	0.769814	0.783391	0.699243	0.817228	0.706172	0.725812	0.774618	0.985523	0.922934
37540_at	MYOM2	0.657318	0.699697	0.735491	0.790775	0.692052	0.774274	0.77325	0.772043	0.714293	0.751911	0.688065	0.775531	0.893535	0.71977	0.701046	0.799276	0.755705	0.823747	0.711837	0.716722	0.702748	0.688163	0.756088	0.689257	0.723203	0.731527	0.792579	0.718428	0.689235	0.699094	0.741081	0.730878	0.672897	0.728902	0.954085	0.741301	0.841884	0.761014	0.74723	0.968928	0.770782	0.74376	0.73874	0.698778	0.747225	0.732874	0.784636	0.658086
36051_s_at	adducin 2 (beta)	1.06024	1.03441	1.05867	1.05212	1.02033	1.08121	1.08701	1.05307	1.01666	1.03507	1.02391	1.03976	1.04122	1.08724	1.13036	1.03711	1.04564	1.10083	1.08013	1.03556	1.01816	1.07096	1.00682	1.07464	1.09564	1.08708	1.01685	1.0917	1.06217	1.07848	1.08512	1.04744	0.972459	0.970944	1.0559	1.14077	1.05243	1.1375	1.0542	1.06361	1.06515	1.03777	1.06657	1.1425	1.10979	1.08372	1.08044	1.09834
1752_at	1752_at	1.26796	1.23789	1.14193	1.10733	1.39924	1.18542	1.05566	1.10823	1.0632	1.0953	1.16332	1.16461	1.10733	1.1296	1.4792	1.22542	1.28589	1.14304	1.29452	1.24102	1.26148	1.34376	1.31914	1.18826	1.24319	1.28205	1.16719	1.21809	1.18421	1.16336	1.37866	1.28268	1.17369	1.20487	1.09146	1.14859	1.04871	1.15827	1.10156	0.968004	1.0409	1.2833	1.12973	1.18099	1.13691	1.29631	1.19731	1.2003
166_at	G protein-coupled receptor 68	1.21229	1.22686	1.23872	1.19726	1.27129	1.22368	1.24264	1.20684	1.19392	1.19101	1.21178	1.22495	1.20008	1.2406	1.30338	1.22967	1.25895	1.25023	1.22234	1.22069	1.2173	1.22933	1.13145	1.24716	1.21344	1.25992	1.19475	1.27304	1.26068	1.23147	1.26593	1.21992	1.19995	1.26387	1.22177	1.25488	1.1696	1.22477	1.19116	1.14349	1.18174	1.20992	1.22368	1.28357	1.19401	1.22577	1.23792	1.19845
1700_at	BBC3	1.31669	1.31263	1.32669	1.36343	1.32106	1.33447	1.35001	1.31551	1.31868	1.28796	1.32461	1.33489	1.3718	1.30557	1.31931	1.32558	1.32379	1.36603	1.29793	1.33656	1.30598	1.32228	1.30104	1.32073	1.31588	1.34294	1.31141	1.33347	1.33134	1.33206	1.3081	1.34301	1.36396	1.42505	1.29607	1.3373	1.33142	1.33191	1.29707	1.2856	1.31452	1.29691	1.30648	1.29337	1.35568	1.30013	1.34955	1.32511
31855_at	SRPX	1.15129	1.1531	1.14653	1.18975	1.10208	1.14428	1.16732	1.16272	1.16066	1.19754	1.14667	1.126	1.18763	1.17569	1.08084	1.12994	1.10438	1.13646	1.13321	1.20864	1.07755	1.1359	1.13129	1.15601	1.23705	1.09257	1.19103	1.18914	1.12614	1.12152	1.05814	1.09751	1.17787	1.07435	1.17362	1.17103	1.13763	1.05832	1.15585	1.12577	1.24477	1.11473	1.1346	1.17855	1.08811	1.12396	1.13595	1.08443
547_s_at	NR4A2	1.38995	1.29892	1.38901	1.42687	1.23933	1.39741	1.24555	1.41979	1.50643	1.35501	1.23814	1.09054	1.21282	1.35157	1.11605	1.38887	1.12525	1.35542	1.2998	1.42421	1.34539	1.21898	1.34547	1.43455	1.26325	1.07234	1.36736	0.990654	1.53745	1.48456	1.2347	0.97251	1.10336	1.17899	1.18245	1.30659	1.34467	1.05344	1.39554	1.10902	1.16226	1.33167	1.36315	1.17675	1.17643	1.26762	0.946207	0.987739
38200_at	FGD1	1.15877	1.09757	1.12486	1.13147	1.10563	1.11745	1.10704	1.07707	1.09265	1.0672	1.06634	1.1756	1.10576	1.10665	1.16587	1.08579	1.11198	1.09636	1.11203	1.10109	1.1079	1.13828	1.07526	1.1382	1.14599	1.15751	1.07377	1.13583	1.13079	1.16329	1.15247	1.10571	0.942063	0.897544	1.10847	1.13426	1.0495	1.17958	1.12402	1.11476	1.13749	1.09757	1.11906	1.15118	1.11352	1.16191	1.16877	1.15923
39779_at	TARBP1	0.987581	1.03778	0.930938	0.908955	0.962318	1.06055	0.970273	0.901755	1.06246	1.03828	0.973786	0.929384	0.929996	1.03509	1.03889	0.817492	0.960991	0.745038	0.998167	0.965502	1.03496	1.1234	0.981625	1.0712	1.00033	0.938353	0.928541	0.937069	0.986251	1.00555	0.949289	1.07388	1.02819	0.971193	1.0062	0.940641	0.984808	1.04817	1.01947	0.922835	1.31565	0.937437	0.999398	1.01886	0.967863	1.06957	1.03306	0.89503
36063_at	KIAA0495	0.722841	0.713176	0.769035	0.768835	0.699786	0.728206	0.754667	0.707227	0.687924	0.704511	0.721742	0.718449	0.730608	0.717357	0.728028	0.723829	0.730293	0.729221	0.701189	0.758401	0.723611	0.696864	0.744094	0.70991	0.741932	0.749801	0.70359	0.743062	0.713623	0.712261	0.749486	0.738674	0.71245	0.790422	0.722537	0.727268	0.77763	0.739734	0.702367	0.813696	0.758453	0.707173	0.73823	0.751817	0.762007	0.728877	0.749166	0.736077
35360_at	CBARA1	1.42932	1.42753	1.44063	1.44169	1.41895	1.47047	1.47887	1.46502	1.45861	1.43777	1.47356	1.53524	1.49023	1.45527	1.46601	1.47184	1.48079	1.47562	1.42965	1.44655	1.47336	1.45394	1.47009	1.48958	1.43192	1.4881	1.47601	1.46938	1.43948	1.4923	1.49659	1.47939	1.51995	1.49622	1.46565	1.46737	1.45562	1.48862	1.4407	1.46277	1.47061	1.46278	1.47716	1.48952	1.49438	1.44962	1.45351	1.45531
31526_f_at	ubiquitin specific peptidase 6 (Tre-2 oncogene)	1.10067	1.15248	0.974301	1.01153	1.05417	1.13588	0.982822	1.15757	1.20293	1.16606	1.08368	1.22996	0.983053	1.19064	0.99097	0.919831	1.15833	1.07336	1.08886	1.01993	1.00503	0.944729	1.10707	1.07373	0.773691	1.02382	1.08466	1.04603	1.03411	1.14683	1.09761	1.09315	1.2719	1.21404	1.0683	1.02929	1.09183	1.3541	1.03793	1.20548	1.29861	1.12959	1.13273	0.943503	1.02972	0.973353	1.22391	1.13151
32878_f_at	CDNA FLJ32819 fis, clone TESTI2002937, weakly similar to HISTONE H3.2	1.36224	1.4154	1.36487	1.3629	1.45017	1.44621	1.33625	1.3029	1.38563	1.39032	1.36175	1.46212	1.39413	1.35932	1.41785	1.3178	1.37037	1.34939	1.31105	1.33775	1.4264	1.34119	1.36164	1.4427	1.43561	1.31243	1.36968	1.38204	1.38791	1.42084	1.39469	1.43608	1.36897	1.30004	1.36583	1.40009	1.39373	1.47776	1.3644	1.40566	1.38821	1.3549	1.35099	1.38533	1.45216	1.38917	1.35451	1.55541
40512_at	CHN1	0.912917	0.836995	0.803623	0.827354	0.827852	0.849877	0.896572	0.978149	0.82983	0.866715	0.829683	0.906406	0.890535	0.842071	0.896129	0.863054	0.832166	0.808291	0.861987	0.900087	0.843355	0.843524	0.855425	0.856423	0.878839	0.858014	0.926118	0.871317	0.860871	0.840038	0.873837	0.876856	0.895087	0.801436	0.896195	0.845677	0.847585	0.891405	0.822547	0.841342	0.897286	0.891607	0.83327	0.868249	0.813961	0.828253	0.830358	0.808191
34391_at	IGBP1	1.20357	1.2392	1.15457	1.16756	1.24854	1.31351	1.19581	1.17785	1.27266	1.23754	1.30116	1.19921	1.2333	1.23707	1.20058	1.17233	1.15298	1.23092	1.188	1.11233	1.22939	1.3185	1.24094	1.16895	1.09605	1.29086	1.16767	1.12311	1.14152	1.31138	1.32611	1.10478	1.30392	1.39605	1.20078	1.13232	1.21131	1.20643	1.22709	1.22175	1.30497	1.19222	1.15282	1.1122	1.16701	1.2629	1.17173	1.15089
41287_s_at	CALM1	0.783922	0.808436	0.805022	0.812362	0.699304	0.802619	0.7944	0.818605	0.759362	0.799219	0.751478	0.740943	0.750836	0.738365	0.779238	0.81721	0.809962	0.871933	0.852988	0.934121	0.723605	0.813049	0.790031	0.772814	0.777145	0.85561	0.783406	0.807647	0.785325	0.789455	0.741685	0.74726	0.722443	0.737578	0.771107	0.796538	0.7411	0.76687	0.750644	0.701827	0.825233	0.901413	0.771594	0.794278	0.742905	0.774482	0.820242	0.731657
137_at	KLF1	0.906601	0.945002	0.967057	0.975565	0.892654	0.975286	0.925225	0.939966	0.919714	0.914434	0.918782	0.979021	0.916597	0.943024	0.95678	0.986918	1.00469	1.00069	0.937403	0.966305	0.976163	0.946045	0.914216	0.941277	1.00399	1.01264	0.939236	0.992771	0.974921	0.990039	0.9223	0.942851	0.923886	0.912769	0.938312	0.934906	0.957326	0.936831	0.950217	0.837097	0.942775	0.929689	0.959087	0.99114	0.918538	0.972645	0.965677	0.915887
39717_g_at	MRPL33	1.57534	1.4504	1.43093	1.40047	1.49597	1.49216	1.49351	1.51393	1.50345	1.62111	1.45025	1.48068	1.44124	1.49627	1.50498	1.4616	1.52363	1.33071	1.46394	1.45222	1.36047	1.45979	1.55563	1.40024	1.38705	1.54608	1.51442	1.42223	1.42062	1.46522	1.52267	1.25022	1.46163	1.45587	1.50646	1.44373	1.4769	1.41033	1.50157	1.42161	1.52232	1.47103	1.44637	1.59322	1.33421	1.42027	1.3765	1.36882
33208_at	Human protein kinase inhibitor p58 mRNA, complete cds	0.573605	0.609816	0.63572	0.660616	0.646843	0.694783	0.599548	0.566435	0.581756	0.62144	0.609694	0.584334	0.597626	0.610986	0.588545	0.597135	0.637269	0.634874	0.642164	0.620197	0.612699	0.654336	0.59964	0.600916	0.589048	0.641732	0.539452	0.589563	0.580576	0.585266	0.603827	0.625425	0.572603	0.59337	0.60385	0.635748	0.577695	0.584505	0.589788	0.626857	0.589532	0.589148	0.633572	0.62801	0.598768	0.626852	0.585408	0.566365
35225_at	ZNF76	1.2827	1.26835	1.26598	1.27588	1.2626	1.3005	1.28059	1.27602	1.27908	1.31162	1.29019	1.36147	1.28522	1.3293	1.35628	1.26377	1.28746	1.2834	1.28766	1.28069	1.26362	1.28429	1.3058	1.31652	1.28196	1.315	1.2814	1.25093	1.26493	1.3084	1.31253	1.33491	1.22513	1.28246	1.30291	1.2786	1.28963	1.39564	1.29438	1.33254	1.27992	1.23974	1.33016	1.2885	1.34703	1.31459	1.35284	1.32724
34265_at	SCG5	0.581066	0.631643	0.636608	0.693548	0.603434	0.808539	0.617435	0.725628	0.600664	0.598187	0.647587	0.675278	0.700542	0.606881	0.711333	0.801819	0.637814	0.894887	0.60398	0.684415	0.577115	0.617524	0.633452	0.68046	0.652875	0.570474	0.631313	0.685394	0.61856	0.590529	0.641083	0.712996	0.815646	0.837584	0.608683	0.60813	0.707297	0.662168	0.760286	0.634313	0.665624	0.670547	0.573184	0.601914	0.662388	0.566934	0.613473	0.62595
35692_at	TMEM158	0.915952	1.21558	0.937408	0.851604	0.817282	0.801106	0.937379	1.14762	1.18512	1.04306	0.993987	0.838022	1.13675	0.918557	0.830286	0.975696	0.914739	0.920748	0.934252	1.09422	0.941226	0.92618	1.10566	0.890782	0.835892	0.835158	1.13611	0.8972	0.88958	0.825422	0.869327	0.860085	0.869427	0.932952	1.0065	0.879205	0.935591	0.773161	0.833743	0.921026	0.892759	1.18405	0.973029	0.860963	0.838469	0.781283	0.880383	0.784226
37272_at	inositol 1,4,5-trisphosphate 3-kinase B	1.54971	1.56716	1.42254	1.41427	1.44112	1.46777	1.42842	1.49885	1.53347	1.50383	1.56204	1.51983	1.53518	1.45003	1.36314	1.44894	1.50872	1.50759	1.43105	1.44325	1.51441	1.40547	1.55705	1.49293	1.48108	1.43293	1.46318	1.44388	1.41548	1.42324	1.35982	1.44942	1.51792	1.56128	1.46635	1.40844	1.46832	1.45644	1.4813	1.48315	1.47738	1.49288	1.51319	1.43057	1.47553	1.40792	1.35604	1.44471
36389_at	CRTAM	0.471777	0.504722	0.461773	0.496391	0.439309	0.457424	0.491833	0.441572	0.48431	0.456789	0.439313	0.447959	0.498723	0.453591	0.43843	0.456676	0.467372	0.585157	0.465739	0.503845	0.461878	0.497921	0.494816	0.465281	0.496698	0.486534	0.445851	0.461961	0.50794	0.445036	0.474017	0.486702	0.456187	0.521195	0.550159	0.527826	0.572694	0.461276	0.47095	0.605149	0.42596	0.471417	0.492489	0.507394	0.429073	0.478853	0.462086	0.505546
32254_at	VAMP2	1.57474	1.64586	1.57983	1.59479	1.51079	1.61726	1.64589	1.61574	1.68611	1.72243	1.65108	1.63262	1.65369	1.68704	1.61645	1.65861	1.71451	1.64552	1.62325	1.59828	1.67596	1.56455	1.70677	1.4989	1.5523	1.63253	1.68725	1.6551	1.6362	1.58907	1.5477	1.54386	1.6941	1.59335	1.70088	1.75923	1.74076	1.63696	1.66271	1.67034	1.70232	1.6821	1.79151	1.74545	1.6312	1.65138	1.53626	1.75424
33287_at	C9orf114	1.42841	1.44178	1.46687	1.45406	1.40825	1.44853	1.48836	1.43638	1.45415	1.45551	1.45918	1.50784	1.48151	1.45252	1.47006	1.46415	1.47305	1.4584	1.4737	1.44272	1.45861	1.44629	1.43434	1.44609	1.46322	1.48917	1.46425	1.50704	1.44965	1.44313	1.45423	1.49643	1.49665	1.51214	1.4466	1.47232	1.45247	1.47395	1.42454	1.37572	1.46641	1.43676	1.46063	1.47297	1.47021	1.45631	1.47461	1.48384
445_at	NKX3-1	1.03662	1.07001	0.95727	0.915457	0.987641	1.07936	0.94849	0.823017	0.880718	0.917746	0.938211	0.916162	0.870117	0.968786	1.12579	0.932775	1.09838	0.959965	0.910871	0.951458	0.862029	0.964906	0.955937	0.935551	0.896659	0.996505	0.92527	0.954733	0.897492	0.982599	0.869177	0.926485	0.925844	0.923699	0.873538	0.919004	0.857536	0.889952	0.872578	0.920037	0.955244	0.97212	0.937897	0.982007	0.878652	0.991959	1.08593	0.920072
36553_at	ASMTL	1.20118	1.25743	1.1022	1.19369	1.25564	1.19028	1.21764	1.26285	1.32504	1.30247	1.27165	1.21417	1.255	1.33804	1.29096	1.18856	1.29603	1.23872	1.25397	1.19644	1.22572	1.3032	1.31756	1.28653	1.19197	1.22631	1.29158	1.24722	1.21891	1.10967	1.30743	1.18218	1.2315	1.04801	1.19582	1.23548	1.20422	1.06144	1.16324	1.17269	1.15821	1.2231	1.31747	1.27012	1.24419	1.14413	1.16067	1.42091
36271_at	KIAA1024	1.0082	1.00081	1.04807	1.03555	1.02482	1.07697	1.0502	1.01599	1.00896	0.991078	0.989326	1.01188	1.06381	0.993147	1.0735	0.993441	0.987529	0.995159	1.04189	1.04014	1.0369	1.02999	0.998992	1.04415	1.12499	1.069	1.03512	1.12635	1.12133	1.06016	1.05526	1.04487	0.823273	0.939035	1.06027	1.0188	1.02208	1.03914	1.03566	1.13798	1.18202	0.986669	0.976561	1.04107	1.0558	1.04338	1.07883	1.03541
34820_at	PTN	1.23523	1.19813	1.11437	1.33204	0.964433	0.902338	1.28034	1.50363	1.34304	1.33437	1.37096	1.28071	1.38546	1.54541	0.813616	1.59227	1.5354	1.24448	1.37722	1.38238	1.23315	1.31468	1.53417	0.967985	1.12627	0.928529	1.69348	1.51171	1.19047	1.32736	1.04471	1.09486	1.62131	1.4389	1.52122	1.12644	1.19722	0.607257	1.27859	1.4252	1.11228	1.34376	1.53151	1.24998	1.05634	1.24691	1.11386	1.05348
32208_at	KIAA0355	1.13248	1.07604	1.08802	1.09397	1.07472	1.16119	1.13052	1.09021	1.17657	1.29595	1.08333	1.17429	1.07904	1.18587	1.08251	1.11117	1.13081	1.05164	1.09837	1.13794	1.14922	1.17355	1.09906	1.14558	1.14491	1.10001	1.09295	1.14428	1.0924	1.06629	1.09615	1.1436	1.11881	1.1743	1.20088	1.15438	1.15612	1.20407	1.11673	1.20189	1.2661	1.0803	1.16055	1.04182	1.20381	1.15842	1.05264	1.08644
39430_at	TNKS	0.987434	1.05901	1.02114	1.06182	1.0296	0.900764	1.09621	1.10477	1.09127	1.0898	1.03586	1.08913	1.06478	1.06407	0.998563	1.05295	1.04426	0.992628	1.0337	1.06156	1.07909	1.00955	1.07197	1.10175	1.02653	1.04289	1.11768	1.07215	1.07484	1.04457	1.00808	1.0278	1.10061	0.887319	1.04296	1.06744	1.09366	1.05932	1.09668	0.884238	1.00899	1.03889	1.03719	0.995556	1.06331	1.01936	1.04008	1.03958
39022_at	INTS1	1.2231	1.25977	1.28406	1.26516	1.23143	1.28011	1.3205	1.23908	1.31315	1.24268	1.26009	1.30553	1.31662	1.26954	1.28004	1.31892	1.27098	1.29056	1.22737	1.26828	1.29707	1.22536	1.22784	1.23688	1.27115	1.29363	1.23916	1.28307	1.23583	1.2435	1.22748	1.33535	1.31475	1.23131	1.28021	1.25133	1.33247	1.35502	1.23551	1.26651	1.29132	1.26625	1.34552	1.33409	1.353	1.24048	1.3129	1.36717
41145_at	FAM13A	0.852225	0.897922	0.895399	0.918482	0.9221	0.847971	0.870817	0.923507	0.849573	0.87315	0.886745	0.917525	0.840469	0.868635	0.850528	0.872698	0.884857	0.947034	0.890329	0.877693	0.868476	0.882287	0.902014	0.906173	0.913773	0.876858	0.892524	0.929822	0.924015	0.930742	0.913473	0.903732	0.922775	0.861179	0.833354	0.858524	0.876105	0.841178	0.881157	0.829924	0.879432	0.866966	0.843041	0.873221	0.879956	0.889752	0.921094	0.913737
39338_at	S100A10	1.64136	1.4727	1.38386	1.41287	1.44935	1.47622	1.42464	1.38577	1.57024	1.6376	1.50698	1.56107	1.42498	1.57567	1.48696	1.45481	1.55199	1.39153	1.49677	1.42694	1.58585	1.56951	1.50067	1.45895	1.50265	1.53371	1.41348	1.49898	1.36342	1.29471	1.40486	1.4452	1.45046	1.42015	1.63252	1.37683	1.48562	1.54588	1.37257	1.56733	1.84347	1.39775	1.61154	1.57249	1.47396	1.53121	1.50215	1.5492
39079_at	ERH	1.29204	1.30325	1.22977	1.1466	1.36777	1.18606	1.25563	1.23382	1.41867	1.36065	1.30989	1.27029	1.205	1.26285	1.35963	1.20607	1.27085	1.26632	1.25001	1.19575	1.2685	1.21292	1.29002	1.22655	1.113	1.1727	1.31591	1.23382	1.24592	1.27196	1.27069	1.25936	1.1831	1.0959	1.34054	1.32315	1.33019	1.36639	1.25751	1.29277	1.35808	1.24463	1.30733	1.27771	1.2598	1.32648	1.23543	1.26865
32552_at	RBP4	0.593934	0.560638	0.528198	0.57391	0.575057	0.5626	0.534784	0.587141	0.534702	0.581111	0.542714	0.580044	0.638274	0.633934	0.606616	0.703127	0.528489	0.599693	0.602804	0.619624	0.542758	0.632802	0.537838	0.666464	0.586503	0.576953	0.687149	0.701214	0.544015	0.575678	0.562855	0.56048	0.560024	0.535455	0.610408	0.564485	0.516262	0.597245	0.55396	0.540633	0.634094	0.512327	0.604498	0.583153	0.566066	0.666536	0.58316	0.57859
36117_at	PTK2	0.994183	0.929736	0.866569	0.888991	0.887592	0.948576	0.889943	0.889168	0.928289	0.980505	0.905024	0.887521	0.891928	0.881844	0.867053	0.841793	0.897386	0.892756	0.851611	0.869408	0.939019	0.886152	0.933706	0.989629	0.911679	0.837528	0.901791	0.866533	0.866951	0.900863	0.941224	0.942747	0.925146	0.9355	0.942571	0.90112	0.98786	0.966827	0.89445	0.955283	0.916828	0.884435	0.87001	0.880492	0.955743	0.928241	0.92767	0.886111
32213_at	POP7	1.11754	1.10449	1.13875	1.07972	1.10778	1.10302	1.15602	1.05628	1.12655	1.1308	1.12063	1.18629	1.09151	1.15882	1.10981	1.05211	1.08332	0.965271	1.04689	1.0315	1.08342	1.13448	1.07912	1.09964	1.13296	1.17544	1.08981	1.09937	1.09965	1.18523	1.05009	1.11856	0.936347	0.937586	1.0678	1.14442	1.03615	1.19016	1.05493	1.13258	1.17609	1.06418	1.14933	1.13643	1.12721	1.13149	1.13908	1.20538
32478_f_at	dJ281H8.4 (Ubiquitin-Like protein SMT3 LIKE)	0.93975	0.954476	0.936916	0.821078	0.959452	0.979221	0.865771	0.915419	0.975999	0.906505	0.958572	0.877825	0.910647	0.901194	0.872023	0.825249	0.88775	0.883633	0.934513	0.88809	0.927779	0.911725	0.963716	0.955154	0.894055	0.879247	0.921846	0.898137	0.921038	0.904795	0.914823	0.939119	0.982319	0.905465	0.992656	0.908033	0.957151	0.949765	0.949982	0.9919	0.933137	0.900988	0.923226	0.867699	0.889468	0.886592	0.908706	1.03404
38491_at	ETV6	1.11869	1.13908	1.15871	1.13186	1.13232	1.15252	1.11396	1.11451	1.01823	1.08313	1.09789	1.07196	1.08521	1.05353	1.0638	1.13335	1.10581	1.1589	1.08462	1.08722	1.07832	1.10455	1.07397	1.09068	1.09187	1.0939	1.07261	1.05592	1.10027	1.0609	1.12456	1.11951	1.22366	1.29647	1.09669	1.07322	1.06278	1.07722	1.09434	1.07964	1.09978	1.13127	1.09153	1.06333	1.10041	1.07653	1.14708	1.11268
41027_at	forkhead box C1	0.772566	0.747686	0.941453	0.641836	0.766296	0.721736	0.815571	1.04934	0.956543	0.875203	0.922677	0.759268	0.794359	0.71137	0.73494	0.767733	0.88693	0.876629	0.870422	0.861011	0.758185	0.743372	0.900181	0.707911	0.78868	0.673776	0.752744	0.705418	0.783499	0.78304	0.843716	0.734284	0.777849	0.917149	0.828714	0.706348	0.760893	0.630027	0.793582	0.772283	0.758718	0.882156	0.8085	0.781138	0.778756	0.701487	0.689753	0.786826
38625_g_at	solute carrier family 12 (potassium/chloride transporters), member 4	1.1836	1.20942	1.24245	1.21455	1.19706	1.21388	1.22093	1.25011	1.16254	1.15643	1.17799	1.22972	1.28345	1.21664	1.20228	1.29574	1.24814	1.22619	1.20958	1.20751	1.2139	1.19328	1.23532	1.21238	1.19782	1.21455	1.21817	1.20158	1.20139	1.20615	1.19951	1.24411	1.1958	1.20595	1.18807	1.21885	1.18031	1.19342	1.22179	1.14662	1.14642	1.2236	1.24006	1.21427	1.23396	1.18945	1.20748	1.20949
40350_at	ADAM23	0.854648	0.873672	0.847576	0.869949	0.863616	0.913592	0.88446	0.846649	0.852123	0.833895	0.840181	0.891467	0.87527	0.899536	0.947133	0.955108	0.882463	0.945781	0.866568	0.852762	0.866658	0.861454	0.813779	0.887478	0.91171	0.903141	0.897312	0.872319	0.896978	0.905504	0.912967	0.86663	0.841155	0.887583	0.858341	0.890112	0.825976	0.929837	0.85973	0.758644	0.844499	0.860901	0.83367	0.868684	0.879792	0.904887	0.93123	0.855186
37556_at	GCA	0.610762	0.653989	0.595004	0.566316	0.597464	0.584999	0.661239	0.61463	0.642687	0.676401	0.614058	0.650043	0.608227	0.648378	0.643035	0.556993	0.620871	0.584374	0.661305	0.62604	0.646752	0.589663	0.588494	0.641579	0.703592	0.665714	0.63092	0.732315	0.643684	0.678038	0.6603	0.669213	0.526091	0.487618	0.601494	0.563669	0.640414	0.656318	0.682147	0.609557	0.567143	0.627781	0.66541	0.677511	0.634856	0.650574	0.642691	0.719362
40789_at	AK2	0.922703	0.878555	0.859056	0.912404	0.908535	0.870436	0.899331	0.943786	0.877571	0.91102	0.882687	0.874824	0.896824	0.897581	0.876069	0.872095	0.857871	0.888482	0.916039	0.876608	0.871743	0.924234	0.922803	0.936493	0.962778	0.878102	0.904644	0.892368	0.897336	0.897541	0.877507	0.894018	0.889202	0.809016	0.877536	0.910506	0.912457	0.929697	0.921669	0.838007	0.944822	0.95489	0.857337	0.845545	0.892037	0.950073	0.891327	0.875425
33392_at	WIPI2	1.21555	1.22213	1.21727	1.20766	1.21768	1.23676	1.23918	1.2267	1.28163	1.2406	1.24633	1.24417	1.29092	1.25608	1.16884	1.19488	1.26473	1.19285	1.21843	1.21791	1.25499	1.22149	1.27347	1.15102	1.20959	1.25429	1.21233	1.16631	1.17462	1.20649	1.21304	1.22419	1.30639	1.23138	1.26684	1.18627	1.23394	1.3012	1.21789	1.32301	1.25312	1.22952	1.29748	1.21011	1.21607	1.22272	1.22047	1.31383
33397_at	CDIPT	1.62307	1.67763	1.63311	1.63288	1.60341	1.63291	1.64806	1.61607	1.67729	1.68408	1.6635	1.69275	1.64615	1.64825	1.57118	1.63537	1.67158	1.63723	1.60781	1.6139	1.61559	1.60871	1.63474	1.61683	1.61894	1.62745	1.63189	1.62817	1.63364	1.64046	1.61113	1.59877	1.67911	1.70742	1.65651	1.68826	1.6796	1.67304	1.66783	1.68117	1.67508	1.64262	1.68025	1.6347	1.63579	1.61715	1.63526	1.69236
33920_at	DIAPH1	1.38921	1.38091	1.35454	1.35793	1.43584	1.37756	1.37633	1.33473	1.33298	1.34855	1.35045	1.36537	1.47082	1.35475	1.37528	1.37228	1.31668	1.40935	1.37601	1.35594	1.36939	1.35906	1.33598	1.3774	1.41427	1.38272	1.34054	1.33823	1.36276	1.35498	1.35888	1.41012	1.3973	1.40118	1.31907	1.40415	1.33374	1.42823	1.39048	1.36896	1.3563	1.36706	1.33628	1.34937	1.43554	1.37164	1.41767	1.4242
36773_f_at	HLA-DQB1	1.23347	1.16382	1.16635	1.30478	1.53767	1.20122	1.1305	1.28698	1.13678	1.16472	1.25018	1.18274	1.25093	1.22275	1.13564	1.35073	1.15588	1.14921	1.24533	1.29355	1.18283	1.1902	1.18875	1.19579	1.1716	1.12385	1.22339	1.20587	1.29188	1.19286	1.23155	1.21916	1.33585	1.27368	1.27138	1.27738	1.2307	1.08404	1.3917	1.20621	1.29614	1.30536	1.14866	1.16428	1.27337	1.2397	1.38879	1.30693
32391_g_at	dJ127D3.2 (Flavin-containing Monooxygenase family protein)	0.69792	0.727851	0.752978	0.78075	0.706809	0.761187	0.752585	0.694632	0.717472	0.706034	0.700466	0.789173	0.759132	0.719886	0.795907	0.704385	0.749713	0.754584	0.743473	0.731965	0.709435	0.734146	0.702953	0.712334	0.756033	0.787211	0.706919	0.750558	0.747749	0.751872	0.75442	0.711646	0.831941	0.862361	0.739655	0.745322	0.745094	0.842078	0.754987	0.813887	0.723556	0.748007	0.770138	0.767046	0.775284	0.774055	0.827701	0.728031
32920_at	HCN4	1.02381	1.01448	1.08157	1.05884	1.02274	1.07085	1.09013	1.04057	1.02474	0.990929	1.0094	1.07765	1.03469	1.06013	1.06248	1.03694	1.03769	1.01111	1.03137	1.02057	1.0138	1.03127	1.03312	1.00339	1.04008	1.07451	1.04164	1.06248	1.08554	1.08117	1.057	1.01329	0.998299	1.02888	1.05339	1.05724	1.0196	1.06756	1.03191	1.06959	1.06735	1.01604	1.07593	1.06365	1.06957	1.06685	1.0719	1.01337
1289_at	GSTM5	1.32544	1.26891	1.28454	1.31081	1.25165	1.26827	1.27486	1.2949	1.2211	1.24129	1.25617	1.27366	1.27484	1.25158	1.26234	1.32829	1.26795	1.34397	1.30164	1.29533	1.29796	1.30075	1.26528	1.31345	1.30083	1.33595	1.27494	1.33813	1.32608	1.27866	1.27148	1.31521	1.31193	1.33135	1.24621	1.31413	1.20254	1.26183	1.27874	1.22138	1.29246	1.27845	1.26599	1.28021	1.25667	1.28609	1.29026	1.28163
31447_at	Putative FAP protein	0.599999	0.566854	0.595856	0.648368	0.584574	0.634804	0.576974	0.546596	0.605641	0.536887	0.588481	0.606931	0.599369	0.559261	0.610091	0.570298	0.576348	0.63663	0.595501	0.560067	0.587211	0.658861	0.572475	0.578959	0.646287	0.574697	0.585618	0.62383	0.577815	0.552889	0.575745	0.589126	0.58731	0.662619	0.586336	0.624917	0.631074	0.579776	0.591202	0.699842	0.627773	0.626056	0.557533	0.60927	0.589671	0.611849	0.593794	0.628852
41680_at	TTC39A	0.813428	0.803871	0.738314	0.752925	0.823246	0.715038	0.800834	0.712665	0.842387	0.891287	0.835315	0.830166	0.813341	0.915746	0.829535	0.744023	0.777324	0.752727	0.809716	0.716891	0.786913	0.80081	0.85402	0.758303	0.774455	0.815054	0.716206	0.763253	0.751681	0.784991	0.730878	0.818544	0.599518	0.648939	0.777391	0.838574	0.743293	0.880113	0.745478	0.866698	0.731267	0.786131	0.91516	0.72152	0.888901	0.849434	0.727649	0.865375
39459_at	LOC552889	1.33321	1.32652	1.3375	1.35963	1.30731	1.35978	1.30974	1.31428	1.26883	1.25721	1.29953	1.32514	1.32997	1.29774	1.29062	1.32175	1.32888	1.33259	1.30854	1.32481	1.29052	1.32737	1.2929	1.30549	1.33855	1.33225	1.26013	1.30311	1.3217	1.31999	1.30603	1.31862	1.38136	1.39875	1.28461	1.32337	1.33832	1.26482	1.30221	1.33053	1.30617	1.26753	1.28769	1.29539	1.30195	1.3035	1.31005	1.29694
41184_s_at	H.sapiens DMA, DMB, HLA-Z1, IPP2, LMP2, TAP1, LMP7, TAP2, DOB, DQB2 and RING8, 9, 13 and 14 genes	1.13794	1.13024	1.13296	1.12446	1.49073	1.1222	1.15243	1.13548	1.14296	1.14186	1.16856	1.20122	1.12257	1.17079	1.07508	1.2222	1.14704	0.991435	1.16144	1.17829	1.1292	1.13203	1.13843	1.18137	1.13927	1.07583	1.15339	1.18092	1.07108	1.12257	1.27375	1.21353	1.1387	1.05588	1.19853	1.1814	1.15245	1.11604	1.1835	1.08938	1.08454	1.22208	1.19907	1.20545	1.15374	1.17378	1.19936	1.22889
38205_at	neurogenic differentiation 2	1.12616	1.13247	1.17638	1.20958	1.13178	1.15053	1.16233	1.12265	1.11299	1.11515	1.16633	1.16407	1.16246	1.14565	1.17052	1.12329	1.15635	1.11339	1.19793	1.17936	1.14328	1.21746	1.1235	1.13329	1.17866	1.20852	1.14155	1.19407	1.15145	1.18003	1.13208	1.15759	1.1688	1.15344	1.13578	1.16348	1.1331	1.19639	1.15038	1.22673	1.16218	1.16747	1.19735	1.10914	1.20026	1.17219	1.18877	1.15335
34390_at	P4HA2	0.946929	0.915319	0.899779	0.912922	1.05669	0.954863	0.940931	0.994139	0.914284	0.991471	0.952965	0.914667	0.934355	0.930884	0.846752	0.947701	1.01948	0.916143	0.902777	0.957204	0.960585	0.866969	1.02633	0.882547	0.955452	0.889474	0.901391	0.87862	0.889644	0.865048	0.910877	0.918978	1.0916	1.12278	0.95438	0.893965	0.918171	0.840156	0.906527	0.926075	0.89314	0.951623	0.955026	0.879501	0.955012	0.837952	0.820158	0.956218
35154_at	BTBD2	1.49014	1.58631	1.60713	1.61321	1.58102	1.59869	1.59632	1.53497	1.56865	1.52397	1.61364	1.56785	1.54089	1.54099	1.70525	1.58126	1.59898	1.62277	1.55459	1.51934	1.64256	1.57867	1.53155	1.57135	1.49284	1.59682	1.55199	1.5754	1.54858	1.47746	1.59488	1.58775	1.56329	1.63299	1.59822	1.64148	1.56752	1.72341	1.56679	1.56667	1.56114	1.6583	1.63045	1.62153	1.6627	1.59734	1.67476	1.71913
36409_f_at	SSX2	0.515546	0.567466	0.565909	0.606014	0.558123	0.59053	0.589527	0.55348	0.54289	0.491084	0.564046	0.584499	0.583612	0.531851	0.610249	0.59736	0.548246	0.58499	0.527413	0.528874	0.530679	0.565495	0.539261	0.570477	0.565829	0.56659	0.541324	0.538485	0.586594	0.552095	0.514759	0.555255	0.695248	0.709458	0.616962	0.611041	0.695857	0.587166	0.573144	0.688561	0.605181	0.551248	0.547752	0.521702	0.586807	0.541721	0.579802	0.563553
36155_at	SPOCK2	1.21474	1.16811	1.2505	1.28958	1.31891	1.28254	1.22593	1.21564	1.18709	1.14819	1.16766	1.20812	1.22602	1.19494	1.18697	1.21509	1.20408	1.2138	1.21642	1.25116	1.19369	1.21986	1.17652	1.20737	1.26494	1.18101	1.22086	1.20944	1.21088	1.23186	1.19461	1.35895	1.23973	1.23039	1.25337	1.85362	1.21905	1.18559	1.21592	1.26553	1.19259	1.24696	1.17816	1.23538	1.2347	1.19324	1.29382	1.18617
40745_at	AP1B1	1.80197	1.84906	1.78227	1.7929	1.81934	1.84175	1.81644	1.74622	1.87352	1.88053	1.82686	1.86453	1.8263	1.84713	1.76797	1.81345	1.87574	1.81104	1.80222	1.78173	1.84461	1.80895	1.84105	1.80969	1.78908	1.77243	1.78016	1.88062	1.81879	1.76597	1.84525	1.85365	1.85344	1.82818	1.89227	1.81501	1.86357	1.96317	1.80372	1.87469	1.8612	1.78078	1.87094	1.81637	1.99052	1.78736	1.7567	1.95055
38180_f_at	PSG9	0.593302	0.59029	0.583456	0.617022	0.595912	0.636117	0.621055	0.586218	0.554654	0.559629	0.573344	0.603047	0.610453	0.580072	0.617231	0.658405	0.617562	0.561635	0.609568	0.615804	0.594211	0.603604	0.615263	0.582723	0.648481	0.66824	0.624882	0.650885	0.660247	0.623794	0.629509	0.653332	0.560529	0.59101	0.549115	0.61013	0.560623	0.619514	0.580178	0.55284	0.602556	0.594717	0.531916	0.540854	0.585723	0.615311	0.617474	0.597241
33444_at	NBR1	1.02583	1.06042	0.973322	1.03156	1.03002	0.994843	1.02781	1.02768	1.04624	1.0978	1.03013	0.990957	0.937792	1.12193	0.987733	0.993209	1.07323	1.00472	1.0119	0.997143	0.997403	1.07157	1.03924	1.01202	1.06421	0.995308	1.03356	1.00458	1.02225	1.05412	1.06001	0.957936	1.0618	1.03986	1.01163	1.00496	1.02466	1.03133	1.01232	1.04521	0.965774	1.0178	1.09582	1.01619	1.00722	1.0169	0.975441	0.955214
41288_at	Transcribed locus	1.56128	1.68901	1.54884	1.5823	1.44894	1.43869	1.68139	1.78163	1.72853	1.71089	1.62731	1.57163	1.69607	1.59892	1.45186	1.60679	1.69162	1.65217	1.59076	1.65958	1.53137	1.54775	1.67091	1.50672	1.53999	1.46027	1.7158	1.58059	1.5487	1.54121	1.44073	1.44051	1.64945	1.68203	1.73657	1.53389	1.62218	1.44968	1.58444	1.68464	1.6367	1.71205	1.68125	1.60831	1.5082	1.42654	1.37307	1.41429
40511_at	GATA3	0.776423	1.0071	0.834994	0.901704	0.840159	0.771616	0.831053	0.82081	0.830066	0.785998	0.839136	0.773204	0.791901	0.81645	0.703407	0.774074	0.758381	0.812421	0.801592	0.874349	0.742416	0.803154	0.783821	0.770807	0.760639	0.807923	0.86779	0.785572	0.864364	0.737977	0.764578	0.820569	0.850429	0.818696	0.890797	0.808131	1.11835	0.78578	0.850798	0.857226	0.751373	0.808684	0.73256	0.860716	0.765566	0.793213	0.836476	0.877966
1640_at	ST13	1.41225	1.40078	1.30085	1.34891	1.42861	1.34881	1.30248	1.39989	1.43581	1.46382	1.42725	1.34583	1.42577	1.35996	1.27576	1.33701	1.37254	1.33382	1.42818	1.34797	1.4397	1.33119	1.40824	1.32765	1.33697	1.28487	1.43677	1.33777	1.35827	1.35412	1.33897	1.30659	1.47933	1.34332	1.41538	1.24513	1.37336	1.25076	1.42228	1.43469	1.28936	1.38789	1.35192	1.34014	1.316	1.34724	1.30645	1.41944
41194_at	Transcribed locus, strongly similar to NP_003125.3 signal recognition particle 14kDa (homologous Alu RNA binding protein) [Ho	1.69625	1.78758	1.65408	1.59605	1.75875	1.70568	1.58422	1.65055	1.78682	1.76954	1.68248	1.60329	1.65212	1.70749	1.69933	1.61343	1.70976	1.55907	1.68631	1.61922	1.69353	1.67702	1.72187	1.73174	1.64789	1.58498	1.73005	1.69529	1.67865	1.71504	1.70574	1.63977	1.78091	1.70369	1.72582	1.67432	1.6946	1.61632	1.682	1.67624	1.68245	1.67043	1.67991	1.75112	1.64061	1.63057	1.57901	1.70532
39264_at	OAS2	1.07791	0.994169	1.08482	1.12259	1.00915	1.06271	1.09853	1.02789	1.07048	1.10182	1.01706	1.08161	1.07408	1.03555	1.0731	1.02915	1.04231	1.04956	1.0658	1.05419	1	1.05939	1.10135	1.03576	1.06535	1.08333	1.08237	1.04716	1.05917	1.04968	1.07095	1.04387	0.918434	0.935603	1.10101	1.04342	1.04903	1.11699	1.04907	1.04628	1.05736	1.05144	1.05576	1.22925	1.04764	1.17905	1.1015	0.989875
2064_g_at	ERCC5	0.969932	1.08098	0.980651	0.952355	1.04174	0.94291	0.958461	1.0491	1.00772	1.01408	1.00531	0.972639	0.929695	1.05648	0.967809	0.960806	0.983013	0.974845	0.990159	1.02083	1.07412	0.975491	0.969496	0.995956	0.94364	1.0416	1.07048	1.0276	1.02652	1.01237	0.977532	1.02261	1.02242	0.977478	1.03661	0.924959	1.02614	0.974077	1.00999	0.880965	0.960079	0.983612	1.04398	1.02565	1.00527	1.00279	0.97635	0.839707
34685_at	PYROXD1	0.924076	0.833941	0.852371	0.88186	0.949762	0.799562	0.836765	0.896698	0.810341	0.930175	0.899519	0.880519	0.841116	0.87271	0.839934	0.841644	0.870586	0.993465	0.846052	0.862555	0.881814	0.883625	0.908586	0.857634	0.892615	0.878527	0.858583	0.866403	0.880767	0.89778	0.8355	0.794738	0.867945	0.902331	0.930546	0.845569	0.781318	0.869037	0.82077	0.849431	0.770772	0.837681	0.874735	0.897784	0.881885	0.86543	0.804643	0.903114
34135_at	MRNA; cDNA DKFZp586A0423 (from clone DKFZp586A0423)	0.850379	0.789478	0.831157	0.870142	0.777016	0.784159	0.896502	0.773912	0.813841	0.822374	0.770118	0.810314	0.813202	0.805723	0.756137	0.790156	0.768933	0.817294	0.802235	0.786521	0.812803	0.859366	0.753765	0.808601	0.810586	0.830125	0.776046	0.82195	0.865861	0.829895	0.808324	0.877989	0.790898	0.776123	0.829151	0.855431	0.786773	0.795589	0.774635	0.904228	0.919078	0.805724	0.822795	0.875241	0.773365	0.824381	0.863947	0.807029
38567_at	CD1d molecule	0.843069	0.795364	0.830957	0.849706	0.884001	0.829754	0.838175	0.79833	0.779682	0.732152	0.78208	0.850808	0.790099	0.859936	0.867153	0.850643	0.786257	0.945182	0.866816	0.83826	0.782824	0.800354	0.826115	0.810613	0.843502	0.82833	0.811215	0.826954	0.83078	0.802228	0.819737	0.87799	0.833047	0.825077	0.792902	0.828557	0.840015	0.859872	0.867852	0.97947	0.805902	0.8551	0.802084	0.774406	0.832433	0.812184	0.869427	0.852105
36506_at	AKAP9	1.03135	1.03628	0.886435	0.880516	1.03075	0.950051	0.856792	0.917987	1.05195	1.0316	1.02233	0.887117	0.894118	0.949832	0.889449	0.926445	0.955595	0.899253	0.884204	0.917767	0.974369	0.958471	1.00651	0.885405	0.922545	0.94778	0.950948	0.9212	0.919044	0.939317	0.932199	0.892153	1.00414	0.928529	0.962048	0.923849	0.989007	0.910396	0.973161	1.00808	1.02148	0.914093	0.995155	0.921814	0.994398	0.978891	0.870748	1.03304
37843_i_at	IL27RA	1.18775	1.21643	1.22986	1.27687	1.26461	1.26722	1.18276	1.16061	1.16	1.16025	1.16314	1.17408	1.12324	1.19282	1.26839	1.19987	1.2054	1.16615	1.20901	1.22116	1.1725	1.19031	1.15475	1.13464	1.16645	1.1893	1.1386	1.21656	1.19196	1.21085	1.1929	1.21245	1.35231	1.42255	1.12689	1.21251	1.1713	1.15566	1.18546	1.04027	1.17462	1.20755	1.16396	1.26331	1.24068	1.16176	1.23338	1.2176
443_at	homeobox D4	0.93728	0.937715	1.00329	0.998795	0.927198	0.97586	1.02154	0.957918	0.922392	0.958143	0.940699	0.993443	0.957058	0.978471	0.962011	0.967053	0.937485	0.94286	0.968102	0.975719	0.919651	0.982018	0.954465	0.979691	0.993058	0.982134	0.952757	0.997424	0.999688	0.994181	0.970254	0.954167	0.934127	0.930064	0.967417	0.964141	0.981439	0.921247	0.948976	0.974368	0.967116	0.942671	0.951286	1.01437	0.945518	0.960249	0.956311	0.925822
37355_at	STARD3	1.48531	1.51314	1.53436	1.50412	1.52346	1.53675	1.52506	1.50851	1.51603	1.53222	1.51272	1.5409	1.49603	1.50803	1.59759	1.53814	1.52977	1.46784	1.50369	1.50672	1.48874	1.5345	1.50123	1.54427	1.55378	1.51114	1.50748	1.52318	1.53024	1.54225	1.47112	1.51522	1.49063	1.49573	1.52853	1.55391	1.52883	1.53192	1.51004	1.50423	1.48027	1.5192	1.5451	1.62515	1.52797	1.53228	1.5206	1.54217
32193_at	PLXNC1	0.617316	0.618661	0.580116	0.682206	0.743678	0.581429	0.577347	0.653052	0.674247	0.59507	0.633247	0.690765	0.603465	0.585558	0.594275	0.644308	0.57818	0.625105	0.621101	0.601032	0.573486	0.616218	0.619089	0.756786	0.640194	0.580152	0.677725	0.595127	0.635325	0.614486	0.641698	0.700304	0.726951	0.694579	0.707818	0.632243	0.716425	0.534363	0.788493	0.764268	0.788567	0.620535	0.617467	0.605979	0.614553	0.614468	0.645938	0.734588
35079_at	CNTN6	0.5792	0.603063	0.574596	0.637707	0.517536	0.619752	0.618196	0.597926	0.529467	0.544512	0.603299	0.572366	0.562215	0.538639	0.583886	0.562567	0.518412	0.679281	0.577295	0.577161	0.621035	0.562899	0.655405	0.556198	0.616427	0.53636	0.581186	0.556238	0.608531	0.546207	0.512306	0.600979	0.802667	0.9022	0.551544	0.563398	0.563927	0.48158	0.619505	0.633452	0.554419	0.579933	0.551395	0.505679	0.592865	0.573857	0.556089	0.588792
40793_s_at	Human mercurial-insensitive water channel mRNA, form 2, complete cds	0.527249	0.494268	0.55061	0.488783	0.489242	0.495005	0.533316	0.571441	0.477624	0.49238	0.491168	0.551262	0.517162	0.492842	0.573359	0.517569	0.544734	0.536112	0.524177	0.532056	0.540379	0.527757	0.487768	0.548534	0.576455	0.498406	0.53122	0.564031	0.559055	0.539589	0.486647	0.522419	0.47338	0.455505	0.480676	0.513013	0.465988	0.550538	0.520531	0.496079	0.48442	0.479583	0.515688	0.565924	0.485664	0.505149	0.522364	0.504504
1127_at	RPS6KA1	1.47748	1.45731	1.48515	1.51658	1.49033	1.50881	1.50893	1.45748	1.47077	1.48115	1.46983	1.55511	1.51871	1.52917	1.51942	1.49112	1.50974	1.4287	1.48562	1.46629	1.52684	1.51433	1.4802	1.49181	1.54608	1.54603	1.50999	1.52225	1.50041	1.48276	1.47569	1.54805	1.47696	1.46191	1.48714	1.53297	1.5101	1.60159	1.46058	1.50894	1.56435	1.45731	1.51416	1.43736	1.54637	1.47894	1.50736	1.57721
40181_f_at	IRS2	0.77592	0.790031	0.860539	0.897473	0.750805	0.847945	0.814292	0.738291	0.829047	0.762888	0.764915	0.828209	0.854162	0.801265	0.81475	0.79018	0.772751	0.784235	0.810606	0.786807	0.774655	0.843441	0.781926	0.77718	0.80143	0.825321	0.759747	0.799055	0.784467	0.809261	0.845151	0.756244	0.799129	0.859446	0.815855	0.847234	0.76165	0.814666	0.797605	1.00677	0.801509	0.81156	0.81487	0.808815	0.809531	0.846909	0.888964	0.801142
36182_at	APC	0.652844	0.602969	0.631257	0.642015	0.614861	0.656343	0.619292	0.62772	0.6125	0.633146	0.601621	0.649404	0.632212	0.639468	0.627064	0.642294	0.602501	0.747908	0.643819	0.632478	0.636101	0.700332	0.634927	0.649901	0.654552	0.659662	0.627676	0.640718	0.64714	0.656924	0.62174	0.649674	0.635139	0.613345	0.601745	0.616158	0.576087	0.614138	0.623614	0.597172	0.619592	0.63812	0.613128	0.641156	0.634344	0.653362	0.644436	0.649043
39961_at	ATP10A	1.18463	1.22652	1.23941	1.2662	1.17872	1.26109	1.22442	1.19155	1.20173	1.17565	1.22237	1.24889	1.27126	1.22991	1.29778	1.22592	1.22536	1.28199	1.2027	1.24036	1.2441	1.2509	1.19757	1.22532	1.28199	1.24361	1.23439	1.23143	1.27268	1.24198	1.20715	1.25574	1.34425	1.37795	1.20762	1.19412	1.20134	1.29613	1.24377	1.19075	1.23865	1.18143	1.22084	1.19613	1.24537	1.21528	1.27686	1.22742
40192_at	Human cellular growth-regulating protein mRNA, complete cds	1.07689	1.03838	1.07044	1.09423	1.06035	1.06862	1.10751	1.08917	0.99533	1.01934	1.0089	1.12357	1.09322	1.0555	1.11293	1.0833	1.09213	1.05975	1.05864	1.11215	1.06573	1.07427	1.07116	1.05161	1.08016	1.10611	1.05555	1.09361	1.08051	1.12265	1.0849	1.08823	1.00953	1.01803	1.06257	1.06085	1.01162	1.13917	1.01829	0.998054	1.00974	1.03894	1.07426	1.05638	1.06947	1.09219	1.12625	1.03954
38283_at	EBAG9	0.9771	0.999753	0.872334	0.927371	0.955496	0.854011	0.956361	0.936619	1.00834	0.974136	0.976635	0.879884	0.916909	0.908448	0.883239	0.926394	0.950816	0.913841	0.915742	0.92025	0.894525	0.903617	0.93832	0.87161	0.880444	0.910899	0.963414	0.918123	0.878127	0.921508	0.916496	0.892113	0.915613	0.840768	0.97523	0.873253	0.936173	0.946453	0.945213	0.953345	0.988029	0.905828	0.960045	0.923007	0.871078	0.920297	0.996419	0.952538
40170_at	M6PRBP1	0.957439	0.958952	1.01137	0.980814	0.940324	0.925766	0.940231	0.893706	0.870338	0.909846	0.925489	0.963231	0.959154	0.961584	0.954002	0.948225	0.955573	0.982355	0.951459	0.981112	0.95493	0.962866	0.905172	0.963399	0.957462	1.00743	0.945749	0.994475	0.981178	0.971193	0.995776	0.945688	0.927069	0.9665	0.921885	0.953638	0.893741	0.981995	0.920587	0.885291	0.902767	0.934002	0.932701	1.01062	0.958716	0.988316	0.9977	0.914971
38392_at	ARPC5	1.1581	1.212	1.02821	1.05459	1.25921	1.14492	1.01708	1.19519	1.22862	1.22446	1.1558	1.17259	1.11303	1.16764	1.16932	1.05923	1.12436	0.952013	1.10956	1.16204	1.12733	1.09942	1.19831	1.22847	1.04095	1.04121	1.19377	1.06504	1.11557	1.16816	1.22561	1.09872	1.18062	1.03013	1.15955	1.14861	1.20756	1.27584	1.19547	1.03249	1.13369	1.16427	1.14221	1.11745	1.249	1.05526	1.10081	1.32432
40143_at	FAM53B	0.864589	0.946877	0.885635	0.924857	0.885215	0.937616	0.929349	0.915054	0.973901	0.887268	0.935829	0.894678	0.974455	0.881517	0.904218	0.963571	0.878058	0.994531	0.925029	0.87926	0.92428	0.959339	0.941494	0.896687	0.948602	0.868414	0.901684	0.918794	0.88697	0.914188	0.918557	1.00175	1.02714	0.903344	0.881231	0.89507	0.958749	0.979883	0.982386	0.937702	1.03403	0.972836	0.889042	0.878285	0.956452	0.888535	0.967883	1.00193
1267_at	PRKCH	0.975403	0.965377	0.982436	1.00795	1.02951	1.03864	0.95301	0.971113	0.994564	1.01849	0.966595	0.968692	1.0059	1.01482	1.03011	0.974729	1.02871	1.01506	0.971407	1.00715	0.964747	0.945256	0.972721	0.965941	0.992892	1.02196	1.00632	0.994377	0.977501	1.01085	1.01646	0.924868	1.03343	1.04815	0.9714	0.990582	0.949697	0.977954	0.969069	0.985254	0.981286	1.00509	1.00945	0.987811	1.00768	0.972028	1.01855	0.977672
1580_f_at	IFNA4	0.706831	0.686947	0.747469	0.752942	0.6881	0.722589	0.714748	0.728072	0.717356	0.682833	0.698664	0.732542	0.737094	0.747947	0.716223	0.801368	0.690331	0.700895	0.71927	0.710358	0.678894	0.739731	0.71566	0.723045	0.782786	0.743832	0.740157	0.721742	0.775718	0.734903	0.686358	0.721818	0.70591	0.714282	0.744858	0.715046	0.74464	0.724057	0.73479	0.735403	0.742067	0.730153	0.693793	0.70423	0.739525	0.72241	0.774522	0.745623
31476_g_at	TNKS	0.73593	0.717701	0.791993	0.732074	0.675653	0.74335	0.748027	0.71149	0.705997	0.727698	0.719687	0.715207	0.724837	0.751285	0.7758	0.680602	0.725099	0.830869	0.75316	0.809721	0.717382	0.743918	0.744039	0.728125	0.704915	0.75483	0.707103	0.7298	0.748525	0.801522	0.736142	0.707586	0.738178	0.754181	0.721844	0.679565	0.684909	0.77355	0.747833	0.67688	0.714496	0.716266	0.686371	0.711498	0.748794	0.734138	0.734113	0.735935
31392_r_at	C3orf51	0.78269	0.768295	0.692124	0.720784	0.716544	0.822264	0.765539	0.715596	0.705423	0.707141	0.761653	0.718104	0.792219	0.748319	0.801872	0.79313	0.727774	0.837339	0.767762	0.721374	0.756149	0.764854	0.751732	0.760263	0.747552	0.790061	0.759343	0.792323	0.739194	0.745022	0.773533	0.765773	1.04601	1.11659	0.69044	0.767488	0.715708	0.759345	0.721627	0.780614	0.748511	0.746671	0.762347	0.70909	0.767157	0.780816	0.743863	0.78144
[truncated: 80 more rows]
[truncated: 16 more columns]
