# Supplementary material for: Evaluation of protein biomarkers of prostate cancer aggressiveness
Source: BMC Cancer. 2014 Apr 5;14:244. doi: 10.1186/1471-2407-14-244 (PMC4101830; doi:10.1186/1471-2407-14-244)
Supplement: Additional file 4: Table S3 — Top 46 genes (ranked by |weighted average Sx|) with Sx values from each dataset. Expression values for genes with multiple probe set ID’s were averaged. Sx ratios were averaged and weighted to account for difference in sample size between datasets. [file 1471-2407-14-244-S4.xlsx]

## Sheet: S3. Top 46 Shared Gene Set
Singh (n=21)									Yu (n=58)
Probe Set ID	Gene Identifier	Mean NA	Stdev NA	Mean A	Stdev A	Mean of NA & A	Sx		Probe Set ID	Gene Identifier	Mean NA	Stdev NA	Mean A	Stdev A	Mean of NA & A	Sx		Weighted Average Sx	|Weighted Average Sx|
38958_at	CASR	0.573306	0.0177318	0.592087	0.0230967	0.582697	-0.459981		38958_at	CASR	0.579268	0.0240968	0.603102	0.036613	0.591185	-0.392593		-0.410507	0.410507
32200_at	ACPP	1.91543	0.29769	1.73731	0.269708	1.82637	0.31392		32200_at, 617_at	ACPP	1.99779	0.0659328	1.90991	0.149539	1.95385	0.413867		0.387299	0.387299
39822_s_at	GADD45B	1.53858	0.180271	1.36804	0.0720412	1.45331	0.675906		39821_s_at	GADD45B	1.25767	0.0586964	1.23183	0.0415036	1.24475	0.257954		0.369055	0.369055
34378_at	ADFP	0.931257	0.0664506	0.845844	0.072489	0.88855	0.614749		34378_at	ADFP	0.905644	0.0754746	0.862356	0.0889183	0.884	0.263319		0.356737	0.356737
38315_at	ALDH1A2	1.37937	0.0523854	1.32422	0.0736473	1.3518	0.437595		38315_at	ALDH1A2	1.27834	0.0753067	1.23632	0.0551087	1.25733	0.322188		0.352866	0.352866
34761_r_at	ADAM9	0.616623	0.0851055	0.551997	0.0398205	0.58431	0.517312		34761_r_at	ADAM9	0.599747	0.057151	0.570012	0.0471777	0.584879	0.285015		0.346765	0.346765
33811_at	CCPG1	0.801779	0.0642371	0.749454	0.0302439	0.775617	0.553813		33811_at	CCPG1	0.871232	0.0422891	0.844636	0.0555931	0.857934	0.271713		0.346702	0.346702
32480_at, 40674_s_at	HOXC6	1.08122	0.0494423	1.19206	0.105075	1.13664	-0.639483		40674_s_at	HOXC6	1.0581	0.0818001	1.11375	0.150964	1.08593	-0.2391		-0.345531	0.345531
32958_at	IQCK	0.612284	0.0279699	0.594254	0.0184048	0.603269	0.388785		40239_g_at	IQCK	1.16461	0.037191	1.13942	0.0401339	1.15201	0.325804		0.342546	0.342546
1501_at, 38737_at	IGF1	0.803715	0.117861	0.718306	0.0597403	0.761011	0.483115		1501_at, 38737_at	IGF1	1.00448	0.155109	0.916051	0.153771	0.960264	0.288923		0.340543	0.340543
38322_at	PAGE4	1.11832	0.100319	1.0193	0.0975874	1.06881	0.500361		38322_at	PAGE4	1.16517	0.212095	1.05505	0.178306	1.11011	0.282045		0.340078	0.340078
37353_g_at	SP100	0.794818	0.0535688	0.743655	0.0472381	0.769236	0.507537		37354_at	SP100	0.615789	0.0428554	0.595859	0.0292327	0.605824	0.27646		0.337886	0.337886
37633_s_at	PAEP	1.14795	0.0394606	1.11327	0.0535484	1.13061	0.372941		37633_s_at	PAEP	1.17597	0.0278656	1.15603	0.0346776	1.166	0.318811		0.3332	0.3332
38057_at	DPT	1.43017	0.0450741	1.37364	0.0470851	1.4019	0.613352		38057_at	DPT	1.31982	0.0798688	1.28673	0.0657945	1.30327	0.227164		0.329821	0.329821
36555_at	SNCG	1.64309	0.025436	1.62675	0.0157018	1.63492	0.397259		36555_at	SNCG	1.47349	0.039212	1.45203	0.0310591	1.46276	0.305304		0.329747	0.329747
39766_r_at	POLR2K	0.544983	0.027659	0.578411	0.0602368	0.561697	-0.380316		39766_r_at	POLR2K	0.53374	0.032202	0.562594	0.0607833	0.548167	-0.310305		-0.328916	0.328916
859_at, 40071_at	CYP1B1	0.956711	0.176398	0.820601	0.106725	0.888656	0.480473		859_at, 40071_at	CYP1B1	1.09164	0.209545	0.992395	0.154469	1.04202	0.272769		0.327982	0.327982
37829_at	GAS2	0.767878	0.038852	0.80652	0.0545457	0.787199	-0.413734		37829_at	GAS2	0.664669	0.0337515	0.69297	0.0638384	0.67882	-0.289996		-0.322889	0.322889
39278_at	TGM4	1.48163	0.230705	1.34621	0.11725	1.41392	0.389175		39278_at	TGM4	1.52104	0.285718	1.37335	0.214445	1.4472	0.295283		0.320241	0.320241
509_at, 36953_at	SMAD4	0.956383	0.0961227	0.902087	0.0649606	0.929235	0.345648		509_at	SMAD4	0.841936	0.0764836	0.799606	0.059933	0.820771	0.310296		0.319694	0.319694
572_at	TTK	0.542747	0.0360992	0.571187	0.0417831	0.556967	-0.365172		572_at	TTK	0.532198	0.0304585	0.567367	0.0855824	0.549783	-0.303073		-0.319581	0.319581
32776_at	RALB	1.22204	0.0553024	1.18356	0.0656134	1.2028	0.318263		228_at	RALB	0.848601	0.0434295	0.822667	0.0376066	0.835634	0.320033		0.319562	0.319562
32134_at	TES	0.833513	0.111598	0.761025	0.0747086	0.797269	0.389079		32134_at	TES	0.982423	0.13825	0.920193	0.0804014	0.951308	0.28461		0.31238	0.31238
36045_at	ASCC3	0.672242	0.0340256	0.700892	0.0297842	0.686567	-0.448977		36045_at	ASCC3	0.617036	0.0403721	0.643277	0.0594376	0.630157	-0.262911		-0.312372	0.312372
40301_at	GPR161	0.816118	0.0462912	0.772086	0.0353078	0.794102	0.539608		40300_g_at	GPR161	1.15603	0.0300244	1.13699	0.0527235	1.14651	0.230088		0.312366	0.312366
36719_r_at	PDK3	0.633689	0.0248825	0.665082	0.0358309	0.649386	-0.517061		36720_at	PDK3	1.21346	0.0275617	1.2305	0.0454899	1.22198	-0.233201		-0.308657	0.308657
41056_at	PART1	0.837456	0.0421963	0.797613	0.0631236	0.817535	0.37831		41056_at	PART1	0.929463	0.0406576	0.904654	0.047842	0.917059	0.280329		0.306375	0.306375
1915_s_at, 1916_s_at, 2094_s_at	FOS	1.81722	0.255057	1.62541	0.233178	1.72131	0.413906		1915_s_at, 1916_s_at, 2094_s_at	FOS	1.88954	0.178164	1.78145	0.23358	1.8355	0.263102		0.303189	0.303189
33239_at	CCDC46	0.54133	0.0256556	0.577102	0.0479428	0.559216	-0.486047		33239_at	CCDC46	0.508654	0.0263884	0.525088	0.0437191	0.516871	-0.234403		-0.301296	0.301296
821_s_at	FOLR1	0.784685	0.0311531	0.758042	0.0258422	0.771364	0.467453		821_s_at	FOLR1	0.851537	0.0395475	0.832101	0.0429132	0.841819	0.235701		0.297306	0.297306
34377_at	ATP1A2	0.729239	0.081924	0.675781	0.0619591	0.70251	0.371538		34377_at	ATP1A2	0.780672	0.111849	0.732199	0.0677904	0.756436	0.269832		0.296868	0.296868
33240_at	PDZRN3	1.01668	0.149867	0.915006	0.0735184	0.965844	0.455155		33240_at	PDZRN3	1.07787	0.0715672	1.03868	0.0937542	1.05827	0.237073		0.295044	0.295044
35692_at	TMEM158	0.810097	0.0615518	0.750543	0.0545355	0.78032	0.513005		35692_at	TMEM158	0.947776	0.116169	0.901694	0.0983684	0.924735	0.214798		0.294068	0.294068
36820_r_at	ATXN3	0.542694	0.0289894	0.570096	0.0287849	0.556395	-0.474292		36820_r_at	ATXN3	0.509529	0.0361012	0.547326	0.130383	0.528428	-0.227028		-0.292756	0.292756
38784_g_at	MUC1	1.46506	0.0342714	1.50305	0.0457188	1.48406	-0.474945		38784_g_at, 38785_at	MUC1	1.13413	0.0454978	1.16254	0.0847497	1.14834	-0.224857		-0.291336	0.291336
36986_at	LYPLA2	1.86086	0.0272594	1.8869	0.0430399	1.87388	-0.370458		36986_at	LYPLA2	1.7058	0.0381105	1.72533	0.0363334	1.71556	-0.262302		-0.291053	0.291053
40781_at	AKT3	0.901928	0.0439907	0.870014	0.032798	0.885971	0.415611		40781_at	AKT3	0.93479	0.033592	0.914797	0.0481243	0.924793	0.244654		0.290098	0.290098
41473_at	EPHX2	1.05733	0.0828315	1.00572	0.0453495	1.03153	0.402637		41473_at	EPHX2	1.18401	0.065307	1.14925	0.0741392	1.16663	0.249243		0.290019	0.290019
33792_at	PSCA	1.31743	0.133345	1.24411	0.0890758	1.28077	0.329631		33792_at	PSCA	1.5274	0.280075	1.38542	0.243908	1.45641	0.270958		0.286555	0.286555
33892_at	PKP2	0.60611	0.026213	0.586723	0.030561	0.596417	0.341488		33892_at	PKP2	0.54043	0.0426028	0.52041	0.0328067	0.53042	0.265478		0.285683	0.285683
35830_at	XPO6	1.6454	0.0423366	1.71698	0.145572	1.68119	-0.380928		35830_at	XPO6	1.51878	0.0437597	1.54573	0.0635928	1.53225	-0.251101		-0.285612	0.285612
1895_at, 32583_at	JUN	0.994464	0.14854	0.89648	0.111177	0.945472	0.36817		1895_at, 32583_at	JUN	1.14699	0.115381	1.0869	0.124891	1.11695	0.254306		0.284573	0.284573
234_s_at, 34820_at	PTN	1.10625	0.257441	0.958452	0.0790189	1.03235	0.438734		234_s_at, 34820_at	PTN	1.17751	0.178605	1.0993	0.169899	1.13841	0.22758		0.28371	0.28371
36097_at	IER2	1.9136	0.200064	1.72005	0.275728	1.81682	0.406783		36097_at	IER2	1.88534	0.146174	1.81649	0.148455	1.85092	0.233696		0.279707	0.279707
38849_at	SCAMP1	0.797755	0.0342655	0.827129	0.0454422	0.812442	-0.368526		32290_at	SCAMP1	0.852768	0.0302741	0.870856	0.0430575	0.861812	-0.246671		-0.279063	0.279063
34823_at	DPP4	0.976634	0.162979	0.830021	0.191406	0.903328	0.413713		34823_at	DPP4	1.01398	0.152831	0.940174	0.167763	0.977075	0.230205		0.278986	0.278986
