# Supplementary material for: Evaluation of protein biomarkers of prostate cancer aggressiveness
Source: BMC Cancer. 2014 Apr 5;14:244. doi: 10.1186/1471-2407-14-244 (PMC4101830; doi:10.1186/1471-2407-14-244)
Supplement: Additional file 5: Table S4 — Weighted voting calculations for the top 46 ranked genes using normalized gene expression data from the Singh et al. dataset (Additional file 2: Table S1) and weighted average Sx values (derived in Additional file 4: Table S3) using the voting equation: v = Sx [Gx - Bx]. [file 1471-2407-14-244-S5.xlsx]

## Sheet: S4. Weighted Voting (Singh)
		Non-Agg	Non-Agg	Non-Agg	Non-Agg	Non-Agg	Non-Agg	Non-Agg	Non-Agg	Non-Agg	Non-Agg	Non-Agg	Non-Agg	Non-Agg	Agg	Agg	Agg	Agg	Agg	Agg	Agg	Agg
Probe Set ID	Gene Identifier	T60__tumor.Singh RMA.rma-Signal	T01__tumor.Singh RMA.rma-Signal	T10__tumor.Singh RMA.rma-Signal	T13__tumor.Singh RMA.rma-Signal	T29__tumor.Singh RMA.rma-Signal	T46__tumor.Singh RMA.rma-Signal	T54__tumor.Singh RMA.rma-Signal	T55__tumor.Singh RMA.rma-Signal	T16__tumor.Singh RMA.rma-Signal	T21__tumor.Singh RMA.rma-Signal	T22__tumor.Singh RMA.rma-Signal	T24__tumor.Singh RMA.rma-Signal	T25__tumor.Singh RMA.rma-Signal	T26__tumor.Singh RMA.rma-Signal	T33__tumor.Singh RMA.rma-Signal	T45__tumor.Singh RMA.rma-Signal	T04__tumor.Singh RMA.rma-Signal	T57__tumor.Singh RMA.rma-Signal	T17__tumor.Singh RMA.rma-Signal	T23__tumor.Singh RMA.rma-Signal	T59__tumor.Singh RMA.rma-Signal
38958_at	CASR	0.0106968	0.00923153	0.000362969	-0.00836391	-0.000733187	0.015954	0.00633254	0.00381982	-0.00121216	0.0147288	-0.00477222	0.0019	0.00216646	-0.00952629	0.00385849	-0.011645	0.000573566	0.012352	-0.0165698	-0.00885335	-0.00102736
32200_at	ACPP	0.133117	0.126192	0.0967743	-0.0324443	0.0810936	0.111662	-0.0503343	0.140285	0.0322901	-0.278159	0.0557255	-0.0456328	0.0778317	-0.138937	0.0332785	-0.0575634	-0.0615585	0.125637	-0.200273	0.0450088	-0.0215305
39822_s_at	GADD45B	0.163729	0.0325686	-0.000190232	-0.0496008	0.0573092	-0.0676478	0.0464355	0.108937	0.0353229	-0.0594335	0.0345582	0.0214164	0.0856946	-0.0665986	-0.00241819	-0.0127853	-0.000763907	-0.0340712	-0.066699	-0.0467642	-0.0216531
34378_at	ADFP	0.0286552	0.000153797	0.04878	-0.0107419	0.04659	0.00846768	0.0555098	0.0267191	0.0159303	-0.00605642	-0.00709434	-0.000751268	-0.0081075	-0.0108307	-0.04092	-0.0175996	0.0428364	-0.0336001	-0.0213934	-0.0101921	-0.0301802
38315_at	ALDH1A2	0.000176117	-0.00269994	-0.0148849	-0.00249716	0.00871366	0.0321911	-0.00252436	0.00247624	0.037246	-0.00188224	0.0280849	-0.000232419	0.0423295	-0.0195199	-0.0027477	0.0115957	0.00271663	-0.0343184	0.0248869	-0.00444205	-0.0560152
34761_r_at	ADAM9	0.0393751	0.0311172	0.0560558	-0.0148828	-0.010426	0.02223	0.0261222	0.0533752	0.0212071	-0.0259082	-0.0140256	-0.0208811	-0.0176942	-0.0142112	-0.0181124	0.0147058	-0.00599396	-0.00656282	-0.0319739	-0.0212828	-0.00620856
33811_at	CCPG1	0.0120974	0.0311345	0.0540086	-0.00445083	-0.00842624	0.0065008	-0.00893796	0.0482822	0.00180977	-0.00913669	0.0132297	-0.0120586	-0.00613553	-0.0014582	-0.014662	-0.0120131	0.00600327	-0.00221374	-0.0256542	-0.00377583	-0.0187905
32480_at, 40674_s_at	HOXC6	0.0386712	0.00347187	0.00656513	0.012651	0.0232211	0.0229316	0.0330161	0.0498573	0.0125581	0.012182	0.0144579	0.00117512	0.0181995	0.00763073	0.0110484	-0.0176296	-0.00390898	-0.0684361	-0.00286767	-0.00594183	-0.0730999
32958_at	IQCK	-0.0131552	-0.00718281	-0.00404691	0.00607042	0.0212146	0.00367516	0.0170404	-0.00519162	0.00797044	0.00131346	0.0061919	-0.001549	0.00779328	-0.00315018	-0.00650183	-0.0114322	0.00139363	-0.0101873	-0.00406985	0.00643961	0.00280408
1501_at, 38737_at	IGF1	0.0873896	0.00523562	-0.00847691	-0.0142261	0.00554058	0.0779497	0.0107933	0.0465306	-0.0100514	-0.0287383	-0.013469	-0.0227833	0.0533617	-0.0344854	0.0135111	0.00605521	-0.0144765	-0.0236865	-0.0276331	0.000228497	-0.0358556
38322_at	PAGE4	0.074763	0.0360173	0.0506472	-0.0432228	0.0091694	0.0487533	0.0331658	0.0145356	0.0136231	-0.0419393	0.00383498	-0.00454938	0.0240966	-0.00205883	0.0101817	-0.000980504	0.0356576	-0.064789	-0.043681	-0.0419034	-0.027131
37353_g_at	SP100	-0.000394806	0.0115714	0.0120583	-0.0081921	0.00859179	0.0331297	0.0418431	0.036292	0.00157645	-0.0140411	-0.010714	-0.000695745	0.00134261	-0.0222047	-0.00292674	-0.00285164	0.0210667	-0.032518	-0.00784318	-0.00504848	-0.0168233
37633_s_at	PAEP	-0.0177552	-0.0116773	0.00872973	0.0284825	0.00322075	-0.00263974	0.00610086	-0.00652562	0.024252	0.0120289	0.00705238	0.0135569	0.0102984	0.00888898	-0.00989241	-0.0309744	-0.00153758	-0.0119335	0.0250616	-0.0016853	-0.024158
38057_at	DPT	0.0108186	-0.0208143	0.0163729	0.0289078	0.014427	0.0348901	0.00091851	0.00375953	0.0137723	0.00971851	0.00255209	-0.0108453	0.0167049	0.0104012	0.000483887	-0.0182314	-0.0175887	-0.0310121	0.000655522	0.00593294	-0.0252152
36555_at	SNCG	0.015095	-0.00636236	0.0186175	-0.00145393	-0.00497795	-0.00517403	-0.00467835	-0.00442165	0.012164	0.00162205	0.00278301	0.00546548	0.0063487	0.0030868	-0.000648024	-0.00983796	-0.00170522	-0.00919527	-0.00291775	-0.00480418	0.00446622
39766_r_at	POLR2K	0.00395196	0.00936987	-0.0134882	0.000792601	0.0151137	0.0174166	0.00705395	-0.00765126	0.0109706	0.00434863	0.00467237	0.0172047	0.00171229	-0.00974295	0.00422487	-0.0228656	-0.013915	0.000543761	0.0148967	0.0213688	-0.0384908
859_at, 40071_at	CYP1B1	0.142682	-0.00202847	0.0122163	-0.0476478	0.0373521	0.08777	0.0525479	0.0748063	0.0311302	-0.0545494	-0.0271123	-0.0318887	0.0148911	-0.0468363	0.023667	0.0179273	0.00208286	-0.0288663	-0.0632435	-0.022592	-0.0607051
37829_at	GAS2	0.00686636	0.00490139	0.0131009	0.00301849	0.00944814	-0.00912539	0.0396633	0.0122631	0.0116741	-0.00639501	0.00445963	-0.00205748	-0.0067169	-0.000421607	-0.00452975	-0.0190448	0.00105212	-0.003225	0.018067	0.000162065	-0.0419681
39278_at	TGM4	-0.036737	-0.0289078	0.0301804	0.00871082	-0.00893234	0.224412	0.0120138	0.129806	-0.0106787	0.00890125	-0.0150152	-0.00960347	-0.0222722	-0.0124509	0.0199733	-0.0625326	-0.0258467	-0.0664473	0.0149316	0.0182855	-0.0593757
509_at, 36953_at	SMAD4	0.0330687	0.061676	0.0404485	-0.0134028	-0.0091884	0.000632344	0.0121111	0.0401053	0.00529011	-0.0241025	-0.0086499	-0.0182589	-0.00690162	-0.024149	-0.0164314	0.00119598	0.0240156	0.00769515	-0.03566	-0.0180537	-0.00804522
572_at	TTK	-0.000977237	0.01216	0.0126114	-0.00905654	0.0135748	0.0203533	0.00969821	0.0144368	0.000100251	-0.0231298	0.00557548	0.0027765	0.000955367	-0.0354603	0.00125051	-0.00631501	-0.00136794	0.00893383	-0.00111878	-0.00494314	0.00266481
32776_at	RALB	0.032244	0.0286015	0.026575	-0.00462414	-0.00112182	0.0080836	-1.47861e-05	0.0240472	0.0101147	-0.0261692	0.000716613	-0.0142605	-0.00425717	-0.0243484	-0.0175701	0.0184768	0.00862332	0.0233538	-0.0226892	-0.0314583	-0.00357871
32134_at	TES	0.0786243	-0.00030871	0.0344967	-0.0249297	-0.0166403	0.0493195	0.0151944	0.0500793	0.0187873	-0.0404279	-0.0109187	-0.0215291	0.0154378	-0.0263285	0.0171005	0.024341	-0.00759855	-0.00850198	-0.0172713	-0.0257491	-0.0465675
36045_at	ASCC3	0.0189399	0.00739049	0.00482453	0.00618158	-0.0118433	-0.003066	0.0164135	0.00890467	0.012514	-0.0193477	0.00861906	0.00461859	0.00402034	-0.0128038	-0.0140271	-0.00570662	0.00861167	0.0011523	0.000792	-0.0169397	0.00312452
40301_at	GPR161	0.0232251	-0.0210107	-0.00456383	-0.00112974	0.000378927	0.0292975	0.0216692	0.0201038	0.000978019	0.000529414	0.00405551	-0.0031363	0.0190037	-0.00513301	-0.00276752	0.000262777	-0.0251796	-1.71256e-05	0.000466048	0.00102646	-0.0236738
36719_r_at	PDK3	0.0114705	0.00977719	0.00891431	-0.00519986	0.00313722	-0.00380726	0.0186176	0.0109194	-0.0035789	-0.00498264	0.00494667	0.00161498	0.0111527	-0.00996854	-0.00372664	0.0111387	-0.0226037	0.00152491	-0.016972	-0.000420112	0.00226927
41056_at	PART1	-0.0093804	0.0105787	0.0279085	0.0270874	0.0044458	0.00225473	-0.0140451	-0.00478027	0.0153464	-0.00673744	0.00798168	0.00677563	0.0119104	-0.00319488	-0.0075768	-0.0321688	-0.0184277	-0.0193754	0.0328687	0.00251474	-0.00346823
1915_s_at, 1916_s_at, 2094_s_at	FOS	0.0643195	0.129149	0.0882518	-0.0885145	-0.0197222	0.0531539	0.0662014	0.107656	0.0453524	-0.127915	0.0270715	-0.00874967	0.0417516	-0.0764377	-0.0355734	0.0554493	-0.0128852	0.0307632	-0.149695	-0.0026377	-0.0416022
33239_at	CCDC46	0.00789283	0.0107633	-0.00173154	0.0099489	0.0108436	-0.0147109	0.00691262	0.00589241	0.00336128	-0.000694748	0.0119806	0.0148276	0.00477127	0.00669063	0.00526532	-0.0131069	-0.021692	0.00471642	-0.00143211	0.00661387	-0.0301673
821_s_at	FOLR1	-0.0110778	0.00161568	0.00734421	0.000472016	0.0167339	-0.00511791	0.0146199	0.0168936	0.00890594	-0.00791737	-0.00235423	0.00142292	0.00994576	-0.00272212	-0.00441308	-0.00950794	-0.00957901	0.0140747	-0.00549826	-0.00584054	-0.00819785
34377_at	ATP1A2	0.00585103	-0.0155704	-0.0170778	0.0169573	0.00487899	0.0728164	-0.0102373	0.0256621	0.0056535	0.00872702	-0.00374806	-0.0154576	0.0246996	-0.0112777	0.0258989	0.00221481	-0.0374997	-0.00458413	-0.0225416	-0.00553307	-0.0101574
33240_at	PDZRN3	0.0701831	0.0534058	0.0460771	-0.0339322	-0.0216709	0.0345455	0.0375562	0.0511744	0.0660036	-0.0584447	-0.0303425	-0.0292474	0.00968268	-0.0279906	0.00704432	0.0144109	-0.00643493	-0.0184258	-0.0518096	-0.0308595	-0.005929
35692_at	TMEM158	0.0551964	-0.00682813	0.0146258	0.00258455	0.00579656	0.00584753	0.0104089	0.00487383	0.0133325	-0.00728401	-0.00350208	-0.012915	0.0316959	-0.0126337	0.0268249	-0.00658023	-0.0284854	-0.0064254	-0.00986411	-0.0159668	-0.0169202
36820_r_at	ATXN3	0.00309606	0.0181325	0.0172491	-0.00167893	0.00180514	0.00296138	0.00651297	0.0105869	-0.00752117	-0.00530079	0.00726935	0.00758486	-0.00855396	-0.0134324	-0.00856273	-0.00632398	-0.00166871	0.00367944	-0.0134613	0.0110873	-0.00340587
38784_g_at	MUC1	0.0158328	0.0204191	0.0104423	0.0131308	0.00519378	-0.00518401	-0.0173613	0.00186045	0.00638627	-0.000380637	0.00360776	0.00305	0.0149458	-0.00518476	0.00655849	-0.0334274	-0.000714048	0.00472877	-0.0144022	0.00489899	-0.00673043
36986_at	LYPLA2	0.00416984	0.0103663	-0.00489974	-0.00405504	-0.000493718	-0.00722395	0.0066849	0.00408854	0.0102008	0.0202732	-0.00427602	0.00364999	0.0107842	0.00526199	-0.00249595	-0.00333146	0.000430546	-0.0147053	0.0183816	-0.0124163	-0.0214446
40781_at	AKT3	0.00455081	0.0113661	-0.0178219	0.0310128	-0.00244191	0.0189001	0.00469415	-0.0137658	0.00608801	0.00904119	0.00974315	0.00209205	-0.00327988	-0.0102295	-0.00731817	-0.00476879	0.0034182	-0.0177507	0.0124324	-0.000898174	-0.0119184
41473_at	EPHX2	0.0565729	0.00550158	0.0155543	0.00592211	0.0196524	0.00152787	-0.0164881	0.0441752	0.0088926	-0.0362138	-0.00739946	-0.00684416	0.00643834	-0.0229226	-0.00904289	-0.00184664	-0.0261862	0.0138064	-0.00518262	-0.0116317	0.00313436
33792_at	PSCA	-0.0202802	-0.0256611	0.0428195	0.0566646	-0.010298	0.108247	0.0234434	-0.00983829	-0.0161424	0.00219449	-0.00804679	-0.00640134	-0.000140767	-0.00174844	-0.0152757	-0.0293356	-0.0303195	-0.0331631	0.0459332	-0.00732331	-0.0128045
33892_at	PKP2	0.00624261	-0.00444983	-0.000799224	-0.00451042	0.00366795	0.00581283	0.0047492	0.0148041	0.0139462	0.00721444	0.00137043	0.000417043	-0.0124637	-0.00108031	0.000497977	0.0147151	-0.00606933	-0.00930087	-0.0123249	-0.00998967	0.00139709
35830_at	XPO6	-0.00638695	-0.0100216	0.0255603	0.0206259	0.00969988	0.00926688	-0.00935999	0.00612961	0.0172056	0.0236414	0.0176739	0.0129635	0.0158871	0.02618	0.0113408	0.00122718	-0.0116097	-0.0499716	0.0250808	0.00961185	-0.0936351
1895_at	JUN	0.0673625	0.0465187	0.0907383	-0.0127022	-0.0198817	0.032364	0.0453822	0.0297864	-0.00450701	-0.0484337	-0.0167441	-0.0357418	0.00710238	-0.0327444	-0.014919	0.0502987	-0.00812351	-0.00730375	-0.0557517	-0.0102416	-0.0327494
234_s_at	PTN	0.0750856	0.0213016	0.208752	-0.0353481	-0.037037	0.0317513	-0.0112453	0.109954	-0.00773856	-0.0357751	0.00211132	-0.0311812	-0.0180767	-0.0385836	-0.0216756	0.0252967	-0.0163914	-0.0344483	-0.0445459	-0.0197653	-0.017612
36097_at	IER2	0.0988067	0.0938053	0.0483616	-0.0120689	0.0135839	0.0202157	0.0616425	0.103983	0.0214168	-0.0975283	-0.0225495	0.00323455	0.0189776	-0.0806571	-0.0561083	0.0860216	-0.00127436	0.0389416	-0.167978	-0.0114557	-0.0240314
38849_at	SCAMP1	-0.00237132	0.0175325	0.00715751	0.00632301	0.00926699	-0.00149777	0.0211101	0.00165545	-9.40437e-06	-0.0135526	-0.00412287	-0.00134067	0.0131315	-0.00477695	0.00276831	0.00973627	-0.00637504	0.000567795	0.00243288	-0.00446194	-0.0326805
34823_at	DPP4	0.0561677	0.00318233	0.0873335	-0.0265539	0.0250433	0.0431466	-0.0316674	0.104402	0.0102689	-0.0498646	0.0400056	-0.00662153	0.0110281	-0.0467016	-0.025049	-0.063993	-0.00571979	-0.0554076	-0.0365769	-0.03409	0.103925
