# Supplementary material for: Evaluation of protein biomarkers of prostate cancer aggressiveness
Source: BMC Cancer. 2014 Apr 5;14:244. doi: 10.1186/1471-2407-14-244 (PMC4101830; doi:10.1186/1471-2407-14-244)
Supplement: Additional file 6: Table S5 — Weighted voting calculations for the top 46 ranked genes using normalized gene expression data from the Yu et al. dataset (Additional file 2: Table S1) and weighted average Sx values (derived in Table S3) using the voting equation: v = Sx [Gx - Bx]. [file 1471-2407-14-244-S6.xlsx]

## Sheet: S5. Weighted Voting (Yu)
		Non-Agg	Non-Agg	Non-Agg	Non-Agg	Non-Agg	Non-Agg	Non-Agg	Non-Agg	Non-Agg	Non-Agg	Non-Agg	Non-Agg	Non-Agg	Non-Agg	Non-Agg	Non-Agg	Non-Agg	Non-Agg	Non-Agg	Non-Agg	Non-Agg	Non-Agg	Non-Agg	Non-Agg	Non-Agg	Non-Agg	Non-Agg	Non-Agg	Non-Agg	Non-Agg	Non-Agg	Non-Agg	Non-Agg	Non-Agg	Agg	Agg	Agg	Agg	Agg	Agg	Agg	Agg	Agg	Agg	Agg	Agg	Agg	Agg
Probe Set ID	Gene Identifier	GSM152931.Yu RMA.rma-Signal	GSM152932.Yu RMA.rma-Signal	GSM152934.Yu RMA.rma-Signal	GSM152937.Yu RMA.rma-Signal	GSM152939.Yu RMA.rma-Signal	GSM152940.Yu RMA.rma-Signal	GSM152943.Yu RMA.rma-Signal	GSM152944.Yu RMA.rma-Signal	GSM152946.Yu RMA.rma-Signal	GSM152948.Yu RMA.rma-Signal	GSM152951.Yu RMA.rma-Signal	GSM152954.Yu RMA.rma-Signal	GSM152955.Yu RMA.rma-Signal	GSM152956.Yu RMA.rma-Signal	GSM152961.Yu RMA.rma-Signal	GSM152962.Yu RMA.rma-Signal	GSM152963.Yu RMA.rma-Signal	GSM152964.Yu RMA.rma-Signal	GSM152967.Yu RMA.rma-Signal	GSM152968.Yu RMA.rma-Signal	GSM152969.Yu RMA.rma-Signal	GSM152972.Yu RMA.rma-Signal	GSM152974.Yu RMA.rma-Signal	GSM152976.Yu RMA.rma-Signal	GSM152977.Yu RMA.rma-Signal	GSM152978.Yu RMA.rma-Signal	GSM152979.Yu RMA.rma-Signal	GSM152980.Yu RMA.rma-Signal	GSM152982.Yu RMA.rma-Signal	GSM152983.Yu RMA.rma-Signal	GSM152986.Yu RMA.rma-Signal	GSM152989.Yu RMA.rma-Signal	GSM152990.Yu RMA.rma-Signal	GSM152991.Yu RMA.rma-Signal	GSM152935.Yu RMA.rma-Signal	GSM152936.Yu RMA.rma-Signal	GSM152938.Yu RMA.rma-Signal	GSM152941.Yu RMA.rma-Signal	GSM152942.Yu RMA.rma-Signal	GSM152945.Yu RMA.rma-Signal	GSM152947.Yu RMA.rma-Signal	GSM152949.Yu RMA.rma-Signal	GSM152952.Yu RMA.rma-Signal	GSM152953.Yu RMA.rma-Signal	GSM152957.Yu RMA.rma-Signal	GSM152958.Yu RMA.rma-Signal	GSM152959.Yu RMA.rma-Signal	GSM152970.Yu RMA.rma-Signal
38958_at	CASR	-0.000409665	0.0105795	-0.0059496	-7.24347e-05	-0.00167316	-0.00806503	0.0130735	0.0276966	0.0177989	-0.00126767	0.0161117	-0.00384421	0.0156956	0.00990447	-0.00805136	0.0120147	-0.00384984	0.00126508	0.0281288	0.0146348	0.0132641	0.00866072	-0.0028983	0.0134729	0.0101805	-0.0031492	0.000604671	0.00277792	0.000936994	0.000224774	0.00618239	-0.00291511	-0.0084753	-0.00625758	0.00266891	-0.0143325	0.0162263	-0.00927458	0.0107994	-0.0214284	-0.00754675	-0.0115377	-0.00208035	-0.0170088	-0.0107956	-0.00109676	0.0137441	-0.015949
32200_at, 617_at	ACPP	0.0113685	0.0358184	0.00864235	0.00700746	0.0426359	0.0279229	0.0254909	0.0239568	0.0506984	0.037674	0.0297534	0.0290877	0.0351436	0.028245	-0.0576479	0.014108	0.025064	0.00201881	0.0127509	0.00904092	0.0342965	-0.0188977	0.0351791	0.0220921	-0.0575104	0.0155907	0.0359017	0.0108531	0.00505718	0.0151267	0.0113479	-0.00931246	0.0534995	0.0266338	0.0375771	0.00800579	-0.0104273	-0.0857584	-0.0345503	0.0392843	-0.137795	0.0283988	0.0273176	0.0341501	0.0142015	0.0121404	0.00720794	-0.125019
39821_s_at	GADD45B	-0.0121068	-0.000322831	0.0142899	0.0175467	-0.0242401	0.00605653	0.0163972	0.0377862	0.05345	0.00192256	0.0047784	-0.0216273	0.0102883	0.00232594	0.0114755	0.00642299	-0.0104059	0.077014	0.00518038	0.00301529	0.0200238	-0.0102505	0.00232943	-0.0195861	0.00168493	-0.00508643	0.00340251	-0.0300244	-0.00356719	-0.0135636	0.00235349	-0.0219012	0.00510927	0.0319913	-0.00062935	-0.00794641	-0.0125029	-0.00188889	-0.00942025	0.0139564	0.008286	0.00425028	0.00447949	-0.00603037	-0.000394446	-0.0105496	-0.00305601	-0.0255921
34378_at	ADFP	0.020999	0.0229437	0.00523277	-0.0319377	0.024535	-0.000432937	-0.0270178	0.00960739	0.0330892	-0.000674591	-0.00392227	0.00148523	0.0147504	0.0310646	0.0386434	0.000803436	-0.0219156	-0.0162225	0.0270991	0.0177645	0.0633413	-0.0293432	0.0169973	0.0370434	-0.000891169	-0.0408726	0.0104037	-0.00667839	-0.00621375	0.0188239	0.0850736	-0.00593949	0.00458591	-0.0297054	0.0127714	0.0693265	0.0176271	-0.0487457	0.00234091	-0.0122219	-0.0223496	-0.015602	0.002834	0.0113129	-0.0688724	-0.0451273	-0.00301615	-0.0114566
38315_at	ALDH1A2	-0.00578544	0.0142587	0.00759253	0.00721875	-0.0340904	-0.0291787	0.0298293	0.0314187	0.0292921	0.0121747	-0.000371947	-0.0200575	0.0176587	-0.00077913	-0.0553943	0.0190011	0.00774208	0.00137974	0.00481969	-0.00410404	0.00560508	-0.00150571	0.0374802	-0.00366672	0.0101679	-0.00489729	0.0193879	0.0238461	-0.00512704	0.0160143	-0.0177143	-0.0153656	0.0657628	0.0894435	0.0350997	-0.0148257	-0.0171305	-0.0298593	-0.0237815	0.0137952	-0.0182027	-0.00491725	-0.017656	-0.000541011	-0.0304123	-0.0165849	-0.0104356	-0.0251265
34761_r_at	ADAM9	0.00961935	-0.00246361	-0.0212428	-0.00235264	0.0493423	0.0257089	-0.00477082	0.00176209	0.0276135	0.0448984	0.0016943	-0.0221491	-0.0201673	0.018256	0.0175896	0.0103001	0.00948238	0.0189044	-0.00798424	-0.00666488	0.0134994	0.0136211	0.000463837	0.0297211	-0.0210506	-0.0166201	-0.00297676	-0.0146714	-0.000599174	-0.00356324	0.0523286	-0.00386422	-0.015311	-0.00306418	0.00398501	0.00310025	0.0295028	-0.00538079	0.00141345	0.00728257	-0.0240142	-0.0132224	0.0161749	-0.0153657	-0.0182194	-0.0180238	-0.0398349	-0.00381314
33811_at	CCPG1	0.00755906	0.0208207	-0.0260019	-0.0203786	0.0107568	-0.0124573	-0.0127823	0.00514101	0.0156437	0.0259849	0.0143248	0.0045367	0.00559318	0.0210168	-0.0094895	0.00615077	0.0294156	0.0197533	0.00599075	-0.00392023	0.0261206	0.0127511	0.0261945	0.00174147	-0.0116568	0.0108959	0.00722883	-0.0109153	-0.00422343	0.00505992	0.0141626	-0.0215486	0.000486048	-0.00720078	0.00499432	0.00898629	0.0012521	-0.0471867	-0.00735305	0.0238951	-0.0122198	-0.0016765	0.0303925	-0.00406134	-0.033398	-0.0171624	-0.0255782	-0.00267788
40674_s_at	HOXC6	0.0296904	0.0503336	0.0186239	0.00805769	-0.0137374	-0.0410618	0.0380415	0.0416793	0.0061362	0.0103549	0.0330085	-0.0069709	0.0135889	0.0401996	-0.0183524	0.0460861	0.0330911	0.0161422	-4.54921e-05	0.0342756	0.0113205	-0.017372	0.0295648	0.0408032	-0.015468	-0.00427305	0.0299234	-0.0223376	-0.0185967	-0.0323184	0.0279669	-0.0715395	0.024576	0.00552246	0.0390895	-0.00190011	0.0334982	-0.076684	-0.048375	0.00783916	-0.0720235	0.0258478	0.0296173	0.032676	-0.18606	-0.00165325	-0.0333368	-0.0143001
40239_g_at	IQCK	0.00505493	0.0327128	-0.0086137	0.0132564	-0.00383719	-0.00771796	0.0151677	-0.0106511	0.019524	-0.00105076	0.00776661	0.00235076	-0.0149675	0.000445682	0.00066544	0.0102373	-0.00577387	0.0101966	-0.00467262	0.0242654	-0.0118902	0.00161616	0.000273257	-0.0023082	0.00402683	0.0128852	0.0283599	0.0210706	0.0092769	0.0103978	0.0208562	-0.00108017	-0.0140135	-0.0171253	0.00546802	0.00569563	-0.0140854	0.00355651	-0.00821343	0.0155276	-0.0123061	-0.00412894	-0.00428327	-0.0090089	-0.0195799	-0.00507548	0.0130939	0.00178802
1501_at, 38737_at	IGF1	-0.00863053	0.0351187	-0.0323012	-0.00511946	-0.0560102	-0.0795493	-0.000814928	0.082515	0.0499931	0.0910525	0.0327698	-0.0292343	0.0392624	-0.00628053	-0.068823	0.0351081	0.0335101	0.0121918	0.083514	0.0519455	0.0218922	-0.0105314	0.0927604	-0.00758243	-0.0256066	-0.0181262	0.126493	0.0967016	-0.00240113	0.0180885	-0.0420127	-0.0510177	0.0809741	-0.0279326	0.0582244	0.0659176	-0.0926656	-0.0733932	-0.0510568	0.037525	-0.00920292	0.0645925	-0.00670733	-0.0786005	-0.0923922	-0.0368052	-0.0100661	-0.0422156
38322_at	PAGE4	-0.00915277	-0.0188876	-0.0206145	0.00685421	-0.0765218	-0.0810905	-0.0193924	0.0903995	0.0717921	0.0465869	-0.00418633	0.0118289	0.160437	0.0125854	-0.0707421	0.20718	-0.0366372	0.079292	0.0173722	0.032699	0.000957815	0.000117424	0.0582933	-0.0557216	-0.0243065	-0.00409169	0.111011	0.144096	-0.0293315	-0.0120425	-0.0532494	-0.0781642	0.140572	0.0386441	0.16087	0.00902645	-0.0558079	-0.0947367	-0.0531723	-0.00543038	0.0837525	0.0633268	-0.00774914	-0.0260287	-0.0879468	-0.0865706	0.00367966	-0.0873943
37354_at	SP100	-0.00978519	0.00243381	0.00488886	0.0246073	-0.00304968	0.000572358	0.00835197	0.00127135	-0.00922802	-0.0117529	0.00828256	0.0217733	-0.0115928	-0.000674397	-0.00593318	0.0320704	0.00779728	0.0372329	0.00888772	0.00687589	-0.0152859	-0.00161251	-0.00703836	-0.0145793	-0.00715912	-0.00155493	0.0141802	-0.0131067	-0.0155592	-0.0117393	0.00769419	0.0148914	0.0266901	0.025626	-0.0132481	-0.0138885	0.0127453	-0.00400016	-0.00299392	-0.0108819	-0.0019051	-0.00889164	-0.0105773	-0.0033952	0.0024022	-0.00422708	0.0172627	0.0111858
37633_s_at	PAEP	-0.00721674	0.0107387	0.0115306	0.012518	-0.00982998	0.00131179	0.00771378	0.00744402	-0.00217597	-0.0115044	-0.00696402	0.00772991	0.0256013	0.00593177	-0.00330267	0.00843702	0.0129469	0.0200175	0.00358639	-0.00172157	-0.0081723	-0.00754504	-0.00398961	0.00303498	0.00527716	0.00257185	-0.00257744	0.00614243	0.00139872	0.0258334	0.00328207	-0.00421073	0.00284314	-0.00373589	-0.00136675	0.00380423	-0.0150962	0.00957493	0.0136134	-0.0104607	-0.00979825	-0.00407619	0.00107488	0.0127658	0.00320067	-0.00381041	0.00718452	0.00171208
38057_at	DPT	-0.0138617	-0.0210654	0.00468003	0.0622107	-0.0245279	-0.0246234	0.0117612	0.0552056	0.00565544	-0.00577476	-0.0225262	-0.00618124	0.0412927	0.0119983	-0.0228264	0.017471	0.0128262	0.0265705	-0.00807901	0.0213215	-0.0085669	-0.0141149	0.0192112	-0.0156303	0.0573032	-0.00545774	0.0626238	0.00546912	-0.0110942	-0.0136402	-0.0258772	-0.0222538	0.0135945	0.0224375	0.0529602	-0.0147888	0.00288836	-0.00811246	-0.0267022	-0.000918624	0.00506852	-0.0102333	0.00125264	-0.000239047	-0.025658	-0.0153244	0.00711052	-0.0350428
36555_at	SNCG	-0.00285639	0.018231	0.0191076	0.0123274	-0.0107737	-0.0137155	0.0165977	0.0124487	-0.0117991	-0.00243716	-0.00069973	0.00616652	0.025451	-0.00797723	-0.00253863	0.0255838	0.00518879	0.00958567	-0.00854934	0.000417853	-0.00393618	-0.00406311	-0.00637584	-0.00453237	0.0136145	-0.00752336	0.00678018	0.0126464	-0.000151498	-0.00818602	-0.010327	-0.00819712	0.00906692	0.04169	-0.00744022	-0.00687327	0.00619324	-0.00773064	3.84386e-05	-0.0133471	-0.00444461	0.00820542	0.00860276	-0.000866548	-0.00491959	-0.012781	0.00151953	0.00045185
39766_r_at	POLR2K	-0.00161677	-0.00793916	0.0162006	0.0114437	0.0204159	0.0075521	0.0108949	0.00408916	-0.0170544	-0.0036494	-0.00428783	0.00320477	-0.00284286	0.00356761	0.0262655	-0.00301384	0.0117903	-0.0106292	0.0045141	0.00598883	0.00714752	-0.00505537	0.00506674	0.00626381	0.0104003	0.0258886	-0.00975937	0.013458	0.0161179	0.0127539	0.0130807	-0.00878497	-0.00932659	0.0091927	-0.020953	0.0158642	-0.00748048	-0.0242256	0.00235577	-0.0366215	-0.00584933	0.00773247	0.00576874	0.0142226	0.0132904	0.00927961	-0.00860475	-0.0186497
859_at, 40071_at	CYP1B1	0.167195	0.163572	0.0459558	-0.0874607	-0.0197863	-0.0810748	0.110696	0.014671	0.143278	0.0976082	0.0553879	-0.0225965	0.100215	-0.0527096	-0.0130174	-0.0729401	0.0180077	0.0527801	0.0155202	-0.0224919	-0.018105	0.0602896	0.0684817	-0.0215109	0.0191099	-0.0776713	0.0283563	-0.0262268	0.00135001	0.00608823	-0.0249037	0.00855529	-0.0763924	-0.0068874	-0.0257477	-0.0248873	-0.0237735	-0.113194	-0.0491758	-0.0337282	-0.0160325	0.0225318	-0.0103321	0.09286	-0.0581368	0.07381	-0.0937051	-0.0160817
37829_at	GAS2	-0.00134296	0.0115257	4.85421e-05	-0.00393	0.0116313	0.00629905	-0.0116041	0.0148561	0.00550948	0.0175148	0.0118921	0.00507375	-0.00147023	0.00668619	0.00519617	-0.00417287	0.0134937	-0.0197286	0.0084032	-0.00111327	-0.000685042	0.0108906	0.0104254	-0.0219223	0.0161756	0.00933165	0.0197234	0.0088068	0.00909489	-0.00253404	0.0149407	-0.0193521	0.0220503	0.00363191	-0.0157282	0.00322366	-0.0184538	-0.014414	0.00443033	-0.0722909	0.00292127	0.0363115	0.0031751	-0.0204054	0.00517314	-0.00180583	-0.0135238	-0.00515679
39278_at	TGM4	-0.072717	0.191868	0.169397	-0.0136329	-0.0278895	0.0230695	0.0210325	-0.0524561	0.204171	-0.00232116	-0.0153192	0.00734827	0.175567	0.083545	-0.0337832	-0.0839686	0.182975	-0.0649204	0.0207395	-0.00638593	-0.0632715	-0.0160903	0.0905888	0.187553	-0.0534168	-0.0523122	0.0204052	0.171225	-0.00843932	-0.0553726	-0.0318888	-0.0673327	-0.041289	0.0173583	-0.0686584	0.165126	0.0641398	-0.0580708	-0.0504778	-0.0349442	-0.0492947	-0.0582067	-0.0528501	0.190488	-0.0341606	-0.0638527	-0.0563712	-0.0575834
509_at	SMAD4	0.0425954	-0.00175288	-0.0288466	-0.0130759	0.0149438	0.0143044	-0.00108338	0.0311281	0.0154824	0.075567	0.0356372	-0.00740177	-0.0148759	0.0151674	-0.00401188	-0.000124204	0.0209551	-0.0292448	0.00854661	-0.0113219	-0.0175942	0.0217847	0.0316793	-0.00994724	-0.0319534	0.0256116	0.0264058	-0.0125358	-0.00650707	0.0183733	0.00270937	-0.036548	0.0357832	0.0202027	0.00211678	-0.0120445	0.00316742	-0.0633414	-0.013533	-0.0176847	0.0240271	0.0128062	-0.0100065	-0.0148899	-0.0328003	0.00683236	-0.0192929	-0.0194481
572_at	TTK	-0.0123639	0.00847441	0.000743229	0.00847232	-0.00659122	0.00744881	0.011948	0.0140251	0.00368857	0.0075659	0.01315	0.0159914	0.00754353	0.00942629	0.00598399	-0.00365855	-0.00430731	0.00191049	0.0188832	0.0212118	0.00830255	0.00419673	0.00875649	-0.00227563	-0.00616125	-0.0163866	0.0126624	0.00104098	0.00417908	0.0163652	0.00719385	-0.013736	0.0250598	0.0123243	-0.0031022	-0.00154972	-0.0095609	-0.0332353	0.0126684	-0.0446179	0.00241233	0.0136588	0.0145093	0.0122037	0.0157961	0.00942913	-0.0910125	0.0110273
228_at	RALB	0.0271183	0.028913	0.000151602	-0.0115667	0.0121353	0.0183874	-0.0090139	0.00824504	-0.0214075	0.00509745	0.0105138	0.00266636	-0.0251107	0.0169841	0.000975867	1.15166e-07	0.0262869	0.026138	0.0127103	0.0064793	-0.01114	0.00203755	-0.00668061	-0.00677979	0.0109958	-0.00524869	0.000744328	0.00555902	0.00965055	0.0270088	0.00508367	-0.00453974	-0.0098742	-0.0116315	-0.033751	-8.00504e-05	0.0220915	-0.00878656	-0.00264012	-0.0110357	-0.00549961	-0.00528821	0.00271922	0.0108823	-0.0224594	0.00417632	-0.00891092	0.00328069
32134_at	TES	0.00455243	0.0980747	0.0414727	-0.00845461	0.0175135	-0.0324825	0.0359962	0.0834349	0.0760701	0.0500192	0.0263956	-0.0167101	-0.0094015	-0.0269177	-0.0204656	-0.0609938	0.0542569	-0.0375117	-0.00657788	0.0340566	0.0260365	0.00187794	0.0652077	-0.0206044	-0.00384878	-0.0441889	0.00870921	-0.0454488	2.77533e-05	-0.0317082	-0.0114821	-0.0118202	-0.0180554	0.113442	0.0130761	-0.00902482	0.0368149	-0.0466144	0.00115721	-0.0255514	-0.0294146	0.0335651	-0.00300994	-0.0190666	-7.93247e-05	-0.0394961	-0.0376229	0.0200684
36045_at	ASCC3	-0.00623885	0.00601839	-0.0218359	-0.00127371	-0.0250089	0.00748378	-0.00478797	0.019525	0.00849378	0.00803213	0.0145901	-0.000572494	-0.00255521	0.00747216	0.00414923	-0.0171549	0.0122852	0.0134025	0.0110346	0.0122427	0.000197273	0.0109166	0.0034026	-0.0100453	0.0141735	0.0050249	-0.00332594	-0.0167267	0.00777084	0.0160507	0.0018772	0.0068706	0.023318	0.0345425	0.0164092	-0.0155102	-0.0360661	-0.0155936	0.00525935	-0.0341252	0.00618233	0.0121825	-0.00988837	0.000822632	0.00671946	0.00897453	-0.00127144	0.00476011
40300_g_at	GPR161	-0.00808453	0.000572302	0.00147037	0.00943827	0.0017759	0.00552696	-0.00932863	0.0112209	-0.00940437	-0.0196591	0.000733232	-0.00485923	4.37857e-05	0.00165814	-0.0176502	0.0174843	0.00709345	-0.00335706	0.00890482	0.00725383	0.0015509	0.00806293	0.0156008	-0.0121181	0.00444672	0.0123874	0.0124009	0.00674484	0.00280028	0.0037198	0.0122057	0.00229065	0.0114991	0.0186779	-0.00370147	0.00890573	-0.016959	-0.0283692	0.00320129	-0.0303303	-0.00259405	0.0131804	0.00302349	0.0112146	-0.0119961	-0.00194922	0.00141164	-0.0136577
36720_at	PDK3	0.00781741	0.00216938	-0.0137215	0.00832511	0.00580666	-0.0171598	0.0131915	0.00711676	0.00294852	0.00819464	-0.00573233	0.00548877	0.00859805	0.00661657	0.000723813	0.0079117	0.0120635	-0.00894826	0.00964313	0.00555191	0.00894897	-0.00261295	-0.00289293	0.015024	-0.00414877	0.00218735	0.0120179	-0.00574123	-0.0121212	0.00948392	0.0053781	0.0122025	-0.00351919	-0.0114227	0.00803453	0.0128159	-0.00335283	-0.0194505	-0.000175991	-0.0252329	0.00131848	0.00154162	-0.00394278	0.00210324	-0.00592415	0.000324257	0.00467926	-0.00124695
41056_at	PART1	0.00770972	-0.00831309	-0.00783337	-0.00905247	0.00759503	0.0315913	0.00485523	-0.0213628	0.00890498	0.0247842	-0.0012213	-0.0142898	-0.0119518	0.00833597	0.0111575	0.00751798	-0.000269417	-0.00710307	0.00341971	-0.00633866	0.0305959	0.00675557	0.000210955	0.00824856	0.00785485	0.00309996	0.000609105	-0.0189262	0.00424796	0.017972	0.0113951	-0.00109996	0.0136927	0.0164226	-0.0072854	0.0261208	-0.029857	-0.0158679	-0.0114128	0.016072	-0.00201588	-0.00417018	0.0186588	-0.0170209	-0.0118492	-0.0133861	-0.00948507	-0.0178263
1915_s_at, 1916_s_at, 2094_s_at	FOS	0.0384336	0.0565472	0.0337358	0.0368453	0.036648	0.0432943	0.0466622	0.047103	0.0667289	0.0493079	0.0353747	-0.0602512	0.0100565	0.0282435	-0.114161	0.0360049	0.0153785	0.0374639	0.028776	0.0175753	0.0570708	0.0246577	0.0451819	-0.0137356	0.032856	-0.0496408	0.0615621	-0.133369	0.0382053	0.0308172	0.0240717	-0.141045	0.0421332	0.0486083	0.0490534	0.00290763	-0.0189243	-0.138942	0.0273797	0.0548561	-0.0437137	0.0445974	0.0163639	-0.0184048	-0.0764873	0.0348105	-0.0654065	-0.0616329
33239_at	CCDC46	-0.00492355	-0.0107937	0.00989986	-0.00645509	0.00400098	-0.0100078	0.00306159	-0.0125453	-0.0100926	0.00832953	0.00796145	0.00296954	0.00348253	0.0181272	0.000905669	-0.00781745	-0.00564062	0.002678	0.00311883	0.0105549	0.00217747	0.000181345	-0.00280506	0.0073545	0.0129207	0.0134694	0.00193962	0.0113102	0.0117512	0.00810217	0.00501141	0.0115118	-0.00356565	-0.00200074	-0.00868886	0.0179474	0.00110543	-0.00249025	-0.00574073	-0.0147815	-0.00462411	0.0013385	0.00135995	-0.00803735	0.00672866	0.0107887	0.00850382	-0.000128052
821_s_at	FOLR1	-0.00787288	0.0177947	0.0132447	0.0283579	-0.0139687	-0.00747472	0.0233636	0.0190105	-0.0130426	0.00908046	0.00629546	0.0050019	0.0149461	0.0121726	-0.00851431	0.010061	0.00248393	0.0128884	0.0052884	0.00209015	-0.00726084	-0.00386536	0.00737251	-0.0117477	-0.00446677	0.00242637	0.00957984	0.00678593	-0.004589	-0.0163642	0.0161348	-0.00561093	-0.00683458	-0.0145332	0.0114788	0.00437272	0.00695778	-0.0116572	0.00110047	-0.00309046	-0.0139193	0.00147348	0.0131525	0.00682579	-0.00749423	-0.000328653	-0.00840101	0.0111198
34377_at	ATP1A2	-0.0136155	0.00533939	-0.0175298	-0.00684281	-0.0277087	-0.0148464	0.0526941	0.0430531	0.0238144	0.0182504	0.00540457	-0.0130794	0.0274483	-0.00331413	-0.0150047	0.0333885	0.021317	0.00246709	0.0230618	0.0320798	-0.0137497	-0.0133713	0.0195729	-0.0139528	0.00586039	0.138224	0.0566534	-0.00534091	-0.00336162	-0.022593	-0.0197937	-0.0493124	-0.00700405	-0.00357901	0.0344297	-0.0219381	0.0420795	-0.0217384	-0.0039265	-0.0168109	-0.0242542	0.0143584	0.0168461	-0.0181024	-0.0271931	-0.0105193	-0.00747964	-0.0314518
33240_at	PDZRN3	-0.0144158	0.00772783	-0.00037958	-0.00290718	-2.88076e-05	-0.00432253	-0.00244445	0.0431056	0.01602	0.0317541	0.0242265	-0.00944835	0.00967138	0.00253998	-0.00616943	0.0173428	-0.0184041	0.00526867	-0.00686621	-0.0074387	0.0329088	-0.0293561	0.0363321	-0.0336416	0.00846139	0.0043148	0.0477284	-0.0246425	0.0159476	0.00153701	0.0140937	-0.027505	0.0254209	0.0401527	0.0257521	0.0200009	-0.00473702	-0.0418193	-0.0140875	0.0224048	-0.0187786	0.0179501	-0.00658909	-0.0229503	-0.0454879	-0.00935058	-0.0450751	0.0289906
35692_at	TMEM158	-0.00258266	0.0855288	0.00372684	-0.0215055	-0.0315984	-0.0363552	0.00371818	0.0655427	0.076572	0.0347969	0.0203649	-0.0254995	0.0623455	-0.00181678	-0.0277742	0.014986	-0.00293955	-0.0011723	0.00279869	0.0498411	0.00484948	0.000424994	0.0532044	-0.00998433	-0.0261259	-0.0263416	0.0621595	-0.00809714	-0.0103378	-0.0292046	-0.0162937	-0.0190115	-0.0162644	0.00241659	0.0240441	-0.0133888	0.00319256	-0.0445729	-0.0267579	-0.0010906	-0.00940289	0.0762573	0.0142019	-0.0187532	-0.0253679	-0.0421847	-0.0130424	-0.041319
36820_r_at	ATXN3	0.000470469	0.00470615	0.00255294	-0.00881431	0.0124971	0.00363741	0.000663314	0.0123369	-0.00249058	0.00588225	0.0162249	0.00807378	0.0208881	0.0172182	0.00981823	0.00298688	-0.00485876	-0.030844	0.00366891	0.0193974	0.00670419	0.00229251	0.0145704	0.0136382	0.0146625	0.0189658	-0.00099482	0.0102209	0.00407564	0.000764752	0.0212519	0.00225773	-0.00390781	-0.010409	0.0100076	0.00336315	-0.0130454	0.00688658	0.00912144	-0.114309	-0.0132393	-0.00264871	0.0110345	0.0128985	0.0139834	0.00538482	0.0141984	0.0053551
38784_g_at, 38785_at	MUC1	0.000636	0.00447767	-0.00309866	-0.00390264	-0.0220753	0.00507477	-0.00360568	0.0122891	0.0118339	0.0177662	0.0187482	-0.00494146	0.00597641	0.00896851	-0.00933723	0.00588383	0.0072272	0.00452613	0.00433023	-0.000689671	0.0121843	0.00334757	0.00999841	0.0105646	-0.00331817	0.00862131	0.0232337	0.00707713	0.0032316	0.0108187	0.0132479	-0.0150439	0.0064287	-0.00973815	0.00530801	0.00702629	-0.0198663	-0.0687468	0.003158	-0.00313222	0.0125463	0.00268561	0.0107972	-0.00620687	-0.023389	0.0142115	0.00467723	-0.000182684
36986_at	LYPLA2	0.0145574	0.00773247	0.0164147	-0.00618864	0.0119217	-0.0100914	-0.00425287	0.0176035	0.000516743	-0.011101	0.00273569	0.00619261	6.29582e-05	0.00712284	0.00602615	0.0141123	-0.0013287	-0.0070282	0.000110324	0.0122275	-0.0103077	0.00279337	0.0012901	0.0196118	-0.00433634	0.00806835	0.0203822	0.00543098	-0.0050399	0.0194831	0.0103026	-0.0272986	-0.00748838	-0.013621	-0.000940377	-0.0211885	-0.0128052	-0.0197152	0.00688333	-0.00696778	-0.0102568	0.0153437	-0.0115786	0.014004	-0.0150279	0.00422827	-0.00984421	-0.00908954
40781_at	AKT3	0.00117291	-0.0131849	-0.00580751	0.00345939	-0.00506837	-0.00556504	-0.00565997	0.0216637	0.00200557	-0.00396387	0.00294819	-0.00310962	-0.00066257	0.00700131	0.00344488	-0.00347931	-0.00172951	-0.00124205	-0.000522493	0.00719375	0.00545773	0.00432585	0.00385316	-0.00125807	-0.0060554	-0.00038423	0.0129581	0.00532632	-0.00149024	0.00146246	0.00567694	0.00622754	0.0379986	0.0256019	-0.00991167	0.0176284	-0.00199631	-0.015851	0.0102397	-0.0123519	0.000889706	-0.0072376	-0.0010964	-0.00634276	0.00646547	0.00035038	-0.00321111	0.00429719
41473_at	EPHX2	-0.0166021	0.00561609	-0.0125506	-0.0017473	-0.0224559	-0.0174402	-0.00319533	0.00534515	0.0130081	0.0408538	0.0185991	0.00262226	0.00271583	0.0433178	0.00164547	-0.00526856	0.0421569	-0.00518551	0.00897351	0.00114636	0.0236186	-0.00615859	0.0490826	-0.0213094	-0.0223736	0.0232876	0.00371585	0.0111372	-0.00208338	-0.0114665	-0.00325765	-0.00443045	0.0233465	0.00669438	0.0129725	-0.00773949	-0.0166548	-0.0243152	0.00126009	0.0267566	-0.0199535	-0.0129293	0.052534	0.0150653	0.0130547	-0.0243109	0.00878169	-0.0278758
33792_at	PSCA	0.16002	0.169045	0.0907967	0.0502709	0.014934	0.0694612	0.00964831	-0.0325671	0.180054	-0.0904703	-0.030206	0.164065	-0.0619711	0.0119531	-0.0264999	-0.025149	-0.0454234	-0.0267859	-0.0243013	0.00830845	0.0742179	0.0794488	0.0234586	-0.0245513	-0.0151485	-0.0722475	-0.0375257	0.150574	-0.053451	-0.0484019	-0.0361708	-0.0432812	-0.03272	0.162249	-0.0921639	-0.0184646	0.0922611	0.152105	-0.0639322	-0.091185	-0.0670693	-0.0634865	-0.0593563	0.0109008	0.00967755	-0.0516497	-0.0315541	-0.0581704
33892_at	PKP2	0.0282672	1.80817e-05	-0.00142277	-0.0174125	0.000572635	-0.00677392	-0.00318493	0.0017054	0.00924657	0.0162708	0.0186154	-0.0177134	-0.0044757	0.0117398	-0.00846843	0.00158737	0.0360343	-0.0152057	-0.000894995	-0.00174637	0.0148305	0.0105211	0.0177073	-0.00706975	-0.00420726	0.0127048	0.00456546	-0.0054363	-0.00773651	0.0145473	-0.00129766	0.000200655	-0.00324844	0.00438763	0.0204482	-0.00818756	0.00088989	0.0014771	-0.0040658	0.0134208	-0.00424489	0.00289928	0.00406385	-0.0168605	-0.0162063	-0.0177622	-0.00633578	-0.010738
35830_at	XPO6	0.00018195	0.00928192	0.0129584	0.0187228	-0.0100158	-0.0188562	0.00457825	0.0112529	-0.00277754	0.0127532	0.00074442	0.00483447	-0.0125205	0.0193606	0.0435358	0.005323	-0.000773903	0.00486228	0.00687097	-0.00138414	0.000368182	-0.000797576	0.00363119	-0.00215966	0.0106357	-0.00329762	0.0101544	0.0144974	0.0127494	0.015913	0.00320557	-0.00441674	-0.0127942	-0.0257384	0.0158857	0.00213441	-0.0141591	0.00803108	-0.0114998	-0.008041	-0.0156752	0.00829465	0.00439408	0.0264635	0.00830698	-0.0633234	-0.00211835	-0.000518052
1895_at	JUN	0.0160037	-0.00639574	0.00104835	0.0330561	0.00767138	-0.00598618	0.0198231	0.0582917	0.0537586	0.0774006	0.0426151	-0.0455992	0.0157505	0.0273511	-0.0476218	0.0125713	0.00731672	0.0179665	0.00677611	0.00202594	0.0226532	-0.0138602	0.0236635	-0.00894614	0.037758	-0.006937	0.0723556	-0.0499806	0.00257801	-0.0114643	-0.0329976	-0.053248	0.00812571	0.00720385	0.0456511	-0.0328202	-0.0136064	-0.0566245	0.0137658	0.0492841	-0.0357023	0.0148809	-0.0103525	-0.0414067	-0.029285	-0.014534	-0.0277454	-0.0232056
234_s_at	PTN	-0.0146768	-0.00616654	-0.0201376	0.0369973	-0.0619774	-0.0699537	0.0192562	0.0662366	0.0164522	0.0229101	0.0232051	-0.00315521	0.021226	0.0839174	-0.0854917	0.0900777	0.0716977	-0.00983282	0.0445054	0.0388521	-0.00571858	0.0144899	0.0710576	-0.0552141	-0.0383621	-0.0627784	0.0993369	0.055188	-0.0225098	0.0146815	-0.0354255	-0.0285473	0.0682449	0.0388222	0.0758457	-0.0292767	-0.0277664	-0.122645	0.00823392	0.0261561	-0.0265233	0.027616	0.0731668	-0.00223751	-0.0369742	-0.00356362	-0.0264106	-0.0403037
36097_at	IER2	0.0255866	0.0152809	0.00957184	0.0338517	0.00550738	0.0269821	0.0441214	0.0460925	0.0640358	0.0137455	0.0303265	-0.0203831	0.0333525	-0.000949769	-0.0872175	0.0389797	-0.028718	0.0302489	0.0379996	-0.000173206	0.0535597	0.0171098	0.0226491	0.00140412	0.0353525	-0.060097	0.054719	-0.109532	0.00948806	0.0151863	0.0173391	-0.0833746	0.034811	0.000544037	0.0137919	-0.0196631	-0.0116618	-0.0603244	0.0023771	0.0210913	-0.0216139	0.0201865	-0.00871561	-0.0542774	-0.0185136	0.0414225	-0.0258881	0.0104467
32290_at	SCAMP1	0.0128323	-0.0135818	0.00513524	-0.000258936	0.0121043	-0.00489673	0.0178102	0.0049526	0.00652818	0.00574129	0.00470516	0.00781101	0.00854022	0.0115969	0.0157753	-0.0136	-0.00261433	-0.012745	-0.00323739	-0.00113701	0.00178553	0.000139751	0.00048346	0.00168459	0.00182166	0.00292625	0.000938859	-0.00192134	0.0035251	0.00179789	0.00992849	0.01855	-0.0026403	-0.014667	-0.000201	-0.00535323	0.0109901	0.00452322	0.00117756	-0.0124732	-0.0216881	-0.00263618	0.00239946	0.00127965	-0.00708691	-0.00534164	0.0142757	-0.00181111
34823_at	DPP4	0.0160737	0.0736881	0.0234294	-0.05121	-0.0108853	-0.0282193	0.0179732	-0.0409535	0.0632293	0.106536	0.084512	-0.0249416	0.00925961	0.0706368	-0.0074256	0.0283386	0.0447772	-0.0608352	0.0374574	-0.00645806	0.0570023	0.00369501	0.0684895	-0.0186687	-0.0549568	-0.0148634	-0.0124611	0.0487075	-0.021104	0.00440765	-0.00634068	-0.0131467	-0.0287818	-0.0069338	0.0736549	-0.00255221	-0.0762618	-0.0576802	-0.0297054	0.0244858	-0.0371466	-0.0128569	0.0777922	0.070683	-0.00224532	-0.0202048	0.00278136	-0.0860546
[truncated: 10 more columns]
