# Supplementary material for: Evaluation of protein biomarkers of prostate cancer aggressiveness
Source: BMC Cancer. 2014 Apr 5;14:244. doi: 10.1186/1471-2407-14-244 (PMC4101830; doi:10.1186/1471-2407-14-244)
Supplement: Additional file 7: Table S6 — Aggressiveness predictions of n-gene models for each specimen in the Singh et al. dataset. These values result from the summation (V) of votes for genes added consecutively to the n-gene model: V = Σx vx, where the summation (V) is positive (non-aggressive; blue) or negative (aggressive; red). Statistical results for each n-gene model are displayed at the end of each row. [file 1471-2407-14-244-S7.xlsx]

## Sheet: S6. n-gene Prediction (Singh)
	Non-Agg	Non-Agg	Non-Agg	Non-Agg	Non-Agg	Non-Agg	Non-Agg	Non-Agg	Non-Agg	Non-Agg	Non-Agg	Non-Agg	Non-Agg	Agg	Agg	Agg	Agg	Agg	Agg	Agg	Agg	Statistics
Gene Identifier	T60__tumor.Singh RMA.rma-Signal	T01__tumor.Singh RMA.rma-Signal	T10__tumor.Singh RMA.rma-Signal	T13__tumor.Singh RMA.rma-Signal	T29__tumor.Singh RMA.rma-Signal	T46__tumor.Singh RMA.rma-Signal	T54__tumor.Singh RMA.rma-Signal	T55__tumor.Singh RMA.rma-Signal	T16__tumor.Singh RMA.rma-Signal	T21__tumor.Singh RMA.rma-Signal	T22__tumor.Singh RMA.rma-Signal	T24__tumor.Singh RMA.rma-Signal	T25__tumor.Singh RMA.rma-Signal	T26__tumor.Singh RMA.rma-Signal	T33__tumor.Singh RMA.rma-Signal	T45__tumor.Singh RMA.rma-Signal	T04__tumor.Singh RMA.rma-Signal	T57__tumor.Singh RMA.rma-Signal	T17__tumor.Singh RMA.rma-Signal	T23__tumor.Singh RMA.rma-Signal	T59__tumor.Singh RMA.rma-Signal	Genes in model (n)	Accuracy	Sensitivity	Specificity	PPV	NPV
CASR	0.0106968	0.00923153	0.000362969	-0.00836391	-0.000733187	0.015954	0.00633254	0.00381982	-0.00121216	0.0147288	-0.00477222	0.0019	0.00216646	-0.00952629	0.00385849	-0.011645	0.000573566	0.012352	-0.0165698	-0.00885335	-0.00102736	1	0.666667	0.625	0.692308	0.555556	0.75
ACPP	0.143814	0.135424	0.0971373	-0.0408082	0.0803604	0.127616	-0.0440018	0.144105	0.0310779	-0.26343	0.0509532	-0.0437328	0.0799982	-0.148464	0.037137	-0.0692084	-0.060985	0.137989	-0.216843	0.0361554	-0.0225579	2	0.666667	0.625	0.692308	0.555556	0.75
GADD45B	0.307543	0.167992	0.0969471	-0.090409	0.13767	0.0599685	0.00243372	0.253042	0.0664008	-0.322864	0.0855115	-0.0223164	0.165693	-0.215062	0.0347188	-0.0819938	-0.0617489	0.103918	-0.283542	-0.0106087	-0.0442109	3	0.761905	0.75	0.769231	0.666667	0.833333
ADFP	0.336198	0.168146	0.145727	-0.101151	0.18426	0.0684362	0.0579435	0.279761	0.0823311	-0.32892	0.0784171	-0.0230677	0.157585	-0.225893	-0.00620122	-0.0995934	-0.0189125	0.0703177	-0.304936	-0.0208008	-0.0743912	4	0.809524	0.875	0.769231	0.7	0.909091
ALDH1A2	0.336374	0.165446	0.130842	-0.103648	0.192973	0.100627	0.0554192	0.282237	0.119577	-0.330803	0.106502	-0.0233001	0.199915	-0.245413	-0.00894893	-0.0879977	-0.0161959	0.0359993	-0.280049	-0.0252428	-0.130406	5	0.809524	0.875	0.769231	0.7	0.909091
ADAM9	0.375749	0.196563	0.186898	-0.118531	0.182547	0.122857	0.0815414	0.335613	0.140784	-0.356711	0.0924764	-0.0441812	0.182221	-0.259624	-0.0270613	-0.0732919	-0.0221898	0.0294365	-0.312023	-0.0465256	-0.136615	6	0.809524	0.875	0.769231	0.7	0.909091
CCPG1	0.387847	0.227698	0.240907	-0.122982	0.174121	0.129358	0.0726034	0.383895	0.142594	-0.365847	0.105706	-0.0562398	0.176085	-0.261082	-0.0417233	-0.085305	-0.0161866	0.0272227	-0.337677	-0.0503014	-0.155405	7	0.809524	0.875	0.769231	0.7	0.909091
HOXC6	0.426518	0.23117	0.247472	-0.110331	0.197342	0.15229	0.10562	0.433752	0.155152	-0.353666	0.120164	-0.0550647	0.194285	-0.253452	-0.030675	-0.102935	-0.0200955	-0.0412134	-0.340545	-0.0562433	-0.228505	8	0.857143	1	0.769231	0.727273	1
IQCK	0.413363	0.223987	0.243425	-0.10426	0.218557	0.155965	0.12266	0.428561	0.163123	-0.352352	0.126356	-0.0566137	0.202078	-0.256602	-0.0371768	-0.114367	-0.0187019	-0.0514007	-0.344614	-0.0498037	-0.225701	9	0.857143	1	0.769231	0.727273	1
IGF1	0.500752	0.229222	0.234948	-0.118486	0.224097	0.233915	0.133453	0.475091	0.153071	-0.38109	0.112887	-0.0793969	0.25544	-0.291087	-0.0236657	-0.108312	-0.0331784	-0.0750871	-0.372247	-0.0495752	-0.261557	10	0.857143	1	0.769231	0.727273	1
PAGE4	0.575515	0.26524	0.285595	-0.161709	0.233267	0.282668	0.166619	0.489627	0.166694	-0.42303	0.116722	-0.0839463	0.279536	-0.293146	-0.013484	-0.109292	0.00247915	-0.139876	-0.415929	-0.0914786	-0.288688	11	0.809524	0.875	0.769231	0.7	0.909091
SP100	0.57512	0.276811	0.297653	-0.169901	0.241859	0.315798	0.208462	0.525919	0.168271	-0.437071	0.106008	-0.0846421	0.280879	-0.315351	-0.0164108	-0.112144	0.0235459	-0.172394	-0.423772	-0.0965271	-0.305511	12	0.809524	0.875	0.769231	0.7	0.909091
PAEP	0.557365	0.265134	0.306383	-0.141419	0.245079	0.313158	0.214563	0.519393	0.192523	-0.425042	0.11306	-0.0710851	0.291177	-0.306462	-0.0263032	-0.143118	0.0220083	-0.184328	-0.39871	-0.0982124	-0.329669	13	0.809524	0.875	0.769231	0.7	0.909091
DPT	0.568184	0.24432	0.322756	-0.112511	0.259506	0.348048	0.215482	0.523153	0.206295	-0.415323	0.115612	-0.0819304	0.307882	-0.296061	-0.0258193	-0.16135	0.00441954	-0.21534	-0.398055	-0.0922794	-0.354884	14	0.809524	0.875	0.769231	0.7	0.909091
SNCG	0.583279	0.237957	0.341373	-0.113965	0.254528	0.342874	0.210803	0.518731	0.218459	-0.413701	0.118395	-0.0764649	0.314231	-0.292974	-0.0264673	-0.171188	0.00271432	-0.224535	-0.400972	-0.0970836	-0.350418	15	0.809524	0.875	0.769231	0.7	0.909091
POLR2K	0.587231	0.247327	0.327885	-0.113172	0.269642	0.360291	0.217857	0.51108	0.22943	-0.409353	0.123068	-0.0592603	0.315943	-0.302717	-0.0222424	-0.194053	-0.0112007	-0.223991	-0.386076	-0.0757148	-0.388909	16	0.857143	1	0.769231	0.727273	1
CYP1B1	0.729913	0.245299	0.340102	-0.16082	0.306994	0.448061	0.270405	0.585886	0.26056	-0.463902	0.0959554	-0.0911489	0.330834	-0.349553	0.00142455	-0.176126	-0.00911784	-0.252857	-0.449319	-0.0983067	-0.449614	17	0.809524	0.875	0.769231	0.7	0.909091
GAS2	0.736779	0.2502	0.353202	-0.157802	0.316442	0.438935	0.310069	0.598149	0.272234	-0.470297	0.100415	-0.0932064	0.324117	-0.349975	-0.0031052	-0.195171	-0.00806572	-0.256082	-0.431252	-0.0981447	-0.491582	18	0.857143	1	0.769231	0.727273	1
TGM4	0.700042	0.221292	0.383383	-0.149091	0.30751	0.663347	0.322082	0.727955	0.261555	-0.461396	0.0853998	-0.10281	0.301845	-0.362426	0.0168681	-0.257703	-0.0339124	-0.32253	-0.41632	-0.0798592	-0.550958	19	0.809524	0.875	0.769231	0.7	0.909091
SMAD4	0.733111	0.282968	0.423831	-0.162493	0.298322	0.663979	0.334193	0.76806	0.266845	-0.485498	0.0767499	-0.121069	0.294944	-0.386575	0.000436706	-0.256507	-0.00989684	-0.314835	-0.45198	-0.0979129	-0.559003	20	0.809524	0.875	0.769231	0.7	0.909091
TTK	0.732134	0.295128	0.436443	-0.17155	0.311896	0.684332	0.343892	0.782497	0.266946	-0.508628	0.0823254	-0.118292	0.295899	-0.422035	0.00168721	-0.262822	-0.0112648	-0.305901	-0.453099	-0.102856	-0.556338	21	0.809524	0.875	0.769231	0.7	0.909091
RALB	0.764378	0.32373	0.463018	-0.176174	0.310775	0.692416	0.343877	0.806545	0.27706	-0.534797	0.083042	-0.132553	0.291642	-0.446383	-0.0158829	-0.244345	-0.00264146	-0.282547	-0.475788	-0.134314	-0.559917	22	0.857143	1	0.769231	0.727273	1
TES	0.843002	0.323421	0.497514	-0.201104	0.294134	0.741736	0.359071	0.856624	0.295848	-0.575225	0.0721234	-0.154082	0.30708	-0.472712	0.00121756	-0.220004	-0.01024	-0.291049	-0.49306	-0.160063	-0.606485	23	0.809524	0.875	0.769231	0.7	0.909091
ASCC3	0.861942	0.330812	0.502339	-0.194922	0.282291	0.73867	0.375485	0.865529	0.308362	-0.594573	0.0807424	-0.149463	0.3111	-0.485516	-0.0128095	-0.225711	-0.00162834	-0.289897	-0.492268	-0.177003	-0.60336	24	0.857143	1	0.769231	0.727273	1
GPR161	0.885167	0.309801	0.497775	-0.196052	0.28267	0.767967	0.397154	0.885632	0.30934	-0.594043	0.0847979	-0.1526	0.330104	-0.490649	-0.015577	-0.225448	-0.0268079	-0.289914	-0.491802	-0.175977	-0.627034	25	0.857143	1	0.769231	0.727273	1
PDK3	0.896638	0.319578	0.506689	-0.201252	0.285807	0.76416	0.415771	0.896552	0.305761	-0.599026	0.0897446	-0.150985	0.341256	-0.500617	-0.0193037	-0.21431	-0.0494116	-0.288389	-0.508774	-0.176397	-0.624764	26	0.857143	1	0.769231	0.727273	1
PART1	0.887257	0.330157	0.534598	-0.174164	0.290253	0.766415	0.401726	0.891771	0.321107	-0.605764	0.0977263	-0.144209	0.353167	-0.503812	-0.0268805	-0.246478	-0.0678393	-0.307764	-0.475905	-0.173882	-0.628233	27	0.857143	1	0.769231	0.727273	1
FOS	0.951577	0.459306	0.62285	-0.262679	0.270531	0.819568	0.467928	0.999427	0.36646	-0.733678	0.124798	-0.152959	0.394918	-0.58025	-0.0624539	-0.191029	-0.0807245	-0.277001	-0.6256	-0.17652	-0.669835	28	0.857143	1	0.769231	0.727273	1
CCDC46	0.95947	0.470069	0.621118	-0.25273	0.281374	0.804858	0.47484	1.00532	0.369821	-0.734373	0.136778	-0.138131	0.39969	-0.573559	-0.0571886	-0.204136	-0.102416	-0.272285	-0.627032	-0.169906	-0.700002	29	0.857143	1	0.769231	0.727273	1
FOLR1	0.948392	0.471685	0.628462	-0.252258	0.298108	0.79974	0.48946	1.02221	0.378727	-0.742291	0.134424	-0.136708	0.409635	-0.576281	-0.0616016	-0.213644	-0.111996	-0.25821	-0.632531	-0.175746	-0.7082	30	0.857143	1	0.769231	0.727273	1
ATP1A2	0.954243	0.456115	0.611384	-0.235301	0.302987	0.872556	0.479223	1.04788	0.38438	-0.733564	0.130676	-0.152166	0.434335	-0.587559	-0.0357027	-0.211429	-0.149495	-0.262794	-0.655072	-0.18128	-0.718357	31	0.857143	1	0.769231	0.727273	1
PDZRN3	1.02443	0.509521	0.657462	-0.269233	0.281316	0.907102	0.516779	1.09905	0.450384	-0.792008	0.100334	-0.181413	0.444018	-0.615549	-0.0286584	-0.197018	-0.15593	-0.28122	-0.706882	-0.212139	-0.724286	32	0.857143	1	0.769231	0.727273	1
TMEM158	1.07962	0.502692	0.672087	-0.266648	0.287113	0.912949	0.527188	1.10392	0.463717	-0.799292	0.0968315	-0.194328	0.475714	-0.628183	-0.00183347	-0.203599	-0.184416	-0.287645	-0.716746	-0.228106	-0.741207	33	0.857143	1	0.769231	0.727273	1
ATXN3	1.08272	0.520825	0.689336	-0.268327	0.288918	0.91591	0.533701	1.11451	0.456195	-0.804593	0.104101	-0.186743	0.46716	-0.641616	-0.0103962	-0.209922	-0.186084	-0.283966	-0.730207	-0.217018	-0.744613	34	0.857143	1	0.769231	0.727273	1
MUC1	1.09855	0.541244	0.699779	-0.255197	0.294112	0.910726	0.51634	1.11637	0.462582	-0.804974	0.107709	-0.183693	0.482105	-0.6468	-0.00383771	-0.24335	-0.186798	-0.279237	-0.744609	-0.212119	-0.751343	35	0.857143	1	0.769231	0.727273	1
LYPLA2	1.10272	0.55161	0.694879	-0.259252	0.293618	0.903503	0.523025	1.12046	0.472782	-0.784701	0.103433	-0.180043	0.49289	-0.641538	-0.00633366	-0.246681	-0.186368	-0.293942	-0.726228	-0.224536	-0.772788	36	0.857143	1	0.769231	0.727273	1
AKT3	1.10727	0.562976	0.677057	-0.228239	0.291176	0.922403	0.527719	1.10669	0.47887	-0.775659	0.113176	-0.177951	0.48961	-0.651768	-0.0136518	-0.25145	-0.18295	-0.311693	-0.713795	-0.225434	-0.784706	37	0.857143	1	0.769231	0.727273	1
EPHX2	1.16384	0.568478	0.692611	-0.222317	0.310829	0.92393	0.511231	1.15087	0.487763	-0.811873	0.105776	-0.184795	0.496048	-0.674691	-0.0226947	-0.253297	-0.209136	-0.297887	-0.718978	-0.237066	-0.781572	38	0.857143	1	0.769231	0.727273	1
PSCA	1.14356	0.542817	0.735431	-0.165652	0.300531	1.03218	0.534674	1.14103	0.471621	-0.809679	0.0977295	-0.191197	0.495907	-0.676439	-0.0379704	-0.282632	-0.239455	-0.33105	-0.673045	-0.244389	-0.794376	39	0.857143	1	0.769231	0.727273	1
PKP2	1.14981	0.538367	0.734632	-0.170163	0.304199	1.03799	0.539423	1.15583	0.485567	-0.802464	0.0990999	-0.19078	0.483444	-0.677519	-0.0374725	-0.267917	-0.245525	-0.340351	-0.68537	-0.254379	-0.792979	40	0.857143	1	0.769231	0.727273	1
XPO6	1.14342	0.528345	0.760192	-0.149537	0.313899	1.04726	0.530063	1.16196	0.502773	-0.778823	0.116774	-0.177816	0.499331	-0.651339	-0.0261316	-0.26669	-0.257134	-0.390322	-0.660289	-0.244767	-0.886614	41	0.857143	1	0.769231	0.727273	1
JUN	1.21078	0.574864	0.85093	-0.162239	0.294017	1.07962	0.575445	1.19175	0.498266	-0.827257	0.10003	-0.213558	0.506433	-0.684084	-0.0410506	-0.216391	-0.265258	-0.397626	-0.716041	-0.255008	-0.919364	42	0.857143	1	0.769231	0.727273	1
PTN	1.28587	0.596166	1.05968	-0.197587	0.25698	1.11137	0.5642	1.3017	0.490527	-0.863032	0.102141	-0.244739	0.488356	-0.722667	-0.0627261	-0.191095	-0.281649	-0.432074	-0.760587	-0.274774	-0.936976	43	0.857143	1	0.769231	0.727273	1
IER2	1.38467	0.689971	1.10804	-0.209656	0.270564	1.13159	0.625843	1.40569	0.511944	-0.96056	0.0795915	-0.241505	0.507334	-0.803324	-0.118834	-0.105073	-0.282924	-0.393133	-0.928565	-0.286229	-0.961007	44	0.857143	1	0.769231	0.727273	1
SCAMP1	1.3823	0.707503	1.1152	-0.203333	0.279831	1.13009	0.646953	1.40734	0.511934	-0.974113	0.0754687	-0.242845	0.520465	-0.808101	-0.116066	-0.0953369	-0.289299	-0.392565	-0.926132	-0.290691	-0.993687	45	0.857143	1	0.769231	0.727273	1
DPP4	1.43847	0.710686	1.20254	-0.229887	0.304874	1.17324	0.615285	1.51174	0.522203	-1.02398	0.115474	-0.249467	0.531493	-0.854803	-0.141115	-0.15933	-0.295018	-0.447972	-0.962709	-0.324781	-0.889762	46	0.857143	1	0.769231	0.727273	1
