# Supplementary material for: Evaluation of protein biomarkers of prostate cancer aggressiveness
Source: BMC Cancer. 2014 Apr 5;14:244. doi: 10.1186/1471-2407-14-244 (PMC4101830; doi:10.1186/1471-2407-14-244)
Supplement: Additional file 8: Table S7 — Aggressiveness predictions of n-gene models for each specimen in the Yu et al. dataset. These values result from the summation (V) of votes for genes added consecutively to the n-gene model: V = Σx vx, where the summation (V) is positive (non-aggressive; blue) or negative (aggressive; red). Statistical results for each n-gene model are displayed at the end of each row. [file 1471-2407-14-244-S8.xlsx]

## Sheet: S7. n-gene Prediction (Yu)
	Non-Agg	Non-Agg	Non-Agg	Non-Agg	Non-Agg	Non-Agg	Non-Agg	Non-Agg	Non-Agg	Non-Agg	Non-Agg	Non-Agg	Non-Agg	Non-Agg	Non-Agg	Non-Agg	Non-Agg	Non-Agg	Non-Agg	Non-Agg	Non-Agg	Non-Agg	Non-Agg	Non-Agg	Non-Agg	Non-Agg	Non-Agg	Non-Agg	Non-Agg	Non-Agg	Non-Agg	Non-Agg	Non-Agg	Non-Agg	Agg	Agg	Agg	Agg	Agg	Agg	Agg	Agg	Agg	Agg	Agg	Agg	Agg	Agg	Agg
Gene Identifier	GSM152931.Yu RMA.rma-Signal	GSM152932.Yu RMA.rma-Signal	GSM152934.Yu RMA.rma-Signal	GSM152937.Yu RMA.rma-Signal	GSM152939.Yu RMA.rma-Signal	GSM152940.Yu RMA.rma-Signal	GSM152943.Yu RMA.rma-Signal	GSM152944.Yu RMA.rma-Signal	GSM152946.Yu RMA.rma-Signal	GSM152948.Yu RMA.rma-Signal	GSM152951.Yu RMA.rma-Signal	GSM152954.Yu RMA.rma-Signal	GSM152955.Yu RMA.rma-Signal	GSM152956.Yu RMA.rma-Signal	GSM152961.Yu RMA.rma-Signal	GSM152962.Yu RMA.rma-Signal	GSM152963.Yu RMA.rma-Signal	GSM152964.Yu RMA.rma-Signal	GSM152967.Yu RMA.rma-Signal	GSM152968.Yu RMA.rma-Signal	GSM152969.Yu RMA.rma-Signal	GSM152972.Yu RMA.rma-Signal	GSM152974.Yu RMA.rma-Signal	GSM152976.Yu RMA.rma-Signal	GSM152977.Yu RMA.rma-Signal	GSM152978.Yu RMA.rma-Signal	GSM152979.Yu RMA.rma-Signal	GSM152980.Yu RMA.rma-Signal	GSM152982.Yu RMA.rma-Signal	GSM152983.Yu RMA.rma-Signal	GSM152986.Yu RMA.rma-Signal	GSM152989.Yu RMA.rma-Signal	GSM152990.Yu RMA.rma-Signal	GSM152991.Yu RMA.rma-Signal	GSM152935.Yu RMA.rma-Signal	GSM152936.Yu RMA.rma-Signal	GSM152938.Yu RMA.rma-Signal	GSM152941.Yu RMA.rma-Signal	GSM152942.Yu RMA.rma-Signal	GSM152945.Yu RMA.rma-Signal	GSM152947.Yu RMA.rma-Signal	GSM152949.Yu RMA.rma-Signal	GSM152952.Yu RMA.rma-Signal	GSM152953.Yu RMA.rma-Signal	GSM152957.Yu RMA.rma-Signal	GSM152958.Yu RMA.rma-Signal	GSM152959.Yu RMA.rma-Signal	GSM152970.Yu RMA.rma-Signal	GSM152973.Yu RMA.rma-Signal
CASR	-0.000409665	0.0105795	-0.0059496	-7.24347e-05	-0.00167316	-0.00806503	0.0130735	0.0276966	0.0177989	-0.00126767	0.0161117	-0.00384421	0.0156956	0.00990447	-0.00805136	0.0120147	-0.00384984	0.00126508	0.0281288	0.0146348	0.0132641	0.00866072	-0.0028983	0.0134729	0.0101805	-0.0031492	0.000604671	0.00277792	0.000936994	0.000224774	0.00618239	-0.00291511	-0.0084753	-0.00625758	0.00266891	-0.0143325	0.0162263	-0.00927458	0.0107994	-0.0214284	-0.00754675	-0.0115377	-0.00208035	-0.0170088	-0.0107956	-0.00109676	0.0137441	-0.015949	0.0152279
ACPP	0.0109588	0.0463979	0.00269275	0.00693502	0.0409627	0.0198579	0.0385645	0.0516535	0.0684974	0.0364063	0.0458651	0.0252434	0.0508392	0.0381495	-0.0656992	0.0261228	0.0212142	0.00328388	0.0408797	0.0236758	0.0475606	-0.010237	0.0322808	0.0355649	-0.0473299	0.0124415	0.0365064	0.0136311	0.00599417	0.0153514	0.0175303	-0.0122276	0.0450242	0.0203763	0.040246	-0.00632669	0.00579899	-0.095033	-0.0237509	0.0178558	-0.145342	0.0168611	0.0252372	0.0171413	0.00340588	0.0110436	0.0209521	-0.140968	-0.0477301
GADD45B	-0.00114793	0.0460751	0.0169827	0.0244817	0.0167227	0.0259144	0.0549617	0.0894397	0.121947	0.0383289	0.0506435	0.00361613	0.0611276	0.0404754	-0.0542237	0.0325458	0.0108083	0.0802979	0.0460601	0.026691	0.0675844	-0.0204875	0.0346103	0.0159788	-0.045645	0.00735503	0.0399089	-0.0163934	0.00242698	0.00178781	0.0198838	-0.0341287	0.0501334	0.0523675	0.0396167	-0.0142731	-0.00670388	-0.0969219	-0.0331711	0.0318122	-0.137056	0.0211114	0.0297167	0.011111	0.00301143	0.000494067	0.0178961	-0.16656	-0.0789587
ADFP	0.0198511	0.0690188	0.0222155	-0.00745604	0.0412577	0.0254815	0.0279439	0.0990471	0.155037	0.0376543	0.0467213	0.00510137	0.075878	0.07154	-0.0155803	0.0333492	-0.0111074	0.0640754	0.0731591	0.0444556	0.130926	-0.0498307	0.0516076	0.0530222	-0.0465361	-0.0335175	0.0503126	-0.0230718	-0.00378677	0.0206117	0.104957	-0.0400682	0.0547194	0.0226622	0.0523881	0.0550534	0.0109232	-0.145668	-0.0308302	0.0195904	-0.159406	0.0055094	0.0325507	0.0224239	-0.065861	-0.0446332	0.0148799	-0.178016	-0.0726704
ALDH1A2	0.0140656	0.0832775	0.029808	-0.000237295	0.00716727	-0.00369727	0.0577732	0.130466	0.184329	0.049829	0.0463493	-0.0149561	0.0935367	0.0707608	-0.0709746	0.0523503	-0.00336527	0.0654551	0.0779788	0.0403515	0.136531	-0.0513364	0.0890878	0.0493555	-0.0363682	-0.0384148	0.0697005	0.000774302	-0.0089138	0.036626	0.087243	-0.0554338	0.120482	0.112106	0.0874878	0.0402277	-0.00620728	-0.175527	-0.0546117	0.0333856	-0.177608	0.000592142	0.0148947	0.0218829	-0.0962733	-0.0612181	0.0044443	-0.203143	-0.0939061
ADAM9	0.023685	0.0808139	0.00856519	-0.00258993	0.0565095	0.0220116	0.0530023	0.132228	0.211942	0.0947274	0.0480436	-0.0371052	0.0733694	0.0890168	-0.0533849	0.0626504	0.00611711	0.0843595	0.0699946	0.0336866	0.15003	-0.0377153	0.0895516	0.0790765	-0.0574188	-0.055035	0.0667237	-0.0138971	-0.00951298	0.0330628	0.139572	-0.059298	0.105171	0.109042	0.0914728	0.043328	0.0232955	-0.180908	-0.0531983	0.0406681	-0.201622	-0.0126303	0.0310695	0.00651714	-0.114493	-0.079242	-0.0353906	-0.206956	-0.118413
CCPG1	0.031244	0.101635	-0.0174367	-0.0229685	0.0672663	0.00955436	0.0402201	0.137369	0.227586	0.120712	0.0623684	-0.0325685	0.0789625	0.110034	-0.0628744	0.0688012	0.0355328	0.104113	0.0759853	0.0297664	0.176151	-0.0249642	0.115746	0.080818	-0.0690756	-0.0441391	0.0739525	-0.0248123	-0.0137364	0.0381227	0.153734	-0.0808466	0.105657	0.101841	0.0964671	0.0523143	0.0245476	-0.228094	-0.0605513	0.0645632	-0.213842	-0.0143068	0.0614621	0.0024558	-0.147891	-0.0964043	-0.0609688	-0.209634	-0.110783
HOXC6	0.0609344	0.151968	0.00118716	-0.0149109	0.053529	-0.0315075	0.0782615	0.179048	0.233722	0.131067	0.0953769	-0.0395394	0.0925514	0.150233	-0.0812268	0.114887	0.0686239	0.120255	0.0759398	0.064042	0.187471	-0.0423362	0.145311	0.121621	-0.0845436	-0.0484121	0.103876	-0.04715	-0.0323331	0.00580434	0.181701	-0.152386	0.130233	0.107363	0.135557	0.0504142	0.0580457	-0.304778	-0.108926	0.0724024	-0.285866	0.011541	0.0910794	0.0351318	-0.33395	-0.0980576	-0.0943056	-0.223934	-0.0965021
IQCK	0.0659893	0.184681	-0.00742655	-0.00165441	0.0496918	-0.0392254	0.0934292	0.168397	0.253246	0.130016	0.103144	-0.0371887	0.0775839	0.150679	-0.0805614	0.125125	0.06285	0.130452	0.0712672	0.0883074	0.175581	-0.0407201	0.145584	0.119313	-0.0805168	-0.0355269	0.132236	-0.0260794	-0.0230562	0.0162021	0.202557	-0.153466	0.11622	0.0902379	0.141025	0.0561098	0.0439604	-0.301222	-0.11714	0.08793	-0.298172	0.00741208	0.0867961	0.0261229	-0.35353	-0.103133	-0.0812117	-0.222146	-0.111218
IGF1	0.0573588	0.2198	-0.0397277	-0.00677386	-0.00631843	-0.118775	0.0926143	0.250912	0.303239	0.221069	0.135913	-0.0664229	0.116846	0.144398	-0.149384	0.160233	0.0963601	0.142643	0.154781	0.140253	0.197473	-0.0512515	0.238345	0.111731	-0.106123	-0.0536531	0.258729	0.0706222	-0.0254573	0.0342906	0.160545	-0.204484	0.197194	0.0623053	0.199249	0.122027	-0.0487052	-0.374615	-0.168197	0.125455	-0.307375	0.0720046	0.0800888	-0.0524776	-0.445922	-0.139938	-0.0912778	-0.264361	-0.139349
PAGE4	0.048206	0.200912	-0.0603422	8.03486e-05	-0.0828402	-0.199865	0.0732219	0.341312	0.375031	0.267656	0.131727	-0.054594	0.277283	0.156984	-0.220126	0.367412	0.0597228	0.221935	0.172153	0.172952	0.198431	-0.0511341	0.296638	0.056009	-0.13043	-0.0577448	0.36974	0.214718	-0.0547888	0.0222481	0.107295	-0.282648	0.337766	0.100949	0.360119	0.131054	-0.104513	-0.469352	-0.221369	0.120025	-0.223622	0.135331	0.0723396	-0.0785063	-0.533869	-0.226509	-0.0875982	-0.351756	-0.192932
SP100	0.0384208	0.203346	-0.0554534	0.0246877	-0.0858899	-0.199293	0.0815739	0.342583	0.365803	0.255903	0.14001	-0.0328208	0.26569	0.156309	-0.22606	0.399483	0.0675201	0.259168	0.181041	0.179828	0.183145	-0.0527466	0.2896	0.0414297	-0.137589	-0.0592997	0.38392	0.201612	-0.070348	0.0105088	0.11499	-0.267757	0.364456	0.126575	0.346871	0.117165	-0.0917679	-0.473352	-0.224363	0.109143	-0.225527	0.12644	0.0617623	-0.0819015	-0.531467	-0.230736	-0.0703355	-0.34057	-0.202919
PAEP	0.0312041	0.214085	-0.0439228	0.0372056	-0.0957199	-0.197981	0.0892876	0.350027	0.363627	0.244398	0.133046	-0.0250908	0.291291	0.162241	-0.229362	0.40792	0.080467	0.279186	0.184627	0.178106	0.174973	-0.0602916	0.28561	0.0444647	-0.132312	-0.0567278	0.381343	0.207754	-0.0689493	0.0363422	0.118272	-0.271968	0.367299	0.12284	0.345504	0.12097	-0.106864	-0.463777	-0.210749	0.098682	-0.235326	0.122364	0.0628372	-0.0691357	-0.528266	-0.234546	-0.0631509	-0.338858	-0.231365
DPT	0.0173424	0.193019	-0.0392428	0.0994164	-0.120248	-0.222604	0.101049	0.405232	0.369283	0.238624	0.110519	-0.0312721	0.332584	0.174239	-0.252189	0.425391	0.0932932	0.305756	0.176548	0.199428	0.166406	-0.0744065	0.304821	0.0288343	-0.0750087	-0.0621856	0.443966	0.213223	-0.0800435	0.0227019	0.0923944	-0.294221	0.380894	0.145277	0.398464	0.106181	-0.103976	-0.471889	-0.237451	0.0977634	-0.230257	0.11213	0.0640898	-0.0693747	-0.553924	-0.249871	-0.0560404	-0.373901	-0.252778
SNCG	0.014486	0.21125	-0.0201352	0.111744	-0.131021	-0.23632	0.117647	0.417681	0.357484	0.236187	0.10982	-0.0251056	0.358035	0.166262	-0.254727	0.450975	0.098482	0.315342	0.167999	0.199846	0.16247	-0.0784696	0.298445	0.024302	-0.0613942	-0.0697089	0.450747	0.22587	-0.080195	0.0145159	0.0820674	-0.302419	0.38996	0.186967	0.391024	0.0993074	-0.0977825	-0.47962	-0.237413	0.0844163	-0.234702	0.120336	0.0726926	-0.0702413	-0.558844	-0.262652	-0.0545209	-0.373449	-0.267334
POLR2K	0.0128693	0.203311	-0.00393458	0.123187	-0.110606	-0.228768	0.128541	0.42177	0.340429	0.232537	0.105532	-0.0219008	0.355192	0.16983	-0.228462	0.447961	0.110272	0.304713	0.172513	0.205834	0.169618	-0.0835249	0.303512	0.0305658	-0.0509938	-0.0438204	0.440987	0.239328	-0.0640771	0.0272698	0.095148	-0.311203	0.380634	0.19616	0.370071	0.115172	-0.105263	-0.503846	-0.235057	0.0477948	-0.240551	0.128068	0.0784613	-0.0560187	-0.545554	-0.253372	-0.0631256	-0.392099	-0.270214
CYP1B1	0.180064	0.366883	0.0420212	0.0357267	-0.130392	-0.309843	0.239237	0.436441	0.483707	0.330145	0.16092	-0.0444973	0.455407	0.11712	-0.241479	0.375021	0.12828	0.357493	0.188033	0.183343	0.151513	-0.0232354	0.371994	0.00905493	-0.0318839	-0.121492	0.469344	0.213101	-0.0627271	0.033358	0.0702444	-0.302648	0.304242	0.189272	0.344323	0.0902843	-0.129036	-0.61704	-0.284233	0.0140666	-0.256584	0.1506	0.0681292	0.0368414	-0.60369	-0.179562	-0.156831	-0.40818	-0.279944
GAS2	0.178721	0.378408	0.0420697	0.0317967	-0.118761	-0.303544	0.227633	0.451297	0.489217	0.34766	0.172812	-0.0394235	0.453937	0.123806	-0.236283	0.370848	0.141774	0.337764	0.196437	0.182229	0.150828	-0.0123448	0.382419	-0.0128674	-0.0157083	-0.11216	0.489067	0.221908	-0.0536322	0.030824	0.0851851	-0.322	0.326292	0.192904	0.328595	0.093508	-0.14749	-0.631454	-0.279803	-0.0582244	-0.253662	0.186911	0.0713043	0.0164359	-0.598517	-0.181368	-0.170355	-0.413337	-0.262243
TGM4	0.106004	0.570276	0.211467	0.0181638	-0.14665	-0.280474	0.248666	0.398841	0.693388	0.345339	0.157493	-0.0320752	0.629504	0.207351	-0.270066	0.286879	0.324749	0.272844	0.217176	0.175843	0.087556	-0.0284351	0.473008	0.174686	-0.0691252	-0.164472	0.509472	0.393133	-0.0620716	-0.0245487	0.0532963	-0.389333	0.285003	0.210263	0.259937	0.258634	-0.0833503	-0.689524	-0.330281	-0.0931685	-0.302957	0.128705	0.0184542	0.206924	-0.632678	-0.245221	-0.226726	-0.47092	-0.328899
SMAD4	0.148599	0.568523	0.18262	0.0050879	-0.131706	-0.26617	0.247582	0.429969	0.708871	0.420906	0.19313	-0.039477	0.614628	0.222519	-0.274078	0.286755	0.345704	0.243599	0.225723	0.164521	0.0699618	-0.00665037	0.504687	0.164738	-0.101079	-0.138861	0.535878	0.380597	-0.0685786	-0.00617532	0.0560057	-0.425881	0.320786	0.230465	0.262054	0.24659	-0.0801829	-0.752866	-0.343814	-0.110853	-0.27893	0.141511	0.00844771	0.192034	-0.665478	-0.238388	-0.246019	-0.490368	-0.30668
TTK	0.136235	0.576998	0.183363	0.0135602	-0.138297	-0.258721	0.25953	0.443994	0.712559	0.428472	0.20628	-0.0234857	0.622171	0.231945	-0.268094	0.283096	0.341397	0.245509	0.244606	0.185733	0.0782643	-0.00245364	0.513444	0.162463	-0.10724	-0.155247	0.54854	0.381638	-0.0643995	0.0101899	0.0631995	-0.439617	0.345846	0.242789	0.258951	0.24504	-0.0897438	-0.786101	-0.331145	-0.155471	-0.276518	0.15517	0.022957	0.204238	-0.649682	-0.228959	-0.337031	-0.479341	-0.323158
RALB	0.163354	0.605911	0.183515	0.00199352	-0.126162	-0.240334	0.250516	0.452239	0.691152	0.433569	0.216794	-0.0208193	0.597061	0.248929	-0.267118	0.283097	0.367684	0.271647	0.257316	0.192213	0.0671244	-0.000416086	0.506763	0.155683	-0.096244	-0.160496	0.549285	0.387197	-0.054749	0.0371987	0.0682832	-0.444157	0.335972	0.231158	0.2252	0.24496	-0.0676524	-0.794888	-0.333785	-0.166507	-0.282017	0.149882	0.0256762	0.21512	-0.672141	-0.224783	-0.345942	-0.476061	-0.332884
TES	0.167906	0.703985	0.224988	-0.00646108	-0.108649	-0.272816	0.286513	0.535674	0.767222	0.483588	0.243189	-0.0375294	0.587659	0.222011	-0.287584	0.222103	0.421941	0.234136	0.250738	0.226269	0.0931609	0.00146185	0.571971	0.135079	-0.100093	-0.204685	0.557994	0.341748	-0.0547212	0.00549048	0.0568011	-0.455977	0.317916	0.3446	0.238276	0.235935	-0.0308374	-0.841502	-0.332628	-0.192058	-0.311432	0.183447	0.0226662	0.196054	-0.672221	-0.264279	-0.383565	-0.455992	-0.339517
ASCC3	0.161667	0.710004	0.203152	-0.0077348	-0.133658	-0.265332	0.281725	0.555199	0.775716	0.491621	0.257779	-0.0381019	0.585104	0.229484	-0.283435	0.204948	0.434226	0.247538	0.261773	0.238512	0.0933582	0.0123785	0.575373	0.125033	-0.0859193	-0.19966	0.554668	0.325021	-0.0469504	0.0215412	0.0586783	-0.449106	0.341234	0.379143	0.254686	0.220425	-0.0669035	-0.857096	-0.327369	-0.226183	-0.305249	0.195629	0.0127779	0.196876	-0.665501	-0.255304	-0.384836	-0.451232	-0.323879
GPR161	0.153583	0.710576	0.204622	0.00170347	-0.131882	-0.259805	0.272396	0.56642	0.766311	0.471961	0.258512	-0.0429611	0.585148	0.231142	-0.301085	0.222432	0.441319	0.244181	0.270678	0.245766	0.0949091	0.0204414	0.590974	0.112915	-0.0814726	-0.187273	0.567069	0.331766	-0.0441501	0.025261	0.070884	-0.446816	0.352733	0.397821	0.250984	0.229331	-0.0838625	-0.885465	-0.324167	-0.256514	-0.307843	0.208809	0.0158014	0.208091	-0.677497	-0.257254	-0.383425	-0.46489	-0.33911
PDK3	0.1614	0.712745	0.190901	0.0100286	-0.126075	-0.276965	0.285587	0.573537	0.76926	0.480156	0.25278	-0.0374723	0.593746	0.237758	-0.300361	0.230344	0.453383	0.235233	0.280321	0.251318	0.103858	0.0178285	0.588081	0.127939	-0.0856214	-0.185085	0.579087	0.326025	-0.0562713	0.0347449	0.0762621	-0.434613	0.349214	0.386398	0.259019	0.242147	-0.0872154	-0.904915	-0.324343	-0.281747	-0.306525	0.210351	0.0118586	0.210194	-0.683422	-0.256929	-0.378745	-0.466137	-0.329532
PART1	0.16911	0.704432	0.183067	0.000976113	-0.11848	-0.245374	0.290443	0.552174	0.778165	0.50494	0.251559	-0.0517622	0.581794	0.246094	-0.289203	0.237862	0.453113	0.22813	0.28374	0.244979	0.134454	0.0245841	0.588292	0.136188	-0.0777665	-0.181985	0.579696	0.307099	-0.0520234	0.0527169	0.0876572	-0.435713	0.362907	0.402821	0.251733	0.268268	-0.117072	-0.920783	-0.335756	-0.265675	-0.308541	0.206181	0.0305174	0.193173	-0.695271	-0.270315	-0.38823	-0.483963	-0.349898
FOS	0.207543	0.76098	0.216803	0.0378214	-0.081832	-0.202079	0.337105	0.599277	0.844894	0.554248	0.286934	-0.112013	0.591851	0.274338	-0.403365	0.273867	0.468492	0.265594	0.312516	0.262554	0.191525	0.0492418	0.633474	0.122452	-0.0449105	-0.231626	0.641258	0.17373	-0.0138181	0.0835341	0.111729	-0.576758	0.40504	0.451429	0.300787	0.271175	-0.135997	-1.05972	-0.308376	-0.210819	-0.352255	0.250778	0.0468812	0.174768	-0.771758	-0.235505	-0.453637	-0.545596	-0.289029
CCDC46	0.20262	0.750186	0.226703	0.0313663	-0.077831	-0.212087	0.340166	0.586732	0.834801	0.562578	0.294895	-0.109044	0.595333	0.292465	-0.402459	0.266049	0.462851	0.268272	0.315635	0.273109	0.193702	0.0494231	0.630669	0.129807	-0.0319899	-0.218157	0.643198	0.18504	-0.00206697	0.0916363	0.11674	-0.565247	0.401474	0.449428	0.292098	0.289123	-0.134891	-1.06221	-0.314117	-0.2256	-0.356879	0.252117	0.0482412	0.166731	-0.765029	-0.224716	-0.445133	-0.545724	-0.277835
FOLR1	0.194747	0.76798	0.239948	0.0597243	-0.0917997	-0.219562	0.36353	0.605742	0.821759	0.571658	0.30119	-0.104042	0.610279	0.304638	-0.410973	0.27611	0.465335	0.28116	0.320924	0.275199	0.186441	0.0455578	0.638042	0.118059	-0.0364566	-0.21573	0.652777	0.191826	-0.00665598	0.075272	0.132875	-0.570857	0.39464	0.434895	0.303577	0.293495	-0.127933	-1.07387	-0.313017	-0.228691	-0.370798	0.25359	0.0613937	0.173557	-0.772524	-0.225045	-0.453534	-0.534604	-0.300894
ATP1A2	0.181131	0.77332	0.222418	0.0528815	-0.119508	-0.234408	0.416224	0.648795	0.845573	0.589909	0.306595	-0.117121	0.637728	0.301323	-0.425978	0.309499	0.486652	0.283627	0.343986	0.307279	0.172692	0.0321864	0.657615	0.104106	-0.0305962	-0.0775065	0.709431	0.186485	-0.0100176	0.052679	0.113081	-0.62017	0.387636	0.431316	0.338006	0.271557	-0.085854	-1.09561	-0.316943	-0.245501	-0.395052	0.267949	0.0782398	0.155454	-0.799717	-0.235564	-0.461014	-0.566056	-0.332822
PDZRN3	0.166716	0.781048	0.222038	0.0499743	-0.119537	-0.238731	0.41378	0.691901	0.861593	0.621663	0.330821	-0.12657	0.647399	0.303863	-0.432148	0.326842	0.468248	0.288896	0.337119	0.29984	0.205601	0.00283033	0.693947	0.0704645	-0.0221348	-0.0731917	0.757159	0.161843	0.00592998	0.0542161	0.127175	-0.647675	0.413057	0.471469	0.363758	0.291558	-0.090591	-1.13743	-0.331031	-0.223097	-0.413831	0.285899	0.0716507	0.132504	-0.845205	-0.244915	-0.506089	-0.537065	-0.34183
TMEM158	0.164133	0.866577	0.225765	0.0284688	-0.151136	-0.275086	0.417498	0.757444	0.938165	0.65646	0.351186	-0.152069	0.709744	0.302047	-0.459922	0.341828	0.465308	0.287724	0.339918	0.349682	0.21045	0.00325532	0.747151	0.0604802	-0.0482607	-0.0995334	0.819319	0.153745	-0.0044078	0.0250114	0.110881	-0.666686	0.396792	0.473885	0.387803	0.278169	-0.0873984	-1.182	-0.357789	-0.224187	-0.423234	0.362156	0.0858526	0.113751	-0.870572	-0.287099	-0.519131	-0.578384	-0.379374
ATXN3	0.164603	0.871283	0.228318	0.0196544	-0.138639	-0.271449	0.418161	0.769781	0.935674	0.662342	0.367411	-0.143995	0.730632	0.319265	-0.450104	0.344815	0.46045	0.256879	0.343587	0.369079	0.217154	0.00554783	0.761722	0.0741184	-0.0335982	-0.0805676	0.818324	0.163966	-0.000332164	0.0257762	0.132133	-0.664429	0.392884	0.463476	0.39781	0.281533	-0.100444	-1.17512	-0.348667	-0.338496	-0.436473	0.359507	0.0968871	0.126649	-0.856589	-0.281715	-0.504933	-0.573029	-0.391606
MUC1	0.165239	0.87576	0.225219	0.0157518	-0.160714	-0.266374	0.414556	0.78207	0.947508	0.680108	0.386159	-0.148937	0.736609	0.328233	-0.459441	0.350698	0.467677	0.261406	0.347917	0.368389	0.229338	0.0088954	0.77172	0.084683	-0.0369164	-0.0719463	0.841558	0.171043	0.00289944	0.0365949	0.145381	-0.679473	0.399313	0.453738	0.403118	0.288559	-0.12031	-1.24386	-0.345509	-0.341628	-0.423927	0.362193	0.107684	0.120443	-0.879978	-0.267503	-0.500256	-0.573212	-0.377445
LYPLA2	0.179797	0.883493	0.241634	0.00956316	-0.148792	-0.276465	0.410303	0.799673	0.948025	0.669007	0.388895	-0.142744	0.736672	0.335356	-0.453415	0.364811	0.466348	0.254377	0.348027	0.380617	0.219031	0.0116888	0.77301	0.104295	-0.0412527	-0.0638779	0.86194	0.176474	-0.00214046	0.056078	0.155684	-0.706771	0.391825	0.440117	0.402178	0.26737	-0.133115	-1.26358	-0.338626	-0.348596	-0.434183	0.377537	0.0961056	0.134446	-0.895006	-0.263275	-0.5101	-0.582302	-0.362921
AKT3	0.18097	0.870308	0.235827	0.0130226	-0.15386	-0.28203	0.404643	0.821337	0.950031	0.665043	0.391843	-0.145854	0.736009	0.342358	-0.44997	0.361331	0.464619	0.253135	0.347505	0.387811	0.224489	0.0160146	0.776863	0.103037	-0.0473081	-0.0642621	0.874898	0.181801	-0.0036307	0.0575405	0.161361	-0.700544	0.429823	0.465719	0.392266	0.284999	-0.135112	-1.27943	-0.328386	-0.360948	-0.433294	0.370299	0.0950092	0.128104	-0.888541	-0.262924	-0.513311	-0.578004	-0.368049
EPHX2	0.164368	0.875924	0.223276	0.0112753	-0.176316	-0.299471	0.401447	0.826682	0.963039	0.705897	0.410442	-0.143232	0.738725	0.385675	-0.448324	0.356063	0.506776	0.24795	0.356478	0.388957	0.248107	0.00985603	0.825946	0.0817273	-0.0696817	-0.0409746	0.878614	0.192938	-0.00571408	0.046074	0.158103	-0.704974	0.45317	0.472414	0.405239	0.277259	-0.151766	-1.30374	-0.327126	-0.334191	-0.453247	0.35737	0.147543	0.143169	-0.875486	-0.287235	-0.504529	-0.60588	-0.403942
PSCA	0.324388	1.04497	0.314073	0.0615462	-0.161382	-0.230009	0.411096	0.794115	1.14309	0.615427	0.380236	0.0208334	0.676754	0.397628	-0.474824	0.330914	0.461352	0.221164	0.332177	0.397265	0.322325	0.0893048	0.849404	0.057176	-0.0848302	-0.113222	0.841088	0.343512	-0.0591651	-0.00232789	0.121932	-0.748255	0.42045	0.634663	0.313075	0.258795	-0.0595052	-1.15164	-0.391058	-0.425376	-0.520316	0.293883	0.0881869	0.15407	-0.865808	-0.338885	-0.536084	-0.664051	-0.484819
PKP2	0.352655	1.04499	0.31265	0.0441337	-0.16081	-0.236783	0.407911	0.79582	1.15234	0.631698	0.398852	0.00312001	0.672278	0.409368	-0.483293	0.332501	0.497387	0.205958	0.331282	0.395519	0.337155	0.0998259	0.867112	0.0501062	-0.0890375	-0.100517	0.845653	0.338075	-0.0669016	0.0122194	0.120635	-0.748055	0.417201	0.639051	0.333523	0.250607	-0.0586153	-1.15016	-0.395124	-0.411956	-0.524561	0.296783	0.0922508	0.137209	-0.882015	-0.356647	-0.542419	-0.674789	-0.489477
XPO6	0.352837	1.05427	0.325608	0.0628564	-0.170825	-0.255639	0.412489	0.807073	1.14956	0.644451	0.399596	0.00795449	0.659758	0.428729	-0.439757	0.337824	0.496613	0.210821	0.338153	0.394135	0.337524	0.0990284	0.870743	0.0479465	-0.0784018	-0.103815	0.855808	0.352573	-0.0541522	0.0281323	0.12384	-0.752471	0.404407	0.613312	0.349409	0.252742	-0.0727744	-1.14213	-0.406624	-0.419997	-0.540237	0.305077	0.0966448	0.163673	-0.873708	-0.419971	-0.544538	-0.675307	-0.514257
JUN	0.368841	1.04787	0.326657	0.0959125	-0.163154	-0.261626	0.432312	0.865365	1.20332	0.721851	0.442211	-0.0376447	0.675508	0.45608	-0.487379	0.350396	0.503929	0.228787	0.344929	0.396161	0.360177	0.0851682	0.894406	0.0390004	-0.0406437	-0.110752	0.928163	0.302592	-0.0515742	0.016668	0.0908424	-0.805719	0.412533	0.620516	0.39506	0.219921	-0.0863808	-1.19876	-0.392858	-0.370712	-0.575939	0.319958	0.0862923	0.122266	-0.902993	-0.434505	-0.572283	-0.698512	-0.471802
PTN	0.354164	1.04171	0.306519	0.13291	-0.225131	-0.331579	0.451568	0.931601	1.21977	0.744762	0.465416	-0.0407999	0.696734	0.539997	-0.57287	0.440473	0.575627	0.218954	0.389435	0.435013	0.354458	0.0996582	0.965464	-0.0162137	-0.0790059	-0.17353	1.0275	0.35778	-0.074084	0.0313495	0.0554169	-0.834267	0.480778	0.659338	0.470906	0.190645	-0.114147	-1.3214	-0.384624	-0.344556	-0.602462	0.347574	0.159459	0.120029	-0.939967	-0.438068	-0.598694	-0.738816	-0.493499
IER2	0.37975	1.05699	0.316091	0.166761	-0.219624	-0.304597	0.49569	0.977694	1.28381	0.758507	0.495743	-0.061183	0.730087	0.539048	-0.660088	0.479453	0.546909	0.249203	0.427434	0.43484	0.408018	0.116768	0.988113	-0.0148096	-0.0436534	-0.233627	1.08222	0.248248	-0.0645959	0.0465358	0.072756	-0.917641	0.515589	0.659882	0.484697	0.170982	-0.125809	-1.38172	-0.382247	-0.323465	-0.624076	0.367761	0.150744	0.0657514	-0.95848	-0.396646	-0.624582	-0.728369	-0.455523
SCAMP1	0.392583	1.04341	0.321226	0.166503	-0.20752	-0.309494	0.5135	0.982647	1.29034	0.764248	0.500448	-0.053372	0.738627	0.550644	-0.644313	0.465853	0.544295	0.236458	0.424197	0.433703	0.409804	0.116908	0.988597	-0.013125	-0.0418317	-0.230701	1.08316	0.246327	-0.0610709	0.0483337	0.0826845	-0.899091	0.512949	0.645215	0.484496	0.165628	-0.114819	-1.3772	-0.381069	-0.335938	-0.645764	0.365124	0.153143	0.067031	-0.965567	-0.401987	-0.610306	-0.73018	-0.456578
DPP4	0.408656	1.11709	0.344655	0.115292	-0.218405	-0.337713	0.531473	0.941693	1.35357	0.870784	0.58496	-0.0783135	0.747887	0.621281	-0.651738	0.494192	0.589072	0.175623	0.461654	0.427245	0.466806	0.120603	1.05709	-0.0317937	-0.0967885	-0.245564	1.0707	0.295034	-0.0821749	0.0527413	0.0763438	-0.912238	0.484167	0.638282	0.558151	0.163076	-0.191081	-1.43488	-0.410775	-0.311452	-0.682911	0.352268	0.230935	0.137714	-0.967813	-0.422192	-0.607525	-0.816235	-0.487441
[truncated: 15 more columns]
