# Supplementary material for: Evaluation of protein biomarkers of prostate cancer aggressiveness
Source: BMC Cancer. 2014 Apr 5;14:244. doi: 10.1186/1471-2407-14-244 (PMC4101830; doi:10.1186/1471-2407-14-244)
Supplement: Additional file 9: Table S8 — Fully normalized cDNA expression data (Lapointe et al.) for the ranked set of top 46 genes for the 28 specimens in the Lapointe et al. validation dataset. [file 1471-2407-14-244-S9.xlsx]

## Sheet: S8. Top 46 (Valid.)
	Non-Agg	Non-Agg	Non-Agg	Non-Agg	Non-Agg	Non-Agg	Non-Agg	Non-Agg	Non-Agg	Non-Agg	Non-Agg	Non-Agg	Non-Agg	Non-Agg	Non-Agg	Non-Agg	Non-Agg	Non-Agg	Non-Agg	Non-Agg	Non-Agg	Agg	Agg	Agg	Agg	Agg	Agg	Agg
Gene Identifier	SHCQ122	SHCQ128	SHCQ132	SHCQ133	SHCQ135	SHCQ137	SHCQ139	SHCQ148	SHCQ149	SHCQ154	SHCQ155	SHCQ159	SHCQ162	SCHQ164	SHCQ165	SHBB152	SHBW097	SHBW099	SHBW102	SHBW142	SHBW143	SHCQ118	SHCQ145	SHBB145	SHBB149	SHBW133	SHBW135	SHBW139
CASR	6.35881	5.96743	4.91716	5.8147	5.03027	6.61208	5.14829	5.12928	6.20597	5.37006	5.8147	6.13589	6.22124	5.02237	5.25739	4.07223	5.18133	3.03814	3.31677	2.974	1.38247	4.86507	4.53472	2.50553	3.06301	2.45003	4.43344	3.88613
ACPP	14.585	10.8307	12.7109	12.8916	12.861	13.723	12.861	12.4452	13.1924	12.3693	11.6541	13.1924	13.4953	12.3693	13.0053	11.4358	12.8916	12.4318	12.1818	13.0053	12.1047	12.9891	8.90764	11.6299	10.7627	11.6669	11.282	12.4318
GADD45B	9.04683	10.2264	10.6261	8.64772	8.55294	10.4934	8.43299	7.65387	5.89048	7.33092	9.82587	8.8821	7.87213	9.80718	8.85898	4.17564	5.14539	5.6855	6.56931	6.71375	5.3322	7.66432	8.30996	6.98665	4.49185	6.90173	6.45121	5.29199
ADFP	7.82109	9.26511	8.25991	8.62362	8.51711	5.43582	9.10862	8.20002	8.05412	9.53236	9.36554	9.70087	8.73676	8.66686	9.81818	8.84952	7.3837	8.51683	8.9737	7.84661	9.70347	9.31426	9.71111	9.39071	9.64405	8.0182	7.93853	9.16536
ALDH1A2	8.43448	8.5404	9.99319	8.69486	9.69187	6.47226	8.55555	8.21623	9.14119	8.71706	9.69249	8.85942	9.3166	8.7113	7.50893	3.8686	9.78113	8.50652	8.40787	8.29018	8.94199	6.52468	7.85709	8.27546	8.13259	7.61602	6.73713	9.10066
ADAM9	11.4686	10.6379	10.1837	10.3807	9.70526	9.36944	10.0189	10.33	11.2247	9.02217	8.65808	10.8004	10.2412	9.31991	10.1205	10.8835	5.6835	5.53916	6.29002	7.06301	5.9467	0	8.75262	12.1502	11.4949	4.60627	6.62884	6.04673
CCPG1	10.5094	9.37907	10.572	10.3105	9.16464	7.28705	9.93053	9.30964	9.97999	9.59226	8.10085	10.6896	9.466	8.99405	10.3634	11.5281	10.9842	11.1645	11.5753	10.2297	11.4422	10.0806	8.42611	11.0727	11.4071	10.3675	10.5203	11.4358
HOXC6	6.60891	0.684498	6.82063	6.21986	5.10703	5.39354	6.34049	4.84728	5.5157	5.67646	6.0184	6.14975	5.5491	4.70044	5.26812	3.95752	6.71375	6.24385	6.37876	6.85264	6.29724	5.43224	5.02237	6.78417	4.69647	6.42206	6.5202	7.04088
IQCK	6.91929	7.56633	6.49643	7.37349	7.36006	7.34936	7.94753	7.67722	7.57608	7.03735	7.16455	7.67671	8.13754	6.95835	4.87739	6.42567	7.03931	7.66381	6.57797	7.09878	7.40818	7.49586	7.99314	7.17813	6.93158	7.63637	6.81424	6.79581
IGF1	8.76013	9.58885	9.86733	10.1346	10.4436	7.26478	10.3988	10.3576	9.75822	9.39094	9.83385	10.6475	9.06291	9.07156	8.63157	9.96748	9.64476	9.98995	9.83097	11.2202	9.67331	7.96599	8.77937	10.5918	10.3511	9.47247	12.3545	9.56531
PAGE4	8.5265	11.4225	9.62851	9.87383	10.5458	10.2183	10.5678	9.50843	11.0497	11.5799	11.9082	10.8573	10.4703	9.69262	9.05344	4.24521	9.28985	9.75292	10.0409	8.42926	10.4246	7.82519	9.21796	2.80735	3.82927	9.58167	7.53528	9.56197
SP100	9.65579	10.0521	9.8139	10.0404	9.40674	8.1401	10.0888	9.65496	9.46833	10.1687	9.89178	9.88668	10.2423	10.6123	9.57338	9.58831	6.14101	7.12264	7.29331	7.48583	6.66584	8.86463	8.25823	8.81938	9.64231	6.92481	6.83018	6.96743
PAEP	5.21501	4.54137	2.16993	4.17564	3.74723	5.63766	5.14101	4.22607	5.4792	5.49643	3.8401	3.11746	4.8633	4.10254	4.36757	3.84728	6.23909	5.59246	4.07223	5.50893	6.14757	5.80275	3.09351	3.94419	3.28011	4.80735	4.99678	4.87915
DPT	7.43433	9.84201	8.22452	7.73398	9.27263	5.85887	8.57459	6.50893	9.63371	9.80275	9.37084	8.94293	8.58858	8.12227	7.43284	9.4183	8.77702	7.61917	8.53902	7.36757	8.05101	6.39783	7.08633	7.03342	6.53916	8.5164	8.01482	8.08044
SNCG	7.54827	7.21813	7.32032	6.95752	7.3914	9.82086	7.03185	6.00161	5.52915	6.48841	7.81034	6.74243	7.10516	7.76606	6.0867	5.88526	6.74771	5.72208	6.75489	5.88526	6.43641	6.46527	6.97564	7.45972	5.67948	7.89612	6.64024	6.19476
POLR2K	9.51795	10.5957	10.4133	10.2724	11.282	8.59192	9.96635	10.5083	10.2813	9.6577	9.77279	10.684	10.307	9.75357	10.3471	10.6554	10.6611	10.7057	9.99162	10.747	9.07825	9.48302	9.22839	9.59752	9.80937	9.5422	9.21224	9.73646
CYP1B1	10.5224	11.7921	13.3972	13.23	12.1666	10.8554	11.7664	11.4757	9.93727	10.6261	11.8447	11.5868	13.0659	12.9891	11.4071	13.1544	10.0044	10.3912	10.7387	10.6627	10.3281	10.4452	10.9377	11.2926	11.2033	10.8095	11.2049	10.8912
GAS2	9.2051	8.02909	9.20562	8.51725	8.57743	8.67835	8.80217	9.78113	9.83306	9.54862	10.0439	8.54951	8.77596	8.84706	8.38571	4.47805	8.79046	8.78837	8.0008	7.89178	8.8513	8.36585	8.75405	5.6885	5.97072	8.5859	8.05992	8.02751
TGM4	9.83712	9.12449	9.23789	11.4876	11.8012	5.64592	11.268	9.46761	5.89914	5.7644	10.0717	12.5142	6.79581	10.6502	7.05024	4.59566	12.0417	12.6231	12.959	6.63714	12.7343	8.64411	9.07424	10.7833	7.61734	12.9151	9.55507	8.26126
SMAD4	9.16867	8.45797	9.24428	8.83187	8.64411	8.96784	7.67318	7.17171	8.57675	7.92502	6.66534	8.86739	7.85998	4.72403	8.20736	10.9887	8.42131	7.34904	4.64592	8.26746	6.75775	3.23704	7.89092	1.19265	9.97041	3.94753	4.17564	7.60469
TTK	5.3738	6.19194	5.52915	8.21536	5.76535	9.16805	5.61891	6.9571	5.97973	7.14648	7.43612	6.33603	6.16203	8.00422	5.24385	5.3874	6.84952	6.95253	6.75632	6.04517	6.70489	6.77102	7.79511	5.10404	5.56115	6.49357	8.32771	6.24385
RALB	8.88013	7.02514	8.43537	8.26428	8.91588	8.02296	8.52202	7.9146	8.85487	7.19651	6.72743	9.17118	8.37535	6.47689	8.59232	9.12153	10.2381	10.0037	9.87591	9.91096	10.0944	7.0969	6.14611	9.85909	9.35732	9.73199	8.50184	9.83526
TES	9.92651	9.84879	9.99107	10.3502	9.94094	9.6752	10.1542	9.81904	9.18381	9.87284	9.93111	9.73114	10.0102	9.84767	9.60654	8.96393	9.8804	10.5629	10.5458	10.1714	10.3353	9.6865	9.32386	9.41212	10.3863	10.599	10.1616	10.7443
ASCC3	5.02237	7.81881	7.13626	7.03027	7.29331	5.22193	7.75107	6.92947	6.53971	7.22055	6.6633	7.54855	6.86463	7.67671	6.58496	6.31806	6.55239	5.93158	6.30182	7.19476	7.32739	6.73277	8.0751	6.76108	6.79442	6.70341	6.67444	7.25334
GPR161	8.19546	8.00322	8.33204	8.27895	8.38216	9.23028	8.4493	6.59938	6.01681	7.5491	7.21536	8.15699	8.80275	8.14101	8.10852	7.73059	6.48497	5.75202	6.03342	6.69448	6.61681	7.29134	7.08898	8.35456	7.07261	6.19124	6.46702	6.81424
PDK3	8.8907	7.33603	7.77643	8.52887	9.00943	11.622	7.7879	7.80643	7.02276	7.23909	7.45415	7.83515	7.45914	7.53528	7.76606	7.48295	5.30248	7.22813	7.88766	7.60495	7.93453	7.02554	5.54137	9.74309	8.19071	7.71326	6.54745	7.24725
PART1	11.5508	12.5773	11.9466	11.9985	12.2465	11.3729	12.1359	11.2139	11.5717	11.0386	12.3453	11.6489	10.9828	11.3756	11.9803	9.81475	12.0286	12.3453	10.6828	9.96635	12.0039	10.7263	12.2733	9.8139	9.60442	10.8034	10.6072	11.7457
FOS	11.8046	10.3046	10.5056	10.5641	9.48166	8.25756	10.644	11.5948	10.6586	10.9777	11.5477	10.4843	11.1645	9.86042	11.0109	10.6364	9.30109	8.6396	9.23028	9.02217	8.49285	8.7936	9.10282	11.1056	10.9126	7.58952	9.41981	8.64295
CCDC46	6.55294	7.73011	5.73471	6.36006	7.81835	3.58066	6.41423	7.3145	7.39446	7.83334	5.79812	7.35472	6.89525	5.70834	5.94586	7.13112	7.50184	7.26578	6.09803	6.92481	6.99516	6.34239	7.78953	5.92735	5.10852	7.55102	4.79256	6.42146
FOLR1	4.53694	4.40453	5.45943	4.98381	6.13955	5.74627	5.8356	6.15482	5.7972	6.11225	4.3373	5.15699	5.30639	5.44176	2.72403	6.59085	6.48439	5.14247	4.96908	4.3322	6.11597	5.51232	5.8009	5.30639	4.48956	5.53694	5.02712	5.87125
ATP1A2	6.03185	7.86264	3.39722	8.39523	8.94126	9.13323	7.91971	6.69199	7.58577	5.27612	6.46411	7.89438	7.60071	7.092	6.80965	9.40825	8.63662	8.04303	8.3462	8.15861	8.76452	6.30248	2.13516	8.46964	7.95627	8.84885	8.29593	8.75011
PDZRN3	5.59779	3.90689	3.77007	3.5502	4.35252	5.64386	5.01442	4.98381	4	4.22055	2.6105	5.11151	2.99354	3.73568	4.17564	9.41438	6.88002	4.60204	5.0707	6.44117	7.01999	3.8686	2.67646	7.26812	8.10254	6.87169	5.87125	6.46993
TMEM158	7.22021	6.74291	8.03244	6.48497	7.61182	6.89741	8.50425	7.56796	8.17617	7.86175	8.52845	8.5223	7.19441	8.33762	6.08443	6.85175	7.31677	6.61681	7.04166	5.74627	7.12116	6.80136	6.88308	7.32579	6.82519	7.45533	5.35252	7.70539
ATXN3	9.59346	9.64977	9.546	10.2297	9.53736	8.37333	9.28317	9.45209	9.31029	9.12449	9.69125	9.01272	9.12661	9.81613	9.19132	7.65387	7.90324	8.54951	7.96083	8.12891	8.1701	8.60825	9.12698	7.97236	7.86904	8.73906	8.41257	7.688
MUC1	9.99491	8.01043	9.47588	9.91631	9.99859	10.7057	9.59705	10.0322	9.99491	9.70945	11.1149	9.84201	9.33953	8.62114	9.92899	9.59865	10.1346	10.5567	11.0687	10.7138	10.4741	10.113	10.4498	9.55342	9.99107	10.4843	10.6754	10.1646
LYPLA2	7.3874	8.97482	8.08973	7.96186	7.0607	9.90205	7.17528	7.5386	7.44767	7.91716	9.48166	7.43612	8.27612	8.46484	7.48583	5.24385	7.64257	7.26478	7.59005	7.69174	7.31741	7.96145	8.57783	6.40088	5.83108	7.49928	7.54358	8.29068
AKT3	7.2209	6.63869	8.55897	7.0283	8.46964	0.440573	8.34176	8.69212	8.83706	7.28077	7.64746	9.06359	7.87674	8.08139	8.41272	8.88613	9.15861	9.20029	9.31854	8.12928	9.47971	4.06301	6.39293	7.49013	8.23909	7.38648	7.54607	8.80701
EPHX2	9.37845	9.99046	8.96826	9.0514	8.03362	6.78744	8.11207	9.43381	9.84818	10.2606	9.35794	8.71056	8.68638	9.22736	9.21475	8.70489	8.53472	7.8562	8.45899	8.58858	8.56972	7.67998	8.89493	7.97072	7.21917	8.53152	5.78417	7.66432
PSCA	1.42146	4.92566	3.46411	3.79256	2.49643	3.8437	3.26946	2.22607	4.48497	4.54358	4.70637	4.3874	4.47805	4.6105	4.28011	6.79812	4.45239	3.88961	5.06609	5.66635	4.6105	3.27479	1.6845	4.23704	5.08291	4.24521	4.7606	4.08746
PKP2	7.96083	9.08357	9.766	9.26545	9.58704	8.9835	9.24309	8.27546	8.42926	8.60044	8.14357	9.59012	8.7789	8.83988	8.53902	9.08595	9.61865	9.71866	10.0118	9.28466	9.21701	8.24215	8.38756	8.48741	9.07987	9.60389	11.2796	8.99405
XPO6	1.85086	3.70044	5.81744	2.4021	4.97072	4.92057	4.41423	5.20247	3.7851	2.974	5.33858	3.46411	6.16275	4.3245	4.74723	6.03735	4.34493	3.51907	3.26946	6.10179	5.10703	5.15554	2.4021	7.67268	6.1256	2.23704	3.11746	4.58281
JUN	8.91	10.5056	10.9459	10.2939	9.31102	8.27779	10.1498	10.2824	9.76013	9.88999	10.41	9.92746	9.78113	9.72226	11.0542	10.1929	10.7107	9.54476	11.4358	10.3332	9.8966	9.17225	9.37675	9.07108	10.074	9.63662	9.64108	10.219
PTN	11.0497	11.9	9.74651	10.1843	9.97406	6.9282	9.714	9.01999	9.76054	10.665	11.3601	10.3082	10.953	9.76771	10.9319	10.8246	10.411	9.90737	10.2988	8.59085	10.1296	9.74993	9.91412	9.45694	10.1179	9.41981	10.4307	8.87542
IER2	9.38671	6.93327	9.78171	10.2447	7.37845	9.31709	8.96073	9.00271	8.8582	8.84123	10.472	9.16176	10.1013	10.3644	8.57837	8.07586	8.92788	8.03558	9.35794	9.28845	8.3166	7.86573	5.56115	9.00302	8.56442	7.96661	7.92735	9.32434
SCAMP1	6.65361	6.83289	7.67318	7.67722	6.725	7.86064	7.76369	7.43045	7.30443	7.60521	6.92947	7.8365	5.94586	7.46964	6.99799	10.9543	11.4254	11.9082	11.9906	12.0286	11.3966	7.85019	7.70687	11.3174	9.69753	10.7859	12.0693	11.2399
DPP4	11.3249	10.9722	10.6554	11.9191	10.6912	10.0839	11.838	10.4856	11.3524	11.2274	11.1196	11.644	11.7531	12.1119	12.0693	12.5673	7.36382	2.72403	4.52132	10.6247	2.09954	10.5871	10.0061	11.4071	11.002	9.6524	1.56768	1.58496
