# Supplementary material for: Evaluation of protein biomarkers of prostate cancer aggressiveness
Source: BMC Cancer. 2014 Apr 5;14:244. doi: 10.1186/1471-2407-14-244 (PMC4101830; doi:10.1186/1471-2407-14-244)
Supplement: Additional file 10: Table S9 — Weighted voting calculations for the top 46 ranked genes using normalized gene expression data from the Lapointe et al. validation dataset (Additional file 9: Table S8) and weighted average Sx values (derived in Table S3) using the voting equation: v = Sx [Gx - Bx]. [file 1471-2407-14-244-S10.xlsx]

## Sheet: S9. Weighted Voting (Valid.)
	Non-Agg	Non-Agg	Non-Agg	Non-Agg	Non-Agg	Non-Agg	Non-Agg	Non-Agg	Non-Agg	Non-Agg	Non-Agg	Non-Agg	Non-Agg	Non-Agg	Non-Agg	Non-Agg	Non-Agg	Non-Agg	Non-Agg	Non-Agg	Non-Agg	Agg	Agg	Agg	Agg	Agg	Agg	Agg
Gene Identifier	SHCQ122	SHCQ128	SHCQ132	SHCQ133	SHCQ135	SHCQ137	SHCQ139	SHCQ148	SHCQ149	SHCQ154	SHCQ155	SHCQ159	SHCQ162	SCHQ164	SHCQ165	SHBB152	SHBW097	SHBW099	SHBW102	SHBW142	SHBW143	SHCQ118	SHCQ145	SHBB145	SHBB149	SHBW133	SHBW135	SHBW139
CASR	-0.829669	-0.669007	-0.237862	-0.606308	-0.284296	-0.933638	-0.332745	-0.324941	-0.766927	-0.423783	-0.606308	-0.738161	-0.773197	-0.281051	-0.377529	0.108987	-0.346306	0.53349	0.41911	0.559816	1.21315	-0.21648	-0.0808685	0.752128	0.523278	0.77491	-0.039291	0.185381
ACPP	0.989648	-0.464376	0.263816	0.333827	0.321958	0.655815	0.321958	0.160923	0.450308	0.131533	-0.145465	0.450308	0.567634	0.131533	0.377842	-0.230016	0.333827	0.155747	0.0589202	0.377842	0.0290498	0.371559	-1.20917	-0.154857	-0.490704	-0.140527	-0.289594	0.155747
GADD45B	0.666971	1.1023	1.24981	0.519675	0.484699	1.20083	0.440429	0.152891	-0.497896	0.0337039	0.954478	0.606175	0.23344	0.947582	0.597643	-1.13077	-0.772877	-0.573546	-0.24737	-0.194063	-0.703934	0.156748	0.395026	-0.0933478	-1.01407	-0.12469	-0.290956	-0.718771
ADFP	-0.351986	0.16315	-0.195442	-0.0656941	-0.103691	-1.2029	0.107322	-0.216807	-0.268856	0.258485	0.198976	0.318602	-0.0253314	-0.0502695	0.36045	0.0148916	-0.508018	-0.103792	0.0591913	-0.342882	0.319528	0.180682	0.322255	0.207954	0.298331	-0.28167	-0.310091	0.127563
ALDH1A2	0.110691	0.148069	0.660708	0.202569	0.554381	-0.58171	0.153412	0.0336773	0.360067	0.210406	0.554601	0.26064	0.421963	0.208371	-0.215905	-1.50045	0.585877	0.136112	0.101304	0.0597743	0.289775	-0.563211	-0.0930487	0.0545787	0.00416552	-0.178114	-0.488246	0.345765
ADAM9	1.15387	0.86579	0.708298	0.776629	0.542399	0.425949	0.651174	0.759049	1.0693	0.305527	0.179275	0.922138	0.728235	0.408774	0.686395	0.950967	-0.852208	-0.902259	-0.641887	-0.373841	-0.760939	-2.82304	0.212056	1.39021	1.16297	-1.22575	-0.524397	-0.72625
CCPG1	0.0899038	-0.301979	0.111597	0.0209606	-0.376323	-1.02728	-0.110788	-0.326051	-0.0936399	-0.228067	-0.74514	0.152371	-0.271839	-0.435466	0.0393009	0.443108	0.254537	0.317034	0.459465	-0.00707176	0.413307	-0.0587476	-0.63237	0.2852	0.401129	0.0406956	0.0936887	0.411093
HOXC6	-0.283626	1.76344	-0.356782	-0.149195	0.235322	0.136323	-0.190875	0.325074	0.0941141	0.0385662	-0.0795841	-0.124969	0.0825744	0.375812	0.179659	0.632515	-0.319851	-0.157486	-0.2041	-0.367841	-0.175934	0.122951	0.264576	-0.344181	0.377183	-0.219063	-0.252971	-0.432882
IQCK	-0.0999632	0.121677	-0.244813	0.0556204	0.0510222	0.047356	0.252257	0.159662	0.125018	-0.0595216	-0.0159508	0.159489	0.317344	-0.0865845	-0.799406	-0.269052	-0.0588502	0.15507	-0.216881	-0.0384779	0.0675038	0.0975372	0.26788	-0.0112978	-0.0957523	0.145669	-0.135948	-0.142261
IGF1	-0.347475	-0.0652595	0.0295769	0.12058	0.225836	-0.856706	0.210558	0.196544	-0.00758006	-0.132657	0.0181742	0.295243	-0.244363	-0.241419	-0.391255	0.0636822	-0.04622	0.0713336	0.0171926	0.490288	-0.036497	-0.617913	-0.340923	0.276285	0.194306	-0.10489	0.876553	-0.0732767
PAGE4	-0.000397732	0.984481	0.374372	0.4578	0.68632	0.574963	0.6938	0.333536	0.857697	1.038	1.14966	0.792252	0.660645	0.396173	0.178804	-1.45637	0.259203	0.416681	0.514626	-0.0334676	0.64511	-0.238899	0.234752	-1.94535	-1.59782	0.358443	-0.337491	0.351743
SP100	0.367079	0.500982	0.420502	0.497031	0.282929	-0.145049	0.513401	0.366799	0.303742	0.540391	0.44682	0.445094	0.565262	0.690275	0.339234	0.344281	-0.820512	-0.488833	-0.431168	-0.366118	-0.643179	0.0997586	-0.105135	0.0844701	0.362526	-0.555677	-0.587654	-0.541277
PAEP	0.230788	0.00633163	-0.783834	-0.115531	-0.258275	0.371614	0.206131	-0.098728	0.318816	0.324555	-0.227331	-0.468117	0.113598	-0.139888	-0.0515793	-0.22494	0.572009	0.356552	-0.149987	0.32872	0.541515	0.426621	-0.476095	-0.19265	-0.413922	0.0949567	0.158072	0.118877
DPT	-0.140403	0.653702	0.120218	-0.0415713	0.465907	-0.660024	0.23568	-0.445621	0.584999	0.640751	0.4983	0.357166	0.240293	0.0864949	-0.140895	0.513954	0.302445	-0.0794387	0.223947	-0.162422	0.0629923	-0.482264	-0.255183	-0.272631	-0.43565	0.216488	0.0510537	0.0726964
SNCG	0.242159	0.133296	0.166992	0.0473592	0.19043	0.99154	0.0718701	-0.267849	-0.42364	-0.107326	0.328576	-0.0235651	0.0960443	0.313973	-0.239789	-0.306214	-0.0218228	-0.360024	-0.0194572	-0.306214	-0.124473	-0.114956	0.0533364	0.212961	-0.37407	0.35686	-0.0572603	-0.204159
POLR2K	0.108574	-0.245922	-0.185916	-0.139569	-0.47164	0.413159	-0.0389117	-0.217164	-0.142493	0.062608	0.0247549	-0.274957	-0.150969	0.0310737	-0.164135	-0.265562	-0.267429	-0.282093	-0.0472241	-0.295677	0.2532	0.120062	0.203815	0.0824024	0.012723	0.100597	0.209129	0.0367023
CYP1B1	-0.237026	0.179387	0.705833	0.651003	0.302228	-0.127814	0.170958	0.0756242	-0.428952	-0.203028	0.196662	0.112071	0.597175	0.571979	0.0531122	0.626223	-0.406928	-0.280082	-0.166089	-0.191034	-0.300775	-0.262348	-0.100841	0.0155747	-0.01373	-0.142864	-0.0132071	-0.116093
GAS2	-0.343461	0.036258	-0.34363	-0.121363	-0.140794	-0.17338	-0.213361	-0.529455	-0.546224	-0.45438	-0.614288	-0.13178	-0.204899	-0.227855	-0.0788901	1.18285	-0.209581	-0.208905	0.0453909	0.0805926	-0.229225	-0.0724793	-0.197824	0.792008	0.700882	-0.14353	0.0263021	0.0367678
TGM4	0.109807	-0.118407	-0.082091	0.638349	0.738796	-1.23239	0.568033	-0.00852745	-1.1513	-1.19445	0.184929	0.967102	-0.864148	0.370174	-0.782669	-1.56873	0.815799	1.00199	1.10956	-0.914959	1.03761	-0.272244	-0.1345	0.412828	-0.60106	1.09552	0.0194818	-0.394851
SMAD4	0.788669	0.561461	0.81284	0.680996	0.620971	0.724465	0.31057	0.150253	0.599436	0.391082	-0.0116321	0.69235	0.370287	-0.632256	0.481344	1.37051	0.549743	0.206945	-0.657228	0.500555	0.0179112	-1.10764	0.380178	-1.76122	1.04498	-0.880497	-0.807573	0.288672
TTK	0.388167	0.126705	0.338519	-0.519941	0.263036	-0.824401	0.309834	-0.117826	0.194523	-0.178347	-0.27091	0.080657	0.136263	-0.452465	0.429695	0.38382	-0.0834439	-0.116366	-0.0536594	0.173608	-0.0372246	-0.0583572	-0.385638	0.474377	0.328293	0.0303099	-0.555847	0.110114
RALB	0.0818726	-0.510912	-0.0602551	-0.114931	0.0932967	-0.192046	-0.0325656	-0.226675	0.0737999	-0.456147	-0.606048	0.17488	-0.0794361	-0.686112	-0.0100995	0.159016	0.515817	0.440913	0.400087	0.411288	0.469895	-0.487979	-0.791816	0.394711	0.234363	0.354093	-0.0390155	0.387096
TES	-0.0176773	-0.0419546	0.00248953	0.114673	-0.0131681	-0.0961806	0.0534447	-0.0512486	-0.249681	-0.0344421	-0.0162406	-0.0787072	0.0084754	-0.0423038	-0.11763	-0.318368	-0.0320794	0.181105	0.175775	0.0588084	0.110012	-0.0926509	-0.205933	-0.178363	0.12596	0.192391	0.0557693	0.237792
ASCC3	0.587349	-0.28618	-0.0729707	-0.0398637	-0.122028	0.525011	-0.265019	-0.00837564	0.113373	-0.0993012	0.074767	-0.201758	0.011879	-0.241793	0.0992387	0.182612	0.109412	0.303336	0.187683	-0.0912438	-0.132675	0.0530668	-0.366237	0.0442257	0.0338114	0.0622393	0.071287	-0.109544
GPR161	0.27961	0.21956	0.322272	0.305689	0.337929	0.602852	0.3589	-0.21895	-0.400926	0.0777085	-0.0265396	0.267592	0.469306	0.262602	0.252454	0.134401	-0.254689	-0.483636	-0.395736	-0.189244	-0.213506	-0.00280749	-0.0660171	0.329309	-0.0711294	-0.346441	-0.260294	-0.151836
PDK3	-0.388565	0.0912956	-0.0446386	-0.276885	-0.425212	-1.23159	-0.0481788	-0.0538988	0.187987	0.121217	0.0548357	-0.0627615	0.0532966	0.0297965	-0.0414356	0.0459465	0.718967	0.124599	-0.0789684	0.00829079	-0.0934375	0.187132	0.645229	-0.651662	-0.172507	-0.025141	0.334698	0.118698
PART1	0.113671	0.428184	0.234926	0.25083	0.326827	0.0591855	0.292938	0.0104676	0.120075	-0.0432635	0.357081	0.143723	-0.0603553	0.0599883	0.245262	-0.418204	0.260073	0.357081	-0.152265	-0.371759	0.252509	-0.138917	0.335025	-0.418467	-0.482645	-0.115305	-0.175409	0.173395
FOS	0.612946	0.158167	0.219086	0.236838	-0.0913517	-0.462485	0.261064	0.549343	0.265483	0.362245	0.535041	0.212645	0.418869	0.0234862	0.372307	0.258763	-0.146098	-0.346654	-0.167567	-0.230663	-0.391145	-0.299962	-0.206211	0.401005	0.342494	-0.665027	-0.110103	-0.345637
CCDC46	-0.0220423	-0.376716	0.224488	0.0360717	-0.403305	0.873493	0.0197508	-0.251497	-0.275588	-0.407821	0.205381	-0.263615	-0.125178	0.232432	0.160869	-0.196245	-0.30794	-0.236818	0.115021	-0.134085	-0.155281	0.0413959	-0.394622	0.166445	0.413155	-0.322759	0.508354	0.017572
FOLR1	-0.239641	-0.279006	0.0346212	-0.106784	0.236825	0.119901	0.146458	0.241364	0.135041	0.228709	-0.298994	-0.0552976	-0.0108798	0.0293669	-0.77863	0.371	0.339348	-0.0596128	-0.111164	-0.300512	0.229815	0.0503444	0.136142	-0.0108798	-0.253727	0.0576651	-0.0939087	0.157056
ATP1A2	-0.405654	0.137848	-1.18779	0.295957	0.458056	0.515047	0.154792	-0.209679	0.0556543	-0.630004	-0.27733	0.147273	0.0600901	-0.0909287	-0.174749	0.596692	0.36762	0.1914	0.281401	0.225713	0.405587	-0.325314	-1.56246	0.318048	0.165645	0.430622	0.26648	0.40131
PDZRN3	0.0605966	-0.438293	-0.47866	-0.543533	-0.306813	0.0741892	-0.111523	-0.120554	-0.410821	-0.345749	-0.820786	-0.082877	-0.70777	-0.488808	-0.359	1.18666	0.438913	-0.233194	-0.0949185	0.309431	0.480209	-0.449589	-0.801324	0.55342	0.799609	0.436453	0.141279	0.317918
TMEM158	0.0261943	-0.114163	0.265046	-0.190016	0.141354	-0.0687285	0.403791	0.128457	0.307314	0.214853	0.410908	0.409099	0.0186073	0.354791	-0.307801	-0.0821569	0.0545898	-0.151245	-0.0263104	-0.407242	-0.00293077	-0.0969742	-0.0729436	0.0572426	-0.0899683	0.0953361	-0.523033	0.16887
ATXN3	-0.26747	-0.283955	-0.253576	-0.453727	-0.251046	0.08973	-0.176631	-0.226084	-0.18457	-0.130177	-0.296097	-0.0974563	-0.130798	-0.332657	-0.149742	0.300357	0.227353	0.0381527	0.210492	0.161284	0.149226	0.0209546	-0.130906	0.207115	0.237363	-0.0173386	0.0782426	0.290365
MUC1	0.0231474	0.601299	0.17436	0.0460473	0.0220749	-0.18393	0.139057	0.0122708	0.0231474	0.106311	-0.303134	0.0676914	0.214083	0.423377	0.0423508	0.138592	-0.0175391	-0.140526	-0.289682	-0.186287	-0.11647	-0.0112426	-0.109372	0.151768	0.0242669	-0.119436	-0.175111	-0.0262876
LYPLA2	0.0650969	-0.396927	-0.139319	-0.102102	0.160186	-0.666799	0.126835	0.0210889	0.0475546	-0.0890903	-0.544441	0.0509183	-0.193568	-0.248494	0.0364493	0.688982	-0.00916975	0.100787	0.00611494	-0.0234826	0.0854675	-0.101981	-0.281381	0.352227	0.518068	0.0325355	0.0196396	-0.197804
AKT3	-0.0915864	-0.260482	0.296586	-0.147458	0.270673	-2.05855	0.233574	0.335212	0.377261	-0.074217	0.0321585	0.442975	0.0986717	0.158041	0.25416	0.391496	0.470541	0.482631	0.516938	0.171935	0.563691	-1.00768	-0.331778	-0.0134809	0.203789	-0.0435514	0.00274523	0.368543
EPHX2	0.323758	0.501252	0.204794	0.228908	-0.0662678	-0.427684	-0.0435166	0.339813	0.459987	0.579605	0.317811	0.130058	0.123043	0.279938	0.276283	0.128414	0.0790605	-0.117722	0.0570982	0.0946812	0.0892112	-0.168829	0.183527	-0.0845093	-0.302474	0.0781327	-0.718651	-0.173372
PSCA	-0.749338	0.254806	-0.164008	-0.0698894	-0.441302	-0.0552353	-0.219785	-0.518774	0.128524	0.145321	0.191969	0.100566	0.126541	0.164495	0.0698204	0.79137	0.119188	-0.0420779	0.295047	0.467055	0.164495	-0.218257	-0.673964	0.0574788	0.299867	0.0598211	0.207508	0.014617
PKP2	-0.325759	-0.00500907	0.189948	0.0469491	0.138823	-0.0335979	0.0405616	-0.235874	-0.191937	-0.143031	-0.273554	0.139702	-0.0920499	-0.0746289	-0.160579	-0.00433134	0.147852	0.176423	0.260177	0.0524374	0.03311	-0.245389	-0.20385	-0.175323	-0.00606856	0.143637	0.622368	-0.0305846
XPO6	0.738499	0.210237	-0.394403	0.581058	-0.15257	-0.138245	0.00636961	-0.218761	0.186056	0.417715	-0.257634	0.277736	-0.493028	0.0319976	-0.0887396	-0.457212	0.0261631	0.262037	0.33333	-0.475616	-0.191502	-0.205357	0.581058	-0.92428	-0.482416	0.628201	0.376744	-0.0417793
JUN	-0.262131	0.191924	0.317228	0.131685	-0.148012	-0.442043	0.0906807	0.128425	-0.0202081	0.0167486	0.164717	0.0274109	-0.0142322	-0.0309841	0.348063	0.102951	0.250304	-0.0814962	0.456644	0.142861	0.0186296	-0.187502	-0.129308	-0.216293	0.0691116	-0.0553533	-0.0540843	0.110374
PTN	0.322677	0.563912	-0.0470571	0.0771468	0.0174987	-0.846639	-0.0562817	-0.25318	-0.0430774	0.213522	0.410722	0.112292	0.295242	-0.0410432	0.28924	0.258811	0.141469	-0.00141979	0.109631	-0.374929	0.0616294	-0.0460882	0.00049371	-0.129212	0.0583015	-0.139746	0.147057	-0.294195
IER2	0.241207	-0.445036	0.351692	0.481182	-0.320516	0.221734	0.122057	0.133801	0.0933806	0.0886323	0.544761	0.178288	0.441075	0.514676	0.0151101	-0.125446	0.112871	-0.136711	0.233162	0.213725	-0.0581081	-0.18422	-0.828827	0.133886	0.011208	-0.156004	-0.166984	0.223763
SCAMP1	0.737251	0.687221	0.452727	0.451601	0.717329	0.400413	0.42747	0.520464	0.555631	0.471694	0.660269	0.40715	0.934758	0.509527	0.641149	-0.462912	-0.594389	-0.729118	-0.752114	-0.762718	-0.586332	0.403331	0.443327	-0.564237	-0.112193	-0.415906	-0.774062	-0.542617
DPP4	0.65811	0.559713	0.471337	0.823879	0.481328	0.311876	0.801267	0.42397	0.66578	0.630914	0.60083	0.74712	0.77757	0.877662	0.865781	1.00473	-0.446976	-1.74141	-1.23999	0.462771	-1.91564	0.452285	0.290175	0.68103	0.568013	0.191504	-2.06402	-2.0592
