# Supplementary material for: Evaluation of protein biomarkers of prostate cancer aggressiveness
Source: BMC Cancer. 2014 Apr 5;14:244. doi: 10.1186/1471-2407-14-244 (PMC4101830; doi:10.1186/1471-2407-14-244)
Supplement: Additional file 11: Table S10 — Aggressiveness predictions of n-gene models for each specimen in the Lapointe et al. validation dataset. These values result from the summation (V) of votes for genes added consecutively to the n-gene model: V = Σx vx, where the summation (V) is positive (non-aggressive; blue) or negative (aggressive; red). Statistical results for each n-gene model are displayed at the end of each row. [file 1471-2407-14-244-S11.xlsx]

## Sheet: S10. n-gene Prediction (Valid.)
	Non-Agg	Non-Agg	Non-Agg	Non-Agg	Non-Agg	Non-Agg	Non-Agg	Non-Agg	Non-Agg	Non-Agg	Non-Agg	Non-Agg	Non-Agg	Non-Agg	Non-Agg	Non-Agg	Non-Agg	Non-Agg	Non-Agg	Non-Agg	Non-Agg	Agg	Agg	Agg	Agg	Agg	Agg	Agg	Statistics
Gene Identifier	SHCQ122	SHCQ128	SHCQ132	SHCQ133	SHCQ135	SHCQ137	SHCQ139	SHCQ148	SHCQ149	SHCQ154	SHCQ155	SHCQ159	SHCQ162	SCHQ164	SHCQ165	SHBB152	SHBW097	SHBW099	SHBW102	SHBW142	SHBW143	SHCQ118	SHCQ145	SHBB145	SHBB149	SHBW133	SHBW135	SHBW139	Genes in model (n)	Accuracy	Sensitivity	Specificity	PPV	NPV
CASR	-0.829669	-0.669007	-0.237862	-0.606308	-0.284296	-0.933638	-0.332745	-0.324941	-0.766927	-0.423783	-0.606308	-0.738161	-0.773197	-0.281051	-0.377529	0.108987	-0.346306	0.53349	0.41911	0.559816	1.21315	-0.21648	-0.0808685	0.752128	0.523278	0.77491	-0.039291	0.185381	1	0.285714	0.428571	0.238095	0.157895	0.555556
ACPP	0.159979	-1.13338	0.0259541	-0.272481	0.0376621	-0.277824	-0.0107868	-0.164017	-0.316619	-0.29225	-0.751773	-0.287853	-0.205563	-0.149518	0.000313243	-0.121028	-0.0124791	0.689236	0.47803	0.937657	1.2422	0.15508	-1.29004	0.597272	0.0325747	0.634382	-0.328885	0.341128	2	0.357143	0.285714	0.380952	0.133333	0.615385
GADD45B	0.82695	-0.0310818	1.27576	0.247194	0.522361	0.923008	0.429643	-0.0111264	-0.814515	-0.258546	0.202705	0.318322	0.0278761	0.798064	0.597957	-1.2518	-0.785356	0.115691	0.23066	0.743594	0.538267	0.311828	-0.895011	0.503924	-0.981492	0.509692	-0.619841	-0.377644	3	0.678571	0.571429	0.714286	0.4	0.833333
ADFP	0.474964	0.132068	1.08032	0.1815	0.41867	-0.279892	0.536965	-0.227933	-1.08337	-6.05602e-05	0.401682	0.636924	0.00254473	0.747795	0.958407	-1.2369	-1.29337	0.0118989	0.289851	0.400712	0.857796	0.49251	-0.572756	0.711878	-0.683162	0.228022	-0.929932	-0.250081	4	0.678571	0.571429	0.714286	0.4	0.833333
ALDH1A2	0.585655	0.280137	1.74103	0.38407	0.973051	-0.861603	0.690377	-0.194256	-0.723304	0.210345	0.956282	0.897564	0.424508	0.956166	0.742502	-2.73736	-0.707497	0.148011	0.391155	0.460486	1.14757	-0.0707007	-0.665805	0.766457	-0.678996	0.0499086	-1.41818	0.0956839	5	0.714286	0.571429	0.761905	0.444444	0.842105
ADAM9	1.73953	1.14593	2.44933	1.1607	1.51545	-0.435654	1.34155	0.564793	0.345995	0.515872	1.13556	1.8197	1.15274	1.36494	1.4289	-1.78639	-1.55971	-0.754248	-0.250732	0.0866456	0.386632	-2.89375	-0.453749	2.15666	0.483971	-1.17584	-1.94258	-0.630566	6	0.75	0.714286	0.761905	0.5	0.888889
CCPG1	1.82943	0.843947	2.56092	1.18166	1.13913	-1.46294	1.23076	0.238743	0.252355	0.287806	0.390417	1.97207	0.880904	0.929475	1.4682	-1.34328	-1.30517	-0.437214	0.208733	0.0795739	0.799938	-2.95249	-1.08612	2.44186	0.8851	-1.13515	-1.84889	-0.219472	7	0.785714	0.714286	0.809524	0.555556	0.894737
HOXC6	1.5458	2.60739	2.20414	1.03246	1.37445	-1.32662	1.03989	0.563816	0.346469	0.326372	0.310833	1.8471	0.963479	1.30529	1.64786	-0.710766	-1.62502	-0.5947	0.00463289	-0.288267	0.624005	-2.82954	-0.821543	2.09768	1.26228	-1.35421	-2.10186	-0.652354	8	0.75	0.714286	0.761905	0.5	0.888889
IQCK	1.44584	2.72907	1.95933	1.08808	1.42547	-1.27926	1.29215	0.723478	0.471487	0.266851	0.294882	2.00659	1.28082	1.2187	0.848451	-0.979817	-1.68387	-0.439629	-0.212248	-0.326745	0.691508	-2.732	-0.553663	2.08638	1.16653	-1.20854	-2.23781	-0.794615	9	0.714286	0.714286	0.714286	0.454545	0.882353
IGF1	1.09837	2.66381	1.9889	1.20866	1.65131	-2.13597	1.5027	0.920022	0.463907	0.134193	0.313057	2.30184	1.03646	0.977283	0.457196	-0.916135	-1.73009	-0.368296	-0.195056	0.163544	0.655011	-3.34992	-0.894585	2.36267	1.36084	-1.31343	-1.36125	-0.867892	10	0.75	0.714286	0.761905	0.5	0.888889
PAGE4	1.09797	3.64829	2.36328	1.66646	2.33763	-1.561	2.1965	1.25356	1.3216	1.1722	1.46271	3.09409	1.6971	1.37346	0.636	-2.37251	-1.47089	0.0483848	0.31957	0.130076	1.30012	-3.58882	-0.659833	0.417315	-0.236987	-0.954988	-1.69874	-0.516149	11	0.857143	0.857143	0.857143	0.666667	0.947368
SP100	1.46505	4.14927	2.78378	2.16349	2.62056	-1.70605	2.7099	1.62036	1.62535	1.71259	1.90953	3.53918	2.26237	2.06373	0.975234	-2.02822	-2.2914	-0.440448	-0.111598	-0.236042	0.656943	-3.48906	-0.764968	0.501786	0.125539	-1.51067	-2.2864	-1.05743	12	0.714286	0.714286	0.714286	0.454545	0.882353
PAEP	1.69584	4.1556	1.99994	2.04796	2.36228	-1.33444	2.91603	1.52163	1.94416	2.03714	1.6822	3.07107	2.37596	1.92384	0.923655	-2.25316	-1.71939	-0.0838959	-0.261585	0.0926785	1.19846	-3.06244	-1.24106	0.309136	-0.288382	-1.41571	-2.12833	-0.938548	13	0.785714	0.857143	0.761905	0.545455	0.941176
DPT	1.55543	4.80931	2.12016	2.00639	2.82819	-1.99446	3.15171	1.07601	2.52916	2.6779	2.1805	3.42823	2.61626	2.01034	0.78276	-1.73921	-1.41695	-0.163335	-0.0376384	-0.0697437	1.26145	-3.5447	-1.49625	0.0365044	-0.724032	-1.19922	-2.07727	-0.865852	14	0.75	0.857143	0.714286	0.5	0.9375
SNCG	1.79759	4.9426	2.28715	2.05375	3.01862	-1.00292	3.22358	0.808159	2.10552	2.57057	2.50908	3.40467	2.7123	2.32431	0.542971	-2.04542	-1.43877	-0.523359	-0.0570956	-0.375958	1.13698	-3.65966	-1.44291	0.249465	-1.0981	-0.842361	-2.13453	-1.07001	15	0.75	0.857143	0.714286	0.5	0.9375
POLR2K	1.90617	4.69668	2.10124	1.91418	2.54698	-0.589764	3.18467	0.590995	1.96303	2.63318	2.53383	3.12971	2.56133	2.35538	0.378836	-2.31099	-1.7062	-0.805452	-0.10432	-0.671635	1.39018	-3.5396	-1.23909	0.331868	-1.08538	-0.741764	-1.9254	-1.03331	16	0.75	0.857143	0.714286	0.5	0.9375
CYP1B1	1.66914	4.87607	2.80707	2.56519	2.84921	-0.717578	3.35563	0.666619	1.53408	2.43015	2.73049	3.24178	3.15851	2.92736	0.431948	-1.68476	-2.11312	-1.08553	-0.270409	-0.86267	1.0894	-3.80194	-1.33994	0.347442	-1.09911	-0.884628	-1.93861	-1.1494	17	0.75	0.857143	0.714286	0.5	0.9375
GAS2	1.32568	4.91232	2.46344	2.44382	2.70841	-0.890958	3.14227	0.137165	0.987852	1.97577	2.11621	3.11	2.95361	2.69951	0.353058	-0.501913	-2.32271	-1.29444	-0.225018	-0.782077	0.860177	-3.87442	-1.53776	1.13945	-0.398228	-1.02816	-1.91231	-1.11263	18	0.75	0.857143	0.714286	0.5	0.9375
TGM4	1.43549	4.79392	2.38135	3.08217	3.44721	-2.12335	3.7103	0.128637	-0.163446	0.781322	2.30113	4.0771	2.08946	3.06968	-0.429611	-2.07064	-1.50691	-0.292452	0.884546	-1.69704	1.89779	-4.14667	-1.67226	1.55228	-0.999288	0.0673573	-1.89283	-1.50748	19	0.678571	0.714286	0.666667	0.416667	0.875
SMAD4	2.22415	5.35538	3.19419	3.76317	4.06818	-1.39888	4.02087	0.278891	0.43599	1.1724	2.2895	4.76945	2.45975	2.43743	0.0517332	-0.700125	-0.957164	-0.085507	0.227318	-1.19648	1.9157	-5.2543	-1.29208	-0.208938	0.0456925	-0.813139	-2.7004	-1.21881	20	0.785714	0.857143	0.761905	0.545455	0.941176
TTK	2.61232	5.48208	3.53271	3.24323	4.33122	-2.22328	4.33071	0.161064	0.630513	0.994057	2.01859	4.85011	2.59601	1.98496	0.481428	-0.316306	-1.04061	-0.201873	0.173658	-1.02287	1.87848	-5.31266	-1.67772	0.265439	0.373985	-0.782829	-3.25625	-1.1087	21	0.75	0.714286	0.761905	0.5	0.888889
RALB	2.69419	4.97117	3.47245	3.1283	4.42451	-2.41533	4.29814	-0.0656103	0.704313	0.53791	1.41255	5.02499	2.51658	1.29885	0.471328	-0.15729	-0.524791	0.23904	0.573746	-0.611585	2.34837	-5.80064	-2.46954	0.660151	0.608348	-0.428736	-3.29526	-0.721602	22	0.75	0.714286	0.761905	0.5	0.888889
TES	2.67652	4.92922	3.47494	3.24297	4.41134	-2.51151	4.35159	-0.116859	0.454632	0.503468	1.3963	4.94628	2.52505	1.25655	0.353699	-0.475658	-0.556871	0.420145	0.749521	-0.552776	2.45838	-5.89329	-2.67547	0.481788	0.734309	-0.236345	-3.23949	-0.48381	23	0.75	0.714286	0.761905	0.5	0.888889
ASCC3	3.26387	4.64304	3.40197	3.2031	4.28932	-1.9865	4.08657	-0.125235	0.568005	0.404166	1.47107	4.74453	2.53693	1.01475	0.452937	-0.293046	-0.447459	0.723482	0.937204	-0.64402	2.32571	-5.84022	-3.04171	0.526013	0.76812	-0.174106	-3.16821	-0.593354	24	0.75	0.714286	0.761905	0.5	0.888889
GPR161	3.54348	4.8626	3.72424	3.50879	4.62725	-1.38365	4.44547	-0.344185	0.167079	0.481875	1.44453	5.01212	3.00624	1.27735	0.705392	-0.158645	-0.702148	0.239846	0.541468	-0.833264	2.1122	-5.84303	-3.10772	0.855322	0.696991	-0.520547	-3.4285	-0.74519	25	0.75	0.714286	0.761905	0.5	0.888889
PDK3	3.15491	4.95389	3.67961	3.23191	4.20203	-2.61524	4.39729	-0.398083	0.355066	0.603092	1.49937	4.94936	3.05953	1.30715	0.663956	-0.112699	0.0168186	0.364444	0.4625	-0.824973	2.01877	-5.6559	-2.46249	0.20366	0.524484	-0.545688	-3.0938	-0.626492	26	0.785714	0.714286	0.809524	0.555556	0.894737
PART1	3.26858	5.38208	3.91453	3.48274	4.52886	-2.55605	4.69023	-0.387616	0.475141	0.559829	1.85645	5.09308	2.99918	1.36714	0.909218	-0.530903	0.276891	0.721525	0.310235	-1.19673	2.27127	-5.79482	-2.12747	-0.214808	0.0418383	-0.660993	-3.26921	-0.453097	27	0.821429	0.857143	0.809524	0.6	0.944444
FOS	3.88153	5.54024	4.13362	3.71958	4.43751	-3.01854	4.95129	0.161727	0.740625	0.922073	2.39149	5.30572	3.41805	1.39063	1.28153	-0.27214	0.130794	0.374871	0.142669	-1.42739	1.88013	-6.09478	-2.33368	0.186197	0.384332	-1.32602	-3.37931	-0.798734	28	0.821429	0.714286	0.857143	0.625	0.9
CCDC46	3.85949	5.16353	4.35811	3.75565	4.0342	-2.14504	4.97104	-0.0897695	0.465036	0.514252	2.59687	5.04211	3.29287	1.62306	1.44239	-0.468385	-0.177146	0.138054	0.257689	-1.56148	1.72485	-6.05338	-2.7283	0.352642	0.797487	-1.64878	-2.87096	-0.781162	29	0.75	0.714286	0.761905	0.5	0.888889
FOLR1	3.61984	4.88452	4.39273	3.64886	4.27103	-2.02514	5.1175	0.151594	0.600077	0.742961	2.29788	4.98681	3.28199	1.65242	0.663764	-0.0973853	0.162201	0.078441	0.146525	-1.86199	1.95466	-6.00304	-2.59216	0.341762	0.54376	-1.59111	-2.96487	-0.624106	30	0.821429	0.714286	0.857143	0.625	0.9
ATP1A2	3.21419	5.02237	3.20493	3.94482	4.72908	-1.51009	5.27229	-0.0580846	0.655732	0.112957	2.02055	5.13409	3.34208	1.5615	0.489015	0.499307	0.529821	0.269841	0.427927	-1.63628	2.36025	-6.32835	-4.15462	0.659811	0.709406	-1.16049	-2.69839	-0.222796	31	0.821429	0.714286	0.857143	0.625	0.9
PDZRN3	3.27479	4.58408	2.72628	3.40129	4.42227	-1.4359	5.16077	-0.178639	0.24491	-0.232792	1.19976	5.05121	2.63431	1.07269	0.130015	1.68597	0.968734	0.0366471	0.333008	-1.32685	2.84046	-6.77794	-4.95594	1.21323	1.50901	-0.724039	-2.55711	0.0951218	32	0.75	0.571429	0.809524	0.5	0.85
TMEM158	3.30098	4.46991	2.99132	3.21127	4.56362	-1.50463	5.56456	-0.0501822	0.552224	-0.0179396	1.61067	5.46031	2.65292	1.42748	-0.177787	1.60381	1.02332	-0.114597	0.306698	-1.73409	2.83753	-6.87492	-5.02888	1.27047	1.41905	-0.628703	-3.08014	0.263992	33	0.678571	0.571429	0.714286	0.4	0.833333
ATXN3	3.03351	4.18596	2.73775	2.75755	4.31258	-1.4149	5.38793	-0.276267	0.367654	-0.148116	1.31457	5.36285	2.52212	1.09482	-0.327529	1.90417	1.25068	-0.0764448	0.51719	-1.57281	2.98675	-6.85396	-5.15979	1.47759	1.65641	-0.646041	-3.0019	0.554357	34	0.678571	0.571429	0.714286	0.4	0.833333
MUC1	3.05666	4.78726	2.91211	2.80359	4.33465	-1.59883	5.52699	-0.263996	0.390802	-0.0418051	1.01144	5.43054	2.7362	1.5182	-0.285178	2.04276	1.23314	-0.216971	0.227509	-1.75909	2.87028	-6.8652	-5.26916	1.62936	1.68068	-0.765477	-3.17701	0.528069	35	0.678571	0.571429	0.714286	0.4	0.833333
LYPLA2	3.12176	4.39033	2.77279	2.70149	4.49484	-2.26563	5.65382	-0.242907	0.438356	-0.130895	0.466996	5.48146	2.54263	1.2697	-0.248729	2.73174	1.22397	-0.116184	0.233623	-1.78258	2.95575	-6.96719	-5.55054	1.98158	2.19875	-0.732941	-3.15737	0.330265	36	0.678571	0.571429	0.714286	0.4	0.833333
AKT3	3.03017	4.12985	3.06937	2.55403	4.76551	-4.32418	5.88739	0.0923054	0.815618	-0.205112	0.499155	5.92444	2.6413	1.42775	0.00543123	3.12324	1.69451	0.366447	0.750561	-1.61064	3.51944	-7.97487	-5.88232	1.9681	2.40253	-0.776493	-3.15463	0.698808	37	0.785714	0.571429	0.857143	0.571429	0.857143
EPHX2	3.35393	4.6311	3.27417	2.78294	4.69924	-4.75186	5.84388	0.432118	1.2756	0.374493	0.816966	6.05449	2.76435	1.70768	0.281714	3.25165	1.77357	0.248726	0.807659	-1.51596	3.60865	-8.1437	-5.69879	1.88359	2.10006	-0.69836	-3.87328	0.525436	38	0.821429	0.571429	0.904762	0.666667	0.863636
PSCA	2.60459	4.88591	3.11016	2.71305	4.25794	-4.8071	5.62409	-0.0866559	1.40413	0.519814	1.00893	6.15506	2.89089	1.87218	0.351534	4.04302	1.89276	0.206648	1.10271	-1.0489	3.77315	-8.36196	-6.37276	1.94107	2.39993	-0.638539	-3.66577	0.540054	39	0.785714	0.571429	0.857143	0.571429	0.857143
PKP2	2.27883	4.8809	3.30011	2.76	4.39676	-4.8407	5.66465	-0.32253	1.21219	0.376782	0.73538	6.29476	2.79884	1.79755	0.190955	4.03869	2.04061	0.383071	1.36288	-0.996467	3.80626	-8.60734	-6.57661	1.76575	2.39386	-0.494902	-3.0434	0.509469	40	0.785714	0.571429	0.857143	0.571429	0.857143
XPO6	3.01733	5.09113	2.9057	3.34106	4.24419	-4.97894	5.67102	-0.541291	1.39825	0.794497	0.477746	6.5725	2.30581	1.82955	0.102216	3.58148	2.06677	0.645108	1.69621	-1.47208	3.61476	-8.8127	-5.99555	0.841469	1.91144	0.133299	-2.66666	0.46769	41	0.75	0.428571	0.857143	0.5	0.818182
JUN	2.7552	5.28306	3.22293	3.47274	4.09618	-5.42099	5.7617	-0.412866	1.37804	0.811246	0.642464	6.59991	2.29158	1.79856	0.450278	3.68443	2.31708	0.563611	2.15286	-1.32922	3.63339	-9.0002	-6.12486	0.625176	1.98055	0.077946	-2.72074	0.578064	42	0.75	0.428571	0.857143	0.5	0.818182
PTN	3.07788	5.84697	3.17587	3.54989	4.11368	-6.26762	5.70542	-0.666046	1.33496	1.02477	1.05319	6.7122	2.58682	1.75752	0.739519	3.94324	2.45855	0.562192	2.26249	-1.70415	3.69502	-9.04629	-6.12436	0.495964	2.03886	-0.0618003	-2.57368	0.283869	43	0.785714	0.571429	0.857143	0.571429	0.857143
IER2	3.31908	5.40193	3.52757	4.03107	3.79316	-6.04589	5.82748	-0.532245	1.42834	1.1134	1.59795	6.89049	3.0279	2.2722	0.754629	3.81779	2.57142	0.42548	2.49565	-1.49043	3.63691	-9.23051	-6.95319	0.62985	2.05006	-0.217805	-2.74067	0.507631	44	0.785714	0.571429	0.857143	0.571429	0.857143
SCAMP1	4.05633	6.08915	3.98029	4.48267	4.51049	-5.64548	6.25495	-0.0117812	1.98397	1.58509	2.25822	7.29764	3.96265	2.78172	1.39578	3.35488	1.97703	-0.303638	1.74354	-2.25314	3.05058	-8.82718	-6.50986	0.065613	1.93787	-0.633711	-3.51473	-0.0349855	45	0.785714	0.714286	0.809524	0.555556	0.894737
DPP4	4.71444	6.64887	4.45163	5.30655	4.99182	-5.3336	7.05622	0.412189	2.64975	2.21601	2.85905	8.04476	4.74022	3.65939	2.26156	4.35961	1.53005	-2.04505	0.503542	-1.79037	1.13494	-8.3749	-6.21969	0.746643	2.50588	-0.442207	-5.57875	-2.09418	46	0.821429	0.714286	0.857143	0.625	0.9
